# Supplementary material for: Two distinct pathways of pregranulosa cell differentiation support follicle formation in the mouse ovary
Source: Proc Natl Acad Sci U S A. 2020 Aug 5;117(33):20015–26. doi: 10.1073/pnas.2005570117 (PMC7443898; doi:10.1073/pnas.2005570117)
Supplement: Supplementary File [file pnas.2005570117.sd01.xlsx]

## Sheet: Table
Dataset S1	Mean mUMI/cell in each germ cell cluster in Figure 2C
mUMIs/cell
	Pre-Mei	Pre-L	Leptotene	Zygotene	Pachytene	Diplotene	Dictyate	Dying/Nurse Cell
Cluster ID	0	1	2	3	4	5	6	7
Xkr4	0	0	0	0	0	0	0	0
Gm1992	0	0	0	0	0	0	0	0
Gm37381	0	0	0	0	0	0	0	0
Rp1	0	0	0	0	0	0	0	0
Sox17	6.57494	0.88912	0	3.49677	1.76372	1.84953	0	0
Gm37323	0	0	0	0	0	0	0	0
Mrpl15	1175.66	1065.31	698.238	663.631	812.552	920.636	976.427	544.008
Lypla1	331.902	245.197	188.085	154.981	240.975	129.878	302.668	79.6504
Gm37988	0	0	0	0	0	0	0	0
Tcea1	834.278	702.251	737.507	757.827	566.348	347.8	686.411	329.43
Rgs20	0	1.75008	0	4.63243	10.9149	7.29803	4.03504	0
Gm16041	0	0	0	0	0	0	0	0
Atp6v1h	290.504	399.598	331.517	524.236	948.782	628.584	521.332	304.778
Oprk1	0	0.886008	0	0	1.42144	0	4.7486	7.43534
Npbwr1	0	0	0	0	0	0	0	0
Rb1cc1	388.16	287.426	206.227	388.472	1593.95	643.391	426.175	348.008
4732440D04Rik	38.8831	12.459	40.7664	16.5554	136.812	49.0802	25.9699	13.1305
Alkal1	0	0.824389	0	3.21896	0	0	0	0
St18	1.34939	0	0	0	1.26078	0	2.34103	0
Pcmtd1	230.73	143.653	129.294	81.0879	280.908	198.975	323.444	81.9927
Gm26901	78.682	58.1203	32.637	52.5727	222.667	27.7701	112.058	18.6527
Gm30414	0	0	0	0	1.39984	0	12.071	0
Sntg1	0	0	0	0	1.10774	0	0	0
Rrs1	656.385	441.733	329.102	211.375	250.45	364.381	324.309	178.531
Adhfe1	11.1118	1.10021	4.7461	3.42778	1.8241	0	28.1342	0
3110035E14Rik	0	0	0	0	0	0	0	0
Gm29520	0	0	0	0	0	0	0	0
Mybl1	107.463	127.675	128.756	299.347	661.087	218.402	162.654	99.6144
Vcpip1	140.206	171.45	158.53	379.056	655.8	288.945	241.643	129.766
1700034P13Rik	11.4266	8.2038	0	0	36.3967	14.8172	11.5322	1.14042
Sgk3	98.2476	142.828	61.9943	38.8061	115.652	86.1285	27.0413	40.8813
Mcmdc2	28.5989	77.2207	10.5209	158.504	301.015	139.76	4.50928	56.7777
Snhg6	846.149	727.26	386.137	482.943	255.342	726.731	597.276	243.919
Tcf24	2.93955	43.9377	0	80.7547	267.946	114.334	113.031	64.3418
Ppp1r42	0	0	0	0	0	7.76657	19.8967	0
Gm15818	0	0	0	0	0	0	0	0
Cops5	775.433	738.739	370.283	731.869	812.184	769.775	872.499	575.254
Cspp1	574.576	436.327	349.683	590.124	1010.08	566.561	520.075	208.907
Arfgef1	372.387	456.547	282.22	461.51	993.524	532.801	615.317	282.793
Cpa6	0	0	0	0	0	0	8.28287	0
Prex2	22.9775	9.74047	0	5.92894	23.7852	4.15241	18.7718	0
A830018L16Rik	97.6664	10.9143	0	3.03264	14.3502	4.74186	26.7614	7.02456
Gm17644	0	0	0	0	1.37251	1.96642	0	0
Gm29663	0	0	0	0	0	0	0	0
Sulf1	59.76	24.6501	25.4061	14.9574	36.3089	44.8008	13.3525	35.218
Slco5a1	56.8013	19.4125	0	0	3.23461	5.77263	0	0
Gm29283	0	0	0	0	0	0	0	0
Prdm14	89.7445	46.0211	51.4586	6.80803	2.43049	3.11121	0	6.70796
Ncoa2	250.056	253.444	56.841	174.177	363.424	322.066	253.319	95.1828
Gm29570	0	9.55386	0	4.71978	29.0493	21.9519	4.51595	0
Tram1	366.368	401.795	243.001	307.268	234.216	303.007	526.173	146.407
Lactb2	246.14	159.373	57.7006	37.0444	12.2762	22.3103	80.2037	0
Xkr9	0	0	0	0	0	0	0	0
Eya1	5.5772	0.563753	17.6869	0	0	1.53307	16.7703	0
Gm9947	6.53907	0	0	0	1.78687	0	0	0
Msc	7.94387	0	0	0	0	0	0	0
Trpa1	7.01798	1.22649	0	0	6.00592	4.65518	4.95508	0
Kcnb2	1.29835	7.69864	0	0	5.54753	5.78874	0	0
Terf1	832.757	714.558	521.667	766.234	620.908	401.672	307.96	196.079
Sbspon	8.30413	8.12491	0	5.52613	9.05673	0	2.14746	0
4930444P10Rik	0	5.97309	0	15.4098	14.7963	17.4561	2.93381	0
Rpl7	3300.28	3431.01	2929.38	3265.49	3234.66	3227.66	2795.38	2579.03
Rdh10	37.4496	83.4838	48.5256	127.937	147.219	149.176	225.783	71.4783
Gm28095	0	0	0	0	0	5.54779	0	0
Stau2	111.856	243.141	98.6387	204.37	351.505	372.41	566.524	158.42
Gm7568	0	0	0	0	0	1.29628	0	3.27194
Ube2w	116.418	162.817	103.891	105.396	167.715	339.939	622.913	296.08
Eloc	1134.83	1081.88	865.175	1217.32	797.506	1131.61	1530.06	654.932
D030040B21Rik	1.59899	0	0	11.0399	17.4806	5.9708	0	8.49437
Tmem70	232.484	298.128	185.958	221.085	378.935	497.22	552.465	254.033
Ly96	9.32056	9.14415	34.5082	0	18.2957	36.3653	20.0825	23.4432
Gm28376	0	0	0	0	0	0	0	0
Jph1	2.88999	6.61828	0	0	15.5701	17.5023	112.157	8.87525
Gm28783	7.27082	0	0	0	0	0	2.77516	0
Gdap1	1.47209	4.53466	0	17.6033	67.491	7.63392	43.1252	2.58714
Gm28784	0	0	0	0	0	0	25.3985	0
Pi15	0	0.564143	0	0	1.70155	0	2.84987	0
Gm28154	0	0	0	0	2.51218	3.08177	0	6.13297
Gm16070	0	0	0	0	34.799	15.119	0	2.54771
Crispld1	10.1016	5.53688	0	16.4681	4.04091	0	0	0
Gm28153	0	0	0	0	0	0	0	0
Crisp4	0	0	0	0	0	0	0	0
Defb18	0	0	0	0	0	0	0	0
Defb41	0	0	0	0	0	0	0	0
Gm15825	0	0	0	0	0	0	0	0
Tfap2d	0	0	0	0	0	0	0	0
Tfap2b	0	0	0	0	0	0	3.12918	0
Gm28340	0	0	0	0	0	0	0	0
Pkhd1	0	0.700505	0	0	22.6638	51.8047	6.16402	2.90236
4930486I03Rik	0	0	0	0	0	0	0	0
Gm28653	0	0	0	0	0	0	0	0
Il17a	0	0	0	0	0	0	0	0
Il17f	1.13893	11.6779	0	3.83495	3.08408	8.82588	0	0
Mcm3	1102.24	927.877	408.768	498.197	565.341	399.518	335.484	215.784
Gm28065	0	0	0	0	0	0	0	0
6720483E21Rik	0	0.974602	0	0	0	1.88771	0	0
Paqr8	0	2.06775	11.8953	0	19.2453	14.3193	2.55006	0
Efhc1	2.28694	0	0	19.1574	64.0887	76.0732	34.3399	26.2936
Tram2	41.4457	41.256	27.5462	44.9347	64.9672	38.8304	43.3609	10.2567
Gm28287	0	0	0	0	1.18054	0	0	0
Tmem14a	21.1318	12.9007	0	6.80803	23.9374	45.5165	63.389	10.7496
Gsta3	20.2824	0.569966	17.093	0	0	0	7.57128	10.9598
Gm28836	12.5313	3.51822	0	0	0	0	0	0
Khdc1a	261.788	86.9041	71.9039	4.08791	0	1.47419	83.9561	10.698
Khdc1c	47.2887	34.7115	8.22329	0	0	0	40.419	4.61967
Khdc1b	1.47713	0	0	0	0	3.83178	210.459	2.2059
Kcnq5	0	0	0	0	0	0	1.02105	0
Gm26580	0	0	0	0	0	0	0	0
Rims1	25.3544	47.7891	0	27.5414	41.9324	48.8396	294.609	16.9543
4933415F23Rik	0	0	0	0	10.5935	9.82809	0	7.86759
Gm27028	0	0	0	0	10.1518	0	0	0
Gm29107	24.9615	18.6733	6.05819	56.1505	216.076	59.7304	19.4243	0
Ogfrl1	74.7196	73.6699	49.6576	25.4638	116.759	183.957	431.952	90.2323
Gm28822	0	0	0	0	0	0	0	0
B3gat2	14.5773	10.4911	0	13.4352	73.6645	18.1752	20.8455	3.37541
Smap1	1138.36	1091.19	720.771	867.039	1144.4	1118.03	1708.07	856.851
Sdhaf4	800.213	1090.97	464.127	715.591	577.687	690.32	1063.16	340.688
Fam135a	235.118	262.181	194.587	330.675	642.558	494.084	159.462	103.066
Col9a1	8.65418	5.54852	8.49659	7.54489	2.34091	0	0	4.87836
Col19a1	0	1.47063	0	0	31.434	10.9996	0	0
Lmbrd1	11.2208	39.4486	15.0355	24.034	255.977	304.754	151.48	99.6068
Gm28237	0	0	0	0	0	0	0	0
Gm29414	0	0	0	0	1.93359	0	0	0
Adgrb3	2.96317	8.81419	0	26.7603	88.8065	33.7704	5.82215	14.6437
4931408C20Rik	0	0	0	0	0	0	0	0
Gm5524	0	0	0	0	0	0	0	0
Gm597	0	0	0	0	0	0	0	0
Gm9898	0	0	0	0	0	0	0	0
Phf3	761.889	502.557	177.317	221.17	913.629	690.666	530.263	220.109
Ptp4a1	240.808	227.693	237.734	135.771	284.797	307.874	346.185	168.242
Gm29669	0	0	0	0	0	3.16958	0	0
Gm28644	0	0	0	0	1.26809	0	0	0
4931428L18Rik	7.66267	1.46314	0	0	3.06782	1.18669	19.5918	0
Gm29128	0	1.48335	0	0	3.39381	0	1.29476	0
Lgsn	0	0	0	0	0	0	0	0
Pih1d3	0	0	0	0	0	0	0	0
Khdrbs2	1.26793	2.02105	14.1746	12.9138	12.3908	3.88816	5.23572	0
Gm5415	0	0	0	0	0	0	0	0
Gm37724	0	0	0	0	1.07314	1.81583	0	0
Gm37591	0	0	0	0	0	0	0	0
Prim2	220.78	282.823	69.0535	265.787	267.582	123.31	212.246	60.2699
Rab23	128.666	90.8547	50.9521	83.3324	260.597	146.956	167.3	50.1625
Bag2	18.801	66.4548	5.84827	20.5091	23.905	54.1962	26.0716	11.6427
Zfp451	573.701	437.067	294.213	527.931	917.267	515.524	576.119	294.374
Bend6	6.52129	4.97075	0	0	3.164	3.6073	11.9811	1.8153
Dst	387.281	164.296	51.6024	84.7043	458.225	219.673	477.595	155.394
Gm37958	0	0	0	0	0	0	0	0
Gm37233	0	0	0	0	6.8202	2.94024	1.29476	0
Ccdc115	229.092	255.28	148.715	253.449	509.874	554.764	999.813	365.534
Gm28306	0	1.43035	0	0	1.49651	0	0	0
Imp4	519.235	370.327	274.593	392.389	262.669	250.388	361.325	163.361
Ptpn18	10.6341	21.1264	21.7058	56.649	66.1168	84.4687	934.906	74.3128
4930568A12Rik	0	0	0	0	0	0	0	0
Prss39	0	0	0	0	0	0	0	0
Cfc1	34.1689	15.7447	7.58962	0	0	0	34.8794	7.44673
Prss40	0	0	0	0	0	1.79244	0	0
1700101I19Rik	0	0	0	0	3.33661	0	0	0
Amer3	0	0	0	0	0	0	0	0
Arhgef4	15.4582	8.23063	0	10.8151	14.2921	29.7145	8.61991	6.44884
Gm38336	4.85785	2.82413	0	0	0	0	0	0
Fam168b	250.847	193.551	107.273	104.447	244.811	179.993	359.075	87.8397
Plekhb2	48.5189	48.0532	0	36.3011	79.2935	70.5245	179.618	9.37958
Gm37068	0	0	0	0	0	0	0	0
Gm28415	0	0	0	0	0	0	0	0
1110002O04Rik	0	0	0	0	1.34709	0	4.26185	9.53935
Gm37146	0	0	0	0	0	0	0	0
Gm33222	8.45723	5.49445	0	0	4.43365	6.42171	2.71217	2.2791
4930535G08Rik	8.43582	11.687	17.6869	17.1996	36.2122	118.276	63.5964	54.5734
Hs6st1	30.8	20.2618	43.9689	14.2647	73.2186	57.5462	79.5832	28.9145
Gm37335	0	0	0	0	0	0	0	0
Gm33280	0	0	0	0	0	0	1.32783	0
Uggt1	114.098	96.746	57.9181	102.335	254.44	127.287	120.85	45.6142
Neurl3	2.21584	1.10605	0	0	6.82323	4.89386	7.29565	0
Arid5a	18.1685	8.81034	0	7.65438	60.6813	42.6862	29.7136	13.6466
4930403P22Rik	5.80103	10.2277	0	7.20489	5.06903	8.94118	4.12533	0
Kansl3	200.725	150.218	73.2989	210.624	544.731	315.227	291.667	95.5183
Fer1l5	0	0	0	5.24134	30.7343	5.08578	0	6.12194
Lman2l	211.146	210.509	88.5871	195.453	533.128	717.231	548.242	140.074
Cnnm4	21.0634	30.1794	15.6713	48.93	154.184	99.1761	214.581	40.7127
Cnnm3	99.3348	128.414	30.2235	88.7794	299.13	195.946	119.869	37.774
Gm38033	0	0	0	0	4.22489	4.22336	0	0
Ankrd23	1.05914	1.91176	0	0	1.70161	1.49611	0	0
Gm42417	0	0	0	0	0	0	0	0
Ankrd39	78.8622	87.8028	74.1374	105.156	49.9576	79.4	146.353	35.6817
Sema4c	8.2571	5.56819	0	7.21116	9.91078	6.33262	15.0162	7.44673
Fam178b	112.652	162.922	39.2084	117.495	135.653	261.922	194.016	59.3658
Cox5b	2114.13	2377.18	2069.35	2425.66	1621.68	2008.35	2531.4	1415.66
Actr1b	180.491	144.388	57.1807	47.0266	143.489	161.56	178.088	62.2041
4933424G06Rik	0	2.80401	0	5.92894	3.98887	25.3629	6.28711	0
Gm33533	0	0	0	0	1.39984	0	0	0
Zap70	7.36418	3.06461	0	3.9619	6.38261	2.98247	3.88693	12.1708
Tmem131	97.9524	125.929	49.5634	111.419	400.492	257.404	251.683	71.8968
Vwa3b	0	0.564143	0	0	0	0	7.94883	0
Gm37020	0	0	0	0	0	0	0	0
Cnga3	6.57443	0.866678	0	0	0	0	0	0
Inpp4a	73.6173	84.9681	6.13708	102.131	126.981	68.7068	65.5987	29.4113
4930439A04Rik	0	0	0	0	0	0	0	0
Coa5	176.965	119.114	45.4002	140.053	169.765	156.896	343.495	80.4427
Unc50	354.915	525.049	292.22	564.563	601.47	857.432	620.936	275.065
Mgat4a	39.0778	26.2199	8.21811	11.2758	139.827	47.1431	156.986	34.9662
2010300C02Rik	22.7383	22.3791	16.3108	7.55442	18.206	12.2205	48.948	0
4930556I23Rik	0	2.43036	0	0	0	0	1.49763	0
Tsga10	38.5205	35.8613	10.3921	96.0458	1000.93	295.441	208.678	172.945
Gm26805	0	0	0	0	14.6612	1.14422	0	7.74801
Lipt1	41.5929	33.0706	19.5459	22.688	81.283	148.205	134.755	62.3407
Mitd1	147.941	150.259	62.6894	114.923	152.718	228.343	175.245	115.423
Mrpl30	1052.3	1159.23	769.302	990.319	1105.07	1399.67	1385.59	910.935
Lyg2	0	0	0	0	0	0	0	0
Gm15457	0	0	0	0	0	0	0	0
Lyg1	0	0	0	0	0	0	3.80182	0
Txndc9	610.007	576.38	301.279	642.115	545.43	694.152	1356.23	337.051
Eif5b	1892.94	1876.58	1613.43	2237.8	2005.79	1829.87	1609.69	1412.66
Rev1	502.946	339.873	196.488	417.557	605.438	519.279	594.918	201.406
Gm5099	0	0	0	0	0	0	0	0
Aff3	127.905	101.175	60.4193	63.2114	141.049	131.639	139.211	79.77
Gm16150	0	6.06071	0	0	9.78125	1.83337	6.67995	0
Gm16151	0	0	0	0	0	1.88137	0	0
Gm16152	22.8053	20.0263	0	4.42943	17.6327	37.9596	47.2597	0
Lonrf2	59.4094	159.561	144.172	175.474	279.4	203.388	240.562	113.542
Chst10	76.3158	43.275	15.6452	64.8034	50.222	39.3696	36.4853	12.5531
Gm37707	0	0	0	0	0	0	0	0
Nms	0	0	0	0	0	0	0	0
Pdcl3	298.323	179.538	75.3196	91.5186	244.403	264.603	528.589	147.182
Gm37821	0	0	0	0	0	0	0	0
Npas2	1.47209	4.45067	0	0	1.57789	0	12.0046	0
Rpl31	3506.37	3440.82	3211.07	3235.08	3032.94	3590.47	3187.81	2938.38
Tbc1d8	35.3076	37.5055	0	38.1627	49.6412	44.1772	179.027	26.7896
Cnot11	378.57	445.507	236.993	506.745	340.013	464.718	402.183	180.864
Rnf149	518.683	620.472	361.072	888.156	811.353	508.328	441.155	223.744
Creg2	14.983	7.48095	0	0	4.10533	23.768	8.23949	3.02439
D930019O06Rik	16.1679	5.76843	0	4.41873	8.97821	9.08791	3.63325	0
Rfx8	4.10378	11.6084	15.3261	9.07049	8.81651	22.4477	16.6834	10.9464
Gm3646	0	0	0	0	0	0	0	0
1700066B17Rik	1.53599	1.0022	0	0	3.05975	0	0	0
Map4k4	834.016	558.229	350.079	449.89	702.942	626.576	982.794	324.501
Il1r2	0	0.43755	0	0	2.82225	1.38829	10.2341	6.83949
Gm16894	0	0	0	0	0	1.11079	0	0
Il1r1	0	0	0	0	8.48752	25.3059	122.44	24.1397
Il1rl2	0	0	6.05819	0	5.78946	0	0	0
Il1rl1	0	0	0	0	3.05975	0	14.4875	0
Il18r1	0	0	0	0	1.26078	0	2.48319	0
Il18rap	0	0	0	0	0	0	3.41676	2.94563
Gm35801	0	0	0	0	1.32482	0	0	0
Slc9a4	0	0	0	0	4.01978	9.81627	19.0654	0
Slc9a2	0	0	0	0	0	3.11121	0	0
Gm37623	0	0	0	0	0	0	1.77581	0
Gm37915	0	0	0	0	0	0	0	0
Mfsd9	7.127	3.38649	0	0	9.6034	15.8934	18.0049	5.85779
Tmem182	0	0	0	0	1.90383	3.94341	8.2819	0
4930448I06Rik	0	0	0	0	0	0	0	0
Gm28634	0	0	0	0	0	0	0	0
Gm29260	0	0	0	0	0	0	0	0
Gm9915	0	0	0	0	0	0	0	0
Gm29664	0	0	0	0	0	0	0	0
Gm28175	0	0	0	0	0	0	0	0
Gm28140	0	0	0	0	5.85435	4.53027	1.32783	0
Pantr1	2.39406	1.50129	0	0	1.4401	1.60596	1.94291	0
Pou3f3	0	0.886558	0	0	1.26078	1.84953	1.21686	0
Dalir	0	0	0	0	0	0	0	0
Mrps9	393.574	486.895	304.727	564.983	975.293	721.19	508.211	490.531
Gpr45	3.8633	11.5815	4.5645	27.5755	12.6814	12.9024	1.62451	0
Tgfbrap1	21.6769	31.8055	63.166	98.2516	278.428	104.738	72.1395	32.8554
Gm28782	0	0	0	0	0	0	0	0
8430432A02Rik	1.55632	0	0	0	6.43358	0	0	0
AI597479	66.4079	28.9365	12.6676	57.6611	175.764	71.544	92.3631	17.5802
Fhl2	7.49246	23.4212	3.94477	8.20732	9.3751	22.9555	35.1525	4.20984
Gm29040	1.62782	0	0	0	0	0	0	0
Nck2	29.4297	13.0827	0	21.3571	17.802	33.4015	38.0923	44.024
1500015O10Rik	0	2.34181	0	7.2681	4.5185	11.2777	5.1179	0
Gm29155	1.01987	0	0	0	0	1.82646	0	0
Gm29157	0	0	0	0	0	0	0	0
Gm29156	0	1.17756	0	0	1.4223	1.96826	0	0
Uxs1	134.228	221.826	120.175	169.892	186.379	238.635	227.009	89.7108
Tpp2	507.825	360.017	233.575	477.787	800.608	429.744	411.444	231.475
Mettl21c	0	0	0	0	3.90999	0	12.9879	0
Gm8251	0	14.3249	0	32.4055	79.9444	28.0338	0	8.39781
Tex30	758.805	1533.95	1461.12	2196.57	1385.9	1308.53	1153.29	953.696
Kdelc1	57.5902	57.5052	25.1234	26.4653	24.2643	17.5482	13.8165	17.8027
Bivm	28.3797	92.8982	34.9197	132.395	140.029	61.3114	23.7938	27.8956
Ercc5	85.3317	62.6011	42.5286	37.9516	295.98	84.4121	131.733	61.8799
Mettl21e	0	0	0	0	0	1.29628	0	0
Gulp1	0	1.85994	0	0	6.99581	6.24632	3.36364	13.5801
4930521E06Rik	0	0	0	0	0	0	0	0
Col3a1	39.7018	20.8555	53.4312	12.9126	187.63	201.364	265.503	181.361
Col5a2	6.2559	3.64472	14.0366	0	26.6552	22.7108	22.7005	8.50429
Wdr75	763.151	632.602	411.556	353.601	668.213	397.086	332.076	190.482
Gm5269	0	0	0	0	0	0	0	0
Slc40a1	35.0041	23.6253	0	15.8641	45.4685	35.3478	30.5571	28.8456
Dnah7b	2.90222	6.30991	0	27.2494	376.839	113.962	22.0989	51.0767
Dnah7c	0	0	0	2.27193	41.8211	14.6531	8.64095	0
Slc39a10	382.444	302.396	121.913	226.253	175.639	107.52	205.85	67.2207
Gm28151	0	2.15416	0	6.21464	27.2385	9.31066	0	0
Gm28826	0	0	0	0	0	0	0	0
C230029F24Rik	0	0	0	0	0	0	0	0
4933411E06Rik	0	0	0	0	0	4.44541	0	0
Gm29665	0	0	0	0	0	0	0	0
Gm28321	1.27124	0	0	0	0	0	0	0
Tmeff2	0	1.24742	0	10.7114	4.21972	0	0	0
Gm28322	0	0	0	0	1.13394	0	0	0
Gm28319	1.01987	0	0	0	0	0	0	0
Gm29325	0	0	0	0	1.96554	14.8195	1.32141	0
9330175M20Rik	0	0	0	0	30.0153	25.5331	3.85478	4.29539
Cavin2	0	3.97046	8.50664	0	3.29904	1.38845	0	3.27194
1700072G22Rik	0	0	0	0	0	1.61034	2.77516	0
Nabp1	127.927	82.7377	204.36	284.227	795.885	318.756	193.996	279.518
Gm17767	1.24475	0	6.6592	0	0	6.51643	79.3209	1.14042
Gm28055	0	0	0	0	2.77023	0	0	0
Myo1b	449.049	202.148	78.7763	73.8651	118.497	268.098	536.405	115.974
Stat4	17.3975	0	0	0	0	1.76262	10.0107	0
Gm31812	3.12451	2.21135	7.02914	36.4567	77.193	70.6594	6.52679	7.0658
Stat1	4.47488	13.8119	6.05819	27.2541	215.487	92.9554	48.2679	39.4651
Gls	163.977	151.634	103.612	204.66	1157.34	442.247	244.286	163.405
Nab1	26.2979	101.828	23.4559	41.9707	196.477	174.172	117.791	63.5637
Gm553	0	0	0	0	1.26078	0	0	0
Gm28178	0	0	0	0	0	0	0	0
Nemp2	41.7291	13.9636	35.9941	5.0381	32.6799	6.9796	27.5716	11.959
Mfsd6	19.2813	24.85	13.4437	12.6659	226.002	93.5909	57.3016	20.1207
Inpp1	57.1736	51.3851	19.4212	22.0739	126.729	50.3234	24.9116	13.6725
Hibch	116.794	120.131	127.956	56.8099	158.511	116.641	71.1778	62.9558
1700019D03Rik	393.263	137.814	39.0028	6.59134	7.62652	8.96373	13.1003	19.2091
Mstn	0	0	0	0	0	0	0	0
1700019A02Rik	102.529	29.2791	10.9946	7.28203	8.04808	104.59	67.6152	17.1298
Pms1	175.792	92.8842	12.8497	49.6244	169.57	69.2665	86.6417	30.4945
Gm28777	0	2.16068	10.2772	0	1.10774	0	0	0
Ormdl1	125.377	297.22	134.756	201.453	213.204	329.162	235.82	160.792
Gm28778	0	0	0	0	0	0	0	0
Osgepl1	85.3851	104.938	19.5737	108.248	220.657	244.508	139.157	76.1001
Gm28551	0	0	0	10.3988	12.0749	2.21695	4.96092	6.91342
Asnsd1	292.187	309.149	262.183	311.437	573.579	650.097	462.907	417.533
Dnah7a	3.35026	3.12813	0	0	30.3933	41.7688	0	0
Stk17b	153.351	187.863	152.696	363.255	492.515	259.88	185.891	118.014
Hecw2	15.8709	14.3065	0	25.0365	52.0077	20.8199	35.5533	6.88835
Ccdc150	6.93797	20.4829	10.9014	49.294	208.952	31.2447	51.7916	10.6192
Gtf3c3	279.42	237.647	205.339	199.08	650.99	435.858	237.997	205.408
Gm34066	0	0	0	0	0	0	0	0
Pgap1	196.156	119.38	32.5428	53.4849	152.078	29.4466	69.6208	30.1727
Ankrd44	8.53729	27.2214	16.0998	38.7004	106.506	51.4331	187.28	20.5839
4930444A19Rik	0	0	0	0	3.88167	0	0	0
Sf3b1	1130.4	1332.29	906.677	1315.7	1328.59	1205.93	1413.86	547.075
Coq10b	108.709	88.1573	114.771	63.7735	112.959	142.583	277.842	76.4017
Hspd1	1928.93	1859.48	1409.48	1546.97	2002.05	1640.23	1987.91	1340.92
Hspe1	2962.26	3080.34	2495.13	2418.96	1359.87	2012.88	2555.01	1521.15
Mob4	280.805	321.174	276.969	201.735	412.599	549.057	635.56	211.678
Rftn2	20.0159	14.1627	0	18.4248	31.9167	31.8272	11.6304	7.34584
Gm10561	4.65362	12.9309	41.3062	25.3719	3.66783	31.131	14.2564	0
Mars2	59.8846	26.8046	30.8585	4.71274	110.789	56.5886	42.702	14.8729
Boll	37.8377	83.9255	25.1481	299.78	191.816	89.3513	33.5689	22.0356
Plcl1	6.64767	13.3661	8.49659	24.6312	71.8627	19.9022	2.19748	12.1829
9130227L01Rik	0	0	0	0	0	3.79536	42.0131	0
1700003I22Rik	0	0	0	0	0	0	0	0
Gm28240	0	0	0	0	0	0	0	0
Hsfy2	0	0	0	0	0	0	0	0
Satb2	14.5383	43.8372	35.0664	37.2647	168.416	39.5939	23.4287	7.80013
1700126A01Rik	0	0	0	0	0	0	0	0
BC055402	0	0	0	0	0	0	0	0
4930558J18Rik	37.568	14.3077	25.5607	30.4795	70.1465	41.3921	45.6743	17.3885
1700066M21Rik	24.4985	32.0926	23.8251	21.7482	136.422	95.0969	99.5104	11.747
Tyw5	112.412	122.852	13.85	91.6182	166.155	180.621	134.751	55.3809
Maip1	147.941	132.182	105.403	159.361	211.529	285.31	171.739	146.997
Spats2l	6.73924	21.4475	13.7742	22.2734	26.6149	20.8904	51.8249	39.8525
Gm17234	0	0	0	0	0	0	0	0
Kctd18	214.429	93.1081	32.4443	68.6157	233.276	143.837	115.71	35.7573
Sgo2a	644.812	267.954	140.219	143.52	542.333	213.226	142.534	87.8426
Aox1	1.23169	1.82964	0	0	8.95601	0	0	0
Aox3	1.332	1.05725	0	0	2.76939	1.88771	1.32783	0
Aox4	0	0	0	0	6.42456	3.3445	0	0
Gm15759	0	0	5.9276	0	0	0	0	0
Aox2	0	0	15.8248	0	4.40703	0	0	6.12194
Bzw1	1136.7	1071.01	815.05	826.854	1261.09	996.493	1399.54	761.62
Clk1	301.736	262.506	122.092	295.496	667.766	438.625	381.142	181.146
Ppil3	228.417	320.927	141.404	493.507	394.052	440.775	340.977	218.934
Nif3l1	110.366	143.898	102.73	291.358	340.026	181.186	192.088	118.369
Orc2	329.391	344.342	228.124	400.505	618.495	418.056	358.997	277.698
Gm15834	6.92579	7.38583	0	4.43725	80.5121	11.2084	3.09021	5.4916
Fam126b	90.3542	94.8998	78.9816	168.699	597.25	336.475	281.52	86.6009
Ndufb3	992.073	985.962	690.843	969.047	785.273	850.954	1081.75	520.109
Als2cr12	0	0	0	0	1.32118	4.90485	0	0
Cflar	26.6758	20.1144	10.3921	9.07453	29.6948	39.2255	65.1347	10.745
Casp8	1.48288	4.22111	44.1457	3.64302	26.8895	3.99384	9.20269	18.2111
Trak2	43.0048	33.8823	5.80673	42.3544	149.263	84.8982	49.787	19.6491
Stradb	64.5567	162.662	74.0385	340.225	536.602	377.957	310.493	127.956
C2cd6b	1.55066	1.5226	0	9.19713	53.7108	8.27111	0	16.6427
Gm29018	0	0	0	0	1.51836	0	0	0
C2cd6	11.114	13.1793	18.6701	65.9309	95.9451	42.7046	2.20428	0
Tmem237	136.775	177.695	80.8522	114.939	70.6333	149.971	204.5	52.4837
G730003C15Rik	14.7428	4.78139	0	13.622	28.9223	10.001	34.6891	4.38905
Mpp4	4.04811	3.55102	5.80673	10.8303	27.1633	24.8257	0	0
Gm29017	0	0	0	0	0	0	0	0
Als2	97.1467	79.246	34.1907	39.9819	156.524	71.7066	69.4518	43.4555
Cdk15	19.0773	16.7957	0	0	6.16542	1.96826	25.5042	6.23305
Gm29016	0	0	0	0	0	0	18.301	0
Fzd7	101.503	91.6978	22.864	50.2206	44.6521	15.1877	5.0869	4.90005
Gm26813	0	0	0	0	0	0	0	0
Gm973	11.287	18.6381	17.8171	18.4199	81.8387	191.995	245.44	112.361
Gm28411	0	0	0	0	0	0	0	0
1700122D07Rik	0	0	0	0	0	0	0	0
Sumo1	870.823	1372.83	1171.6	1688.92	1163.42	1406.15	1248.13	942.788
Nop58	1319.68	1079.76	659.614	868.101	1278.35	1022.76	1075.08	629.499
Bmpr2	47.6845	63.0346	79.1742	163.756	545.444	210.021	249.329	85.0493
Fam117b	136.075	271.73	159.728	297.912	356.713	240.546	432.37	144.985
Ica1l	17.677	53.6493	60.7056	115.573	335.019	276.734	511.104	132.955
Wdr12	515.299	413.366	203.098	389.66	610.212	342.604	463.029	216.622
Carf	84.0287	82.9416	19.3541	110.927	426.283	179.508	128.986	35.084
Nbeal1	270.565	304.039	127.951	375.868	1111.88	630.281	664.968	269.533
Cyp20a1	106.336	122.006	51.476	8.39586	23.0664	42.0044	195.955	40.8533
Abi2	190.679	245.05	134.824	368.476	538.108	271.839	318.505	138.646
Raph1	411.505	475.579	267.526	608.273	755.203	358.15	237.571	125.138
Cd28	0	0.564143	0	0	0	0	0	0
Gm11579	1.11027	0	0	0	0	5.05827	2.74226	0
2310016D23Rik	0	0	0	0	0	0	0	0
Ctla4	0	0	0	0	0	0	0	0
Icos	0	0	0	0	0	1.41357	0	0
Gm28083	0	0	0	0	0	0	0	0
Gm11587	0	0	0	0	0	45.3611	37.174	19.8913
9530026F06Rik	0	0	0	0	0	0	0	0
Gm11588	0	0	0	0	0	0	0	0
Gm28449	0	0	0	0	1.67658	0	0	0
4930587A21Rik	0	0	0	4.29379	0	2.20896	0	0
Pard3b	35.9843	83.032	49.2653	114.77	315.909	209.74	252.25	67.2124
Pard3bos1	6.55971	0	0	0	17.8809	0	0	8.22349
Pard3bos2	0	0	0	0	0	0	0	0
Pard3bos3	0	0	0	0	0	0	1.02105	0
Gm29084	0	0	0	0	0	1.95642	0	0
Nrp2	35.79	19.6045	0	0	9.87651	6.01802	12.824	5.74088
Gm29083	0	0	0	0	0	0	0	0
Gm4208	0	0	0	0	0	0	0	0
Ino80d	241.376	148.185	94.1327	93.0923	337.179	173.867	203.204	83.3298
Ino80dos	12.4386	11.0196	0	7.50836	29.0171	5.71892	6.86533	4.39031
Gm20342	88.9945	45.787	0	59.1785	234.04	67.4244	15.5619	7.2623
Ndufs1	360.729	520.114	472.772	891.357	711.328	549.795	457.607	279.586
Eef1b2	2528.73	2334.59	2138.15	2330.35	2911.04	2164.65	1593.56	1583.86
Gpr1	1.30702	0	0	0	0	0	3.58954	0
Gm11608	0	0	0	0	1.59472	14.1296	2.19748	6.62491
Zdbf2	102.937	102.9	31.5228	124.633	963.022	439.294	368.47	129.779
Adam23	1.57817	26.592	9.05348	45.3011	177.996	55.193	14.8628	48.4742
Gm39653	0	0	0	0	0	4.00167	0	0
Dytn	0	0	0	0	0	0	0	0
Mdh1b	0	0	0	0	15.6358	0	2.88477	5.81095
Fastkd2	59.0606	38.6601	61.9037	63.4258	177.898	178.263	87.7991	122.013
4933402D24Rik	0	0	0	0	1.18054	0	0	0
Gm13749	0	0	0	0	0	0	0	0
Klf7	100.696	210.925	86.7081	115.812	189.787	344.044	440.175	106.193
Gm26649	0	0	0	0	9.78706	1.82646	0	0
Gm13748	0	0	0	0	0	0	0	0
Gm28981	0	0	0	0	0	0	0	0
Creb1	166.963	155.102	29.6755	109.288	329.127	223.997	183.539	59.8961
Mettl21a	45.0497	64.3057	13.788	11.234	73.7357	153.071	63.9372	62.0048
Gm28982	0	0	0	0	0	0	2.48604	0
Gm29152	0	0	0	0	0	0	0	0
Ccnyl1	110.355	126.079	28.6577	107.814	472.511	223.657	129.976	84.4799
Fzd5	72.3677	56.9579	10.6516	44.8055	43.9473	30.5363	128.975	12.6625
Plekhm3	91.1846	35.9308	30.3919	27.3838	257.489	107.012	60.2101	46.2957
Akr1cl	35.2526	23.7135	57.5844	14.1502	32.2792	58.8102	128.465	33.8262
Cryge	1.7318	0.88912	0	5.2469	1.44197	0	0	9.50218
Crygd	0	1.13336	0	0	1.11826	0	0	0
Crygc	0	2.94447	0	0	1.07314	1.80171	2.88477	0
Crygb	2.95343	0.652818	0	0	0	7.4008	24.6646	0
Cryga	0	0	0	0	4.5255	6.83432	13.3959	0
Gm28845	0	0	0	0	0	0	0	0
D630023F18Rik	29.6847	8.53041	17.6248	3.5118	21.2924	22.7518	92.0492	6.79897
Idh1	111.258	227.581	157.852	268.048	248.635	144.532	126.628	134.087
Pikfyve	268.775	252.022	141.693	429.168	824.57	388.992	324.687	156.693
Pth2r	0	0	0	0	0	0	0	0
Crygf	0	0	0	0	0	1.68807	0	0
Map2	67.068	52.2665	15.0047	9.7973	23.5089	27.1488	78.8958	2.68718
Gm10558	0	0	0	0	0.851044	0	0	0
Unc80	0	0	0	0	9.20186	4.40754	10.9759	2.35834
Rpe	103.566	63.8631	64.4096	83.4686	161.589	114.171	224.33	67.8079
Kansl1l	76.9556	69.7886	40.6947	50.5209	421.731	360.518	154.805	89.4951
Acadl	282.915	371.725	180.623	141.919	141.826	136.626	331.388	88.2347
Myl1	5.70963	3.73589	0	0	1.57733	10.1176	3.1249	0
Lancl1	293.316	415.01	206.114	240.674	560.648	608.242	800.779	229.922
Cps1	0	0	0	0	0	1.64174	0	0
Gm15668	0	0	0	0	0	0	0	0
Gm15669	0	0	0	0	1.50624	0	1.29476	0
Gm15671	0	0	0	0	0	0	1.61995	0
Erbb4	0	0	0	0	23.6319	22.0899	15.7505	2.27587
Gm28497	0	0	0	0	1.53337	0	0	0
Gm29113	0	0	0	0	1.79536	0	0	0
Gm29114	0	0	0	0	0	0	0	0
Ikzf2	13.4359	23.5096	0	9.70495	143.428	54.7008	40.8665	48.9541
Spag16	0	7.14253	0	0	61.4379	21.8477	11.2662	14.9753
Vwc2l	0	0	0	0	0	0	0	0
Bard1	216.957	143.065	93.3201	83.5177	152.991	85.7771	88.4721	61.6482
Abca12	0	0	0	0	12.1359	6.15511	1.06893	0
Atic	507.134	306.127	57.5468	80.1177	198.025	232.262	301.277	131.452
Fn1	434.772	306.875	214.698	275.847	371.746	213.223	186.329	58.2215
Apol7d	39.308	27.5171	10.6824	24.7248	48.0659	29.8812	15.8296	3.11071
Gm8883	0	0	0	0	0	0	0	0
Gm28818	0	0	0	0	0	3.12672	0	0
4933417E11Rik	1.39181	0	0	0	0	0	0	0
4930556G22Rik	0	0	0	0	0.570293	2.06319	0	0
Gm4319	0	0	0	0	0	0	2.99018	0
Mreg	70.6369	60.9635	47.5398	32.708	16.0642	22.5751	20.5269	2.91801
D230017M19Rik	35.5346	26.8447	0	24.8806	91.4091	46.3615	95.1962	24.2786
Pecr	329.573	300.874	202.759	158.203	71.2632	79.1747	373.225	49.8638
Tmem169	0	0	0	0	5.79898	5.16734	5.16492	10.0026
Xrcc5	446.61	333.218	265.857	305.109	581.598	456.81	535.547	352.743
2020-03-04	0	0	0	0	0	0	0	0
Smarcal1	109.773	82.4729	29.7033	75.9713	122.638	90.4491	81.1919	27.9908
Gm39662	1.94128	3.21533	0	0	31.7229	12.0912	10.0047	16.1543
Ankar	0	0	0	5.92894	52.7542	7.93048	0	5.43146
Rpl37a	3958.61	4066.05	3777.68	4040.78	3199.99	4287.73	3794.04	3575.32
Igfbp2	108.533	122.616	195.715	148.872	46.5212	87.8381	46.5911	60.883
Igfbp5	41.3334	37.9935	136.158	31.6908	213.693	110.374	98.5977	157.966
1700027A15Rik	0	0	0	0	0	0	0	0
Tnp1	1.30535	0	6.00344	4.63243	5.27767	0	2.51964	0
Gm29185	0	0	0	0	0	0	0	0
Pinc	0	0	0	0	0	0	0	0
D530049I02Rik	0	0	0	0	0	0	1.63349	0
C530043A13Rik	2.87595	0	0	0	0	0	0	0
Gm29186	1.24552	0	0	0	0	0	0	0
6030407O03Rik	0	0	0	0	1.27128	7.70419	0	4.48547
Gm29183	0	0	0	0	0	0	1.99268	0
Tns1	54.3397	52.0458	28.6651	8.67746	27.1524	13.7756	22.5793	14.0149
Rufy4	1.44267	0	0	0	6.0704	0	0	0
Cxcr2	3.99713	1.76543	0	0	10.4187	5.47767	1.29133	0
Cxcr1	0	0	0	0	0	0	0	0
Arpc2	1123.13	1015.94	762.963	1061.63	1137.17	1193.22	1306.84	725.444
Gpbar1	1.96999	0	0	0	0	0	0	0
Aamp	883.361	653.339	500.48	576.121	310.051	346.675	442.228	259.308
Gm28364	0	0	0	0	0	0	0	0
Pnkd	922.347	829.222	435.418	612.259	412.588	528.047	705.253	230.135
Tmbim1	101.041	62.9245	47.2416	21.28	28.2801	11.2197	14.5097	18.4373
Catip	9.78456	4.227	0	0	8.02797	3.28192	5.16627	0
Slc11a1	58.0161	13.9811	0	0	2.81553	0	0	0
Ctdsp1	111.365	94.2214	23.8825	41.3236	67.6317	46.7782	105.613	33.3974
Vil1	5.51917	1.10157	0	7.08414	4.62829	65.318	357.336	72.7985
Usp37	317.506	327.107	193.443	390.727	732.392	356.704	363.669	272.278
Cnot9	257.641	245.756	179.223	306.193	268.726	206.741	269.664	95.5455
Plcd4	2.34879	1.60547	0	18.2595	13.4296	19.646	0	0
Zfp142	109.176	107.196	0	242.263	319.99	139.375	111.312	34.647
Bcs1l	55.1922	56.7717	17.5838	146.174	184.46	161.974	123.769	62.67
Rnf25	61.4223	20.3921	13.9853	3.70327	13.7696	53.1681	98.6685	26.003
Stk36	6.04835	11.0332	18.2456	18.6434	47.3185	46.0271	229.433	5.38221
Ttll4	125.105	102.314	82.432	144.225	425.965	132.433	182.745	69.0622
Cyp27a1	1.06074	0	0	0	0	2.2771	11.899	2.43554
Prkag3	0	0	0	0	0.996006	0	0	0
Wnt6	34.8885	52.3922	62.9062	49.3538	33.2112	80.1299	44.045	58.6171
Gm29539	2.54577	0	0	0	0	0	0	0
Wnt10a	0	0	0	0	0	0	0	0
Cdk5r2	0	1.6442	0	0	1.57789	0	0	0
Fev	1.49727	3.86028	0	0	0	1.95642	0	0
Cryba2	0	0	0	0	1.94168	0	0	0
Cfap65	0	0	0	0	4.45428	3.73857	0	0
Gm15841	0	0	0	0	0	0	0	0
Ihh	0	5.67398	0	0	1.26078	0	0	7.69257
Nhej1	61.3414	132.993	79.6906	240.133	335.014	217.999	151.27	105.179
Slc23a3	0	1.18132	0	0	0	2.16643	47.7403	0
Cnppd1	61.8981	150.442	41.308	103.888	174.718	188.11	239.637	83.3178
Retreg2	153.286	253.348	142.274	252.899	258.588	379.086	485.081	148.673
Zfand2b	153.79	193.833	65.2917	83.5199	63.0534	144.422	558.637	139.772
Abcb6	95.7686	258.234	76.2026	175.747	113.992	214	231.916	74.1899
Atg9a	27.7337	27.9686	36.9702	46.5558	117.148	85.8407	94.0012	27.0612
Ankzf1	140.455	101.151	126.087	266.076	245.857	137.703	115.686	67.7014
Glb1l	3.57523	4.48361	15.386	6.61808	162.319	52.1698	3.81002	21.5052
Stk16	226.729	243.96	137.939	304.915	475.509	440.907	437.744	235.466
Tuba4a	83.377	74.531	107.926	66.1079	42.4603	35.8399	129.645	28.269
A630095N17Rik	0	0	0	0	1.1155	0	0	0
Dnajb2	23.2725	37.8554	19.8335	30.0473	61.6485	72.174	38.2347	6.77645
Ptprn	0	0	0	9.12815	0	0	3.1858	0
Gm28294	0	0	0	0	0	0	0	0
Resp18	0	0	0	0	0	0	0	0
Gm28902	0	0	0	0	0	0	0	0
Dnpep	391.619	559.095	350.618	792.193	834.12	657.885	757.438	309.082
Des	50.2982	36.0556	0	9.56908	22.9632	3.63051	4.59966	13.7107
Gm15179	0	1.12365	0	0	1.16853	8.4144	1.77581	0
Speg	20.7053	40.2752	5.299	17.9981	33.094	20.0799	15.5459	6.93035
Gm15178	0	0	0	0	0	0	0	0
Gmppa	92.2429	105.129	96.0932	71.748	80.0237	69.089	171.664	50.9599
Asic4	0.967162	1.79151	0	0	1.26078	0	0	0
Chpf	35.4535	56.5176	6.26621	22.8318	135.33	145.026	86.0384	53.1787
Obsl1	37.3898	53.0111	15.8729	37.4569	50.1901	48.5198	48.7595	65.7109
Tmem198	0	2.58591	11.8953	12.4171	35.9522	3.63744	2.56714	7.71299
Inha	11.7538	8.90191	18.066	8.27375	51.2076	48.7859	72.7662	23.114
Stk11ip	54.252	44.1117	0	7.57837	112.389	74.9618	55.516	27.8549
Slc4a3	3.07257	11.1293	16.5583	3.44008	21.7454	11.452	14.9941	11.1749
Gm29065	0	0	0	0	0	0	0	0
Gm29069	0	0	0	0	0	0	0	0
Gm17751	0	0	0	0	0	0	0.614216	0
Gm816	0	0	0	0	0	0	0	0
Epha4	102.518	40.4447	20.0343	3.88159	33.5475	31.1611	72.3091	18.8759
Gm28386	0	0	0	0	0	0	1.2445	0
Gm28387	0	0	0	0	2.43964	0	0	0
Pax3	0	0	0	0	1.34709	0	0	0
Sgpp2	0	2.76522	0	0	7.60416	27.8555	2.13665	0
Gm28410	0	0	0	0	0	0	0	0
Farsb	477.888	544.605	275.531	528.164	608.224	560.303	636.404	358.977
BC035947	0	0	0	0	0	0	0	0
Mogat1	3.69334	23.2713	19.8057	18.8138	1.42144	0	10.6776	0
5730419F03Rik	13.6899	2.80844	0	0	0	0	0	8.12883
Gm29611	0	0	0	0	0	0	0	0
Acsl3	482.758	440.471	224.655	309.571	257.584	116.266	158.65	34.6506
Utp14b	262.351	137.188	96.7212	176.101	356.823	110.953	93.3931	49.0775
Gm29536	1.60228	0	0	0	2.79246	0	3.68562	0
Kcne4	0	0	0	0	0	0	1.53256	0
Gm29187	0	0	0	0	0	0	0	0
Scg2	0	0	0	0	0	0	0	0
Ap1s3	11.7388	17.53	7.29535	19.394	19.3911	11.295	21.9794	7.18093
Wdfy1	41.131	23.8688	0	7.18446	89.8159	105.716	98.5228	27.5422
Mrpl44	343.511	388.931	270.197	233.463	399.96	432.008	546.54	213.213
Serpine2	55.3965	64.8726	36.0907	44.9152	25.1197	49.73	168.522	64.6818
9830004L10Rik	0	0	0	0	0	0	13.9877	4.77324
Fam124b	0	1.21498	0	4.66914	0	12.3024	2.95732	0
2310015K22Rik	0	0	0	0	0	0	0	0
Cul3	456.228	519.855	251.071	755.111	1570.34	852.65	801.983	582.938
Gm29125	0	0	0	0	0	0	0	0
1700016L21Rik	0	0	0	0	0	0	0	0
Gm45261	0	0	0	0	0	0	0	0
Dock10	2.33979	11.4262	0	12.52	5.12776	4.70114	0	0
Nyap2	0	0	0	0	0	0	0	0
Irs1	0	9.38463	0	7.83992	5.68398	8.24086	5.94718	0
Gm9747	0	0	0	0	0	0	0	0
Rhbdd1	14.1352	10.1035	0	29.8783	84.5005	19.0361	21.5115	9.60629
Gm28940	0	0	0	0	10.5294	1.88137	1.81737	0
Col4a4	0	0.43755	0	0	20.1243	26.6195	20.4352	2.32931
Col4a3	0	0	0	0	12.9801	0	0.614216	0
Mff	462.689	562.872	328.684	570.579	862.793	885.593	758.236	340.653
Tm4sf20	0	0	0	0	0	1.38845	0	0
Gm47791	0	0	0	0	0	0	0	0
Gm28942	0	0	0	0	0	0	0	0
Agfg1	251.175	178.732	81.8122	132.716	440.723	321.644	300.729	88.3022
A030005L19Rik	0	1.5163	0	0	0	4.41578	2.71276	0
A030014E15Rik	0	0	0	0	0	3.06428	0	0
Gm6217	0	0	0	0	0	0	0	0
A030003K21Rik	0	0	0	0	2.7626	0	0	0
Gm7544	0	0	0	0	2.77173	0	0	0
Gm47955	0	0	0	0	0	0	0	0
Gm47959	0	0	0	0	0	0	1.02105	0
Slc19a3	1.62782	1.5028	0	0	3.79275	4.13556	5.29712	0
Krtap28-10	0	0	0	0	0	0	2.5156	0
Gm47969	0	0	0	0	0	0	0	0
A030005K14Rik	0	0	0	0	0	0	0	0
Krtap28-13	0	0	0	0	0	0	0	0
Ccl20	9.70035	0	0	0	0	0	0	0
Daw1	0	0	0	0	4.4125	6.09018	7.05556	3.31466
Sphkap	0	0	0	0	1.35148	1.49611	1.27111	0
4933436I20Rik	3.77201	0	0	0	0	0	0	0
Pid1	77.1833	45.7675	6.42852	10.2431	53.567	11.0212	27.0124	5.08724
Dner	6.5617	13.9775	0	3.48465	19.2314	15.6253	61.8526	5.53958
Trip12	573.333	580.891	364.479	1119.75	1531.45	809.988	770.2	479.336
Fbxo36	71.3523	33.4991	27.6758	100.865	112.047	103.564	116.587	50.6036
Slc16a14	0	0	0	0	0	0	0	0
C130026I21Rik	0	0	0	0	0	0	216.619	9.50218
A530032D15Rik	0	0	0	0	0	0	34.0448	0
Gm10553	0	0	0	0	0	0	0	0
A530040E14Rik	1.43988	0	0	0	1.42144	0	55.8941	0
Gm16028	0	0	0	0	0	0	0	0
Gm16025	0	0	0	0	0	0	0	0
Gm16092	0	0	0	0	0	0	0	0
G530012D18Rik	0	0	0	0	0	0	0	0
Sp110	0.885253	0	0	0	0	0	106.923	0
Gm16094	0	0	0	0	0	0	3.67339	0
Sp140	1.06074	2.17656	0	6.77861	19.8475	24.2589	362.104	32.0541
Gm10552	0	0	0	0	0	0	0	0
Gm17017	0	0	0	0	0	0	0	0
Sp100	1.43948	0	0	0	0	0	17.9555	0
A630001G21Rik	3.3336	0	0	0	0	0	4.38367	0
9930111H07Rik	0	0	0	0	1.43634	1.66527	1.48113	0
Cab39	311.297	374.648	136.199	346.631	520.333	450.861	646.576	147.762
Itm2c	236.606	195.92	73.3003	98.5039	26.4591	84.3334	93.472	57.9705
4933407L21Rik	2.72417	0.974602	0	0	2.20784	0	0	0
Gm28884	0	2.39616	0	0	0	0	0	0
Gpr55	0	1.04021	0	0	0	0	0	0
Gm28100	0	0	0	0	0	0	0	0
Spata3	0	0	0	0	0	0	0	0
2810459M11Rik	0.865946	11.5684	14.663	23.9441	3.0279	6.93826	10.9318	0
Psmd1	920.102	1005.19	645.517	1278.15	939.558	668.601	992.731	402.905
Htr2b	0	0	0	0	1.59813	0	0	0
Gm21972	1.08348	0	0	0	7.57885	0	7.46063	0
Armc9	70.4571	66.2462	30.9909	21.8265	151.189	242.021	173.545	52.2057
Gm16341	0	0	0	0	0	0	1.16178	0
B3gnt7	116.643	106.27	46.1552	51.1187	10.5065	2.65972	19.4954	16.3498
Gm28626	1.57655	0	0	3.92612	8.00837	0	7.46063	6.29568
Ncl	3181.27	2460.61	2411.18	2380.99	2622.61	2017.64	2678.5	1976.28
Nmur1	0	0	0	0	0	0	0	0
Tex44	0	0	0	0	0	0	0	0
Ptma	3309.15	3321.61	3406.23	3385.41	2556.81	2597.78	3134.13	2701.44
Pde6d	213.725	538.501	421.549	1265.07	677.675	529.335	386.814	304.615
Cops7b	141.909	114.521	77.4461	146.255	192.459	239.474	222.777	57.8592
Nppc	2.29766	1.57475	6.70681	0	1.87927	1.90185	8.31476	6.50241
Dis3l2	87.9149	68.9292	15.4426	68.9802	228.607	127.635	137.55	26.3269
Gm28375	0	0	0	0	0	0	0	0
Gm29371	0	0	0	0	0	0	0	0
Alppl2	0	0.569966	0	0	0	0	1.90898	0
Alpi	0	0	0	0	0	0	0	0
Akp3	0	0	0	0	0	0	0	0
Gm29374	0	0	0	0	0	0	0	0
Ecel1	0	4.2411	0	0	0	0	2.53926	0
Prss56	7.01539	12.1087	0	3.27413	5.49536	3.9474	0	3.27194
Chrnd	2.64511	0	0	0	0	0	0	1.52265
Chrng	1.13304	0	0	0	8.01989	0	0	0
Eif4e2	793.32	663.516	448.639	771.609	708.35	605.797	755.288	453.492
Efhd1	6.95761	2.92116	0	4.11814	1.87675	3.28066	8.17414	5.2601
Efhd1os	0	0	0	0	0	0	0	0
Gigyf2	596.75	440.971	343.244	597.737	1068.64	685.916	591.231	257.764
Kcnj13	16.1049	4.10527	10.2772	16.143	36.7332	6.65506	14.0274	13.7687
3110079O15Rik	0	0	0	0	0	0	0	0
Ngef	0	17.4396	0	20.4198	35.8781	29.453	1.19221	13.49
Neu2	3.36952	0	0	3.99809	0	0	0	0
Inpp5d	61.6981	7.7358	0	20.9551	9.38321	8.44653	52.4983	9.08712
Atg16l1	111.597	70.7233	14.1746	101.109	199.229	86.1879	204.581	35.7215
Sag	23.1098	59.5181	63.5777	102.687	27.8553	81.9419	23.4239	11.7881
Dgkd	242.477	203.71	117.144	363.052	711.585	399.813	376.061	169.917
Gm19582	0	0	0	0	2.98937	0	0	0
Usp40	215.054	282.209	126.103	412.639	619.071	200.849	193.462	96.0874
Ugt1a10	0	0	0	0	0	3.47463	0	0
Ugt1a9	0	0	0	0	0	4.08349	0	0
Ugt1a8	0	0	0	0	0	0	0	0
Ugt1a7c	0	0	0	0	0	0	0	0
Ugt1a6b	0	0	0	0	1.27128	2.1922	0	0
Ugt1a6a	0	0	0	0	4.53576	0	0	0
Ugt1a5	0	0	0	0	0	3.48604	0	0
Ugt1a2	0	0	0	0	0	0	0	0
Dnajb3	30.7234	39.8122	5.299	61.6362	105.279	129.698	54.1614	56.1564
Ugt1a1	0	0	0	0	0	0	0	0
Mroh2a	0	0	0	0	5.38739	0	17.616	0
Hjurp	486.857	322.949	133.528	270.017	562.298	492.863	938.162	191.529
Trpm8	0	0	0	0	0	0	0	0
4930453O03Rik	0	0	0	0	0	0	0	0
Spp2	0	0	0	0	0	0	0	0
Gm29538	1.44267	1.76543	0	0	0	0	6.39642	0
Gm28888	0	0	0	0	0	0	0	0
Glrp1	0	0	0	0	0	0	0	0
Gm19589	0	0	0	0	0	0	1.67086	0
Gm29336	0	0	0	0	0	0	0	0
Arl4c	46.7176	21.8213	8.50664	0	24.063	9.6154	12.8579	9.0008
Platr5	7.52514	1.07803	0	0	0	0	1.81737	0
Gm29337	0	0	0	0	0	0	0	0
1700067G17Rik	0	0	0	0	0	2.30958	0	0
Sh3bp4	66.5176	35.9814	0	12.6565	3.00736	4.58826	15.7896	1.8153
Gm28342	0	0	0	0	0	0	1.73802	0
C030007H22Rik	0	0	0	0	0	0	0	0
Agap1	211.77	264.714	85.8799	231.179	401.831	321.502	674.766	157.163
Gbx2	42.7397	81.7827	26.442	49.9362	22.6519	3.80614	21.7745	7.90232
Asb18	0	0	0	0	5.15913	1.83665	0	0
Iqca	0	5.66056	0	0	15.0618	20.5456	603.363	49.1543
4930434B07Rik	0	0	0	0	0	0	0	0
Ackr3	2.17889	0	0	0	0	2.20553	2.74226	0
Gm28721	0	0	0	0	0	0	0	0
Gm28723	0	0	0	0	0.590794	1.2564	0	0
Gm28722	0	0	0	0	0	0	0	0
Cops8	549.727	664.038	511.531	789.053	770.546	950.044	964.468	515.441
Gm9991	0	0	0	0	0	0	0	0
Col6a3	8.54249	2.03735	0	0	23.9693	11.7954	62.6406	16.1653
Mlph	8.67734	0.943631	0	0	0	0	0	0
Prlh	0	0	0	0	0	1.11079	0	0
Rab17	0	1.16572	0	0	0	0	0	0
Gm28199	0	0	0	0	0	0	0	0
Lrrfip1	217.315	70.5751	58.1728	18.6492	33.8987	28.503	225.733	33.56
Rbm44	232.931	186.822	110.53	157.646	536.917	378.553	260.272	147.199
Ramp1	5.95052	1.05725	0	6.87797	6.1733	31.2103	28.4039	26.8256
Ube2f	353.41	450.008	277.782	564.935	408.724	492.37	606.676	201.355
Gm26683	0	1.24742	0	0	0.955274	0	0	0
Scly	12.1255	15.3291	10.9014	37.1686	129.474	50.5249	25.3883	4.49273
Gm17090	0	0	0	0	0	0	0	0
Espnl	0	0	0	0	2.79191	0	2.75109	0
Klhl30	0	0	0	0	1.26609	2.06965	0	0
Erfe	0	0	0	0	1.59845	3.79994	0.843397	0
Ilkap	557.038	599.176	281.294	645.57	746.875	730.28	537.119	360.614
1700020N18Rik	0	0	0	0	0	0	0	0
Hes6	86.1067	150.207	56.9027	382.306	158.672	187.495	378.471	100.721
Per2	1.47713	3.22235	0	16.519	10.6505	6.12864	7.5158	0
Gm28382	0	0	0	0	0	0	0	0
Traf3ip1	114.242	54.8629	6.05819	70.5657	295.651	178.115	152.474	42.5161
Asb1	35.2618	33.3929	56.6497	215.051	302.283	58.526	30.6617	48.194
Gm28380	0	0	0	0	0	0	0	0
Gm29100	0	0	0	0	0	0	0	0
Twist2	11.3184	0	0	0	4.13209	3.52659	0	0
Hdac4	184.132	152.586	47.6145	229.189	272.777	231.987	350.607	104.335
Gm26720	12.6855	0	0	17.8231	15.3867	9.79548	5.80014	3.49642
Gm29099	0	0	0	0	0	0	0	0
Ndufa10	784.983	1033.62	600.819	1028.24	1260.92	1128.27	1201.09	610.884
Olfr1416	0	0	0	0	0	0	6.44384	0
Olfr1415	0	0	0	0	0	0	0	0
Olfr1414	0	0	0	0	7.54661	23.5848	0	10.8992
Olfr1413	0	0	0	0	0	0	0	0
1700054K02Rik	0	0	0	0	0	0	0	0
Olfr1412	0	0	0	0	0	0	0	0
Olfr1411	0	0	0	0	0	0	0	0
Olfr1410	0	0	0	0	0	0	0	0
Olfr12	11.6206	0	0	0	0	1.3559	22.748	0
Cops9	952.775	1134.44	881.105	1289.16	920.673	1461.86	1795.69	902.018
Otos	0	0	0	0	0	1.66527	0	0
Gm29483	0	0	0	0	0	0	2.11185	0
Gm29482	0	0	0	0	0	0	0	0
Gm29481	0	0	0	0	0	0	0	0
Gpc1	21.6021	23.4581	5.80673	59.6776	26.5668	20.0274	36.6337	37.0242
Gm29480	0	0	0	0	2.30841	0	0	0
Ankmy1	3.92973	2.3419	0	0	10.1245	7.46754	2.02029	0
Dusp28	19.2926	44.1221	15.3861	44.789	10.6378	27.1168	50.4604	17.0895
5033417F24Rik	2.4485	1.19967	0	0	5.75673	8.0303	24.0665	0
Rnpepl1	54.7319	124.073	41.6255	86.8619	159.248	163.935	147.534	48.9107
9430060I03Rik	4.01222	2.55425	0	0	46.0388	51.4852	7.29095	0
Capn10	53.0134	77.8531	34.8795	21.1216	189.809	197.624	120.492	64.1531
Gpr35	7.09318	0	7.63694	0	3.93336	11.6972	8.18752	0
Aqp12	0	0	0	0	0	0	0	0
Kif1a	2.66306	3.40241	0	0	3.85831	0	0	11.5952
Gm28086	0	0	0	0	0	0	3.66582	0
Agxt	0	0	0	0	0	3.93483	0	0
2310007B03Rik	0	0.893073	0	0	0	0	0	0
Crocc2	0	0	0	0	0	0	0	0
Sned1	10.4125	7.50985	14.3668	9.39466	83.6744	9.75541	46.977	8.09163
Mterf4	135.926	156.925	63.5947	129.844	336.994	351.736	337.723	108.938
Gm28535	1.6579	0.718831	0	0	10.3733	4.58644	14.282	11.4543
Pask	141.32	133.858	46.5151	145.858	219.979	106.335	76.806	23.0816
Ppp1r7	252.361	235.879	145.043	262.311	493.608	265.77	539.207	142.751
Ano7	1.32118	2.64929	0	0	0	0	1.81737	0
Hdlbp	822.245	587.091	354.121	502.034	977.674	509.428	666.248	273.759
2020-09-02	42.6654	19.2942	14.7057	16.2667	115.421	23.8336	11.1058	11.4623
Sept2.1	0	0	0	0	0	0	0	0
Farp2	7.35828	18.3421	16.8467	45.472	58.6865	38.4337	37.1769	15.5075
Stk25	208.728	392.168	270.676	814.287	976.359	662.883	902.598	479.828
Gm28536	0	0	0	4.35942	5.15698	1.57351	0	0
Bok	18.0927	27.784	23.683	0	8.61225	16.2547	10.1554	12.7965
Thap4	149.375	139.154	43.6639	129.004	147.39	208.748	561.57	88.0551
Gm10550	0	0	0	0	1.70984	2.74759	0	0
Atg4b	306.33	306.443	147.694	408.432	341.194	317.478	461.701	233.422
Dtymk	1314.33	1284.1	748.77	998.049	651.489	720.793	1208.68	559.873
Ing5	297.823	109.674	57.9691	63.8938	121.451	98.3968	287.182	77.3366
D2hgdh	48.4864	45.0997	15.4426	84.0883	90.5225	47.049	14.6962	0
Gal3st2	0	0	0	3.83495	0	0	0	0
Gal3st2b	0	0	0	0	0	0	0	0
Gal3st2c	0	0	0	0	31.4186	71.6335	7.55382	2.54771
Neu4	0	0	0	0	0	0	0	0
Pdcd1	0	0	0	0	0	0	0	0
4930440C22Rik	0	0	0	0	0	0	0	0
Fam174a	184.803	413.311	180.533	484.147	418.209	535.556	650.61	295.195
St8sia4	1.26793	0.563753	0	3.21896	1.35842	0	4.7486	0
4930598F16Rik	0	0	0	0	0	0	0	0
1700063A18Rik	0	0	0	0	0	0	0	0
Gm29601	0	0	0	0	0	0	0	0
4930533P14Rik	0	0	0	0	0	0	0	0
Slco4c1	21.9713	10.2756	0	0	0	0	0	0
Panct2	12.8245	9.06365	10.2772	0	0	0	1.81737	3.17072
Gm28901	0	0	0	2.86334	0	0	0	0
Slco6c1	0	0	0	0	0	0	0	0
D1Ertd622e	54.9513	104.282	35.5688	80.4766	78.1432	76.8854	228.305	71.8991
Ppip5k2	99.3469	59.5891	65.7998	168.057	496.145	216.874	189.412	92.3846
Gin1	144.13	210.01	132.602	257.851	383.335	277.487	386.506	64.8891
Pam	125.014	184.872	355.049	155.63	108.426	117.43	79.1467	82.9735
1810006J02Rik	1.88767	0	0	0	0	0	0	0
Gm29461	0	0	0	0	0	0	0	0
Slco6d1	0	0	0	0	1.57733	0	0	0
Gm7967	6.62408	0	0	0	0	0	0	0
Cntnap5b	0	0	0	0	0	0	0	0
Gm20268	0	0	0	0	0	0	0	0
Gm28187	0	0	0	0	0	0	0	0
Cdh20	7.82546	2.68589	17.0056	0	26.4354	42.73	24.6628	9.07853
Gm15699	0	0	0	0	0	0	0	0
Gm29012	0	0	0	0	0	0	0	0
Rnf152	2.68303	7.77311	16.8467	8.38271	6.30494	1.99273	8.3083	0
Gm17634	0	9.6284	14.5197	25.553	10.2947	0	0	0
Pign	70.5153	60.8462	42.9039	164.444	345.35	152.902	120.113	55.3009
2310035C23Rik	137.512	214.567	205.066	509.627	768.755	353.062	325.202	187.533
Tnfrsf11a	0	2.03469	0	3.81862	0	0	6.77718	0
Gm7160	7.31309	1.01928	0	3.79487	1.75505	0	1.61995	0
Zcchc2	106.612	114.337	52.3918	68.6539	284.316	205.592	441.723	95.4961
Gm20753	0	0	0	5.53598	4.46851	2.79702	0	2.32931
Phlpp1	19.2382	62.8654	19.8752	171.604	322.2	237.682	279.562	30.4789
A530053M12Rik	0	0	0	0	0	0	0	0
Bcl2	6.3018	23.504	55.5057	54.4044	32.0983	85.6803	71.4284	38.8881
D630008O14Rik	0	0	0	0	0	0	0	0
Kdsr	116.511	147.608	58.786	122.731	46.4518	138.835	192.622	39.673
Vps4b	296.879	302.602	219.592	294.091	546.008	429.648	413.679	167.77
Serpinb5	0	1.99374	0	0	0	0	0	0
Serpinb12	0	0	0	0	0	0	5.04497	0
Serpinb13	0	0	0	0	0	0	0	0
Serpinb3a	0	0	0	0	0	0	1.19221	0
Serpinb3d	0	0	0	0	0	0	0	0
Serpinb3b	0	0	0	0	0	0	0	0
Serpinb3c	0	0	0	0	0	0	0	0
Serpinb11	0	0	0	0	0	0	0	0
Gm15391	0	0	0	0	0	0	0	0
Serpinb7	0	0	0	0	0	0	0	0
Serpinb2	0	0	0	0	0	0	0	0
Serpinb8	5.59697	0	0	0	0	0	0	0
Gm15389	3.36466	6.13527	6.70681	10.7439	6.48749	22.9357	1199.48	116.448
D830032E09Rik	0	0	0	0	0	0	0	0
Cdh7	0	0	0	0	10.655	4.74402	0	2.957
Cdh19	0	0	0	0	1.80574	0	1.48113	0
Gm29088	0	0	0	0	0	0	0	8.03718
Dsel	26.9678	40.8728	35.3623	156.563	299.147	41.3286	26.3484	20.7094
Gm28189	0	0	0	0	0	0	0	0
9330185C12Rik	67.975	14.9694	0	0	0	0	0	0
Cntnap5a	0	2.20095	0	0	0	1.41048	9.53444	0
Gm19965	0	0	0	0	0	0	0	0
Zfp813-ps	0	0	0	0	0	0	0	0
Gm28363	0	0	0	0	0	0	0	0
B020011L13Rik	0	0	0	0	0	0	0	0
Gm28360	0	0	0	0	0	0	0	0
Gm28168	0	0	0	0	0	0	0	0
Gm7145	0	0	0	0	0	0	0	0
Gm29106	0	0	0	0	0	0	0	0
Tsn	1187.61	1311.03	788.379	1162.78	1386.84	1354.75	1633.24	715.865
Nifk	405.068	356.748	201.564	203.941	361.031	426.035	354.444	242.589
Gm28867	0	0	0	0	0	0	0	0
Clasp1	114.87	106.52	14.453	114.639	333.058	200.623	356.573	99.0344
2900060B14Rik	14.0073	11.5947	16.8467	27.1375	37.5332	95.4202	35.9359	31.051
Tfcp2l1	168.458	52.2669	9.04192	44.3477	157.318	55.7751	66.366	17.2941
Gli2	1.06186	0	0	0	8.7329	3.89355	3.96837	0
Gm26831	0	0	0	0	0	0	0	0
Gm29456	0	0	0	0	0	0	0	0
Gm29455	0	0	0	0	0	0	0	0
Inhbb	4.757	16.9116	0	12.5983	45.7383	11.3224	12.3807	7.66104
Ralb	223.35	97.934	79.9432	11.8153	65.1945	37.1321	66.5746	45.6041
Gm27184	2.57455	5.40834	0	5.03215	10.5514	5.15646	11.3179	2.61264
Tmem185b	29.319	47.2951	37.2239	32.2106	49.3177	66.1158	58.641	20.9256
3830432H09Rik	0	0	0	0	0	0	0	0
Epb41l5	264.624	286.615	135.619	235.197	665.584	484.29	417.022	179.211
Ptpn4	40.431	78.491	27.2815	98.956	428.669	234.347	160.87	75.6461
Gm28209	0	0	0	0	0	0	0	0
Tmem177	74.548	58.0425	19.1829	69.4674	109.642	90.681	55.0076	28.3528
Cfap221	0	1.59399	0	0	0	0	12.1607	0
Sctr	0	0	0	0	1.77141	0	0	0
Tmem37	45.5231	76.5083	21.8741	31.8793	4.77853	5.61265	10.4392	3.49642
Dbi	1292.32	1874.43	1458.62	2230.34	756.712	916.882	1231.87	595.688
3110009E18Rik	160.88	115.18	36.244	48.4201	78.9043	63.7907	147.869	4.63988
Steap3	8.67735	1.84677	0	0	2.4991	1.52536	0	0
C1ql2	0	0	0	0	0	0	0	0
1700012E03Rik	0	0	0	0	0	0	2.56951	0
Marco	5.04409	1.41444	0	0	1.18577	21.6004	47.3138	0
En1	0	0	0	0	0	0	0	0
2610027F03Rik	0	0	0	0	6.51045	1.32032	0	0
Gm29346	0	0	0	0	0	0	0	0
Gm29345	0	0	0	0	0	0	0	0
Gm29348	0	0	0	0	0	0	0	0
Gm29347	0	0	0	0	0	0	0	0
Celrr	0	0	0	0	0	0	0	0
Gm29359	0	0	0	0	0	4.96258	0	6.83949
Insig2	79.4486	136.767	37.738	206.735	295.174	239.314	154.342	72.5168
2210011K15Rik	0	0	0	0	0	0	0	0
Ccdc93	54.7977	65.4546	56.9172	182.357	186.521	109.97	86.3783	64.941
Gm15392	0	0	0	0	0	0	0	0
Htr5b	0	0	0	0	0	2.39897	17.3417	0
Ddx18	1287.37	938.808	519.878	469.119	637.499	1050.86	1058.73	553.87
Gm28590	0	0	0	0	0	0	0	0
Dpp10	0	0	0	4.02189	3.41145	2.20116	0	1.14042
Gm28928	0	0	0	0	0	0	0	3.67858
1700121L03Rik	0	0	0	0	0	0	0	0
Actr3	607.249	452.809	241.025	294.382	603.301	572.035	940.784	273.741
Gm28706	0	0	0	0	0	0	0	0
Slc35f5	17.4437	101.431	89.3344	277.154	132.088	170.218	220.189	62.58
Gpr39	0	0	0	0	0	0	0	0
Lypd1	21.2626	8.64413	0	0	6.90381	1.64159	0	0
Nckap5	13.1669	29.2492	0	24.8811	35.8442	58.2158	97.1497	21.5512
4930599A14Rik	0	0	0	0	0	0	0	0
Mgat5	60.7001	23.5835	0	17.8484	50.0005	19.999	86.9755	7.25213
Tmem163	0	0.905589	0	0	0	0	4.14662	0
Acmsd	0	0	0	0	4.81381	0	0	0
2900009J06Rik	33.7	44.5289	22.7768	53.6453	101.281	170.468	82.958	63.6305
Ccnt2	403.087	261.826	41.0057	217.961	576.676	364.45	376.471	131.136
Map3k19	0	0	0	0	1.26809	0	0	0
Rab3gap1	99.1505	60.1545	87.4298	175.208	503.948	186.761	273.301	55.7219
Zranb3	112.49	90.1113	70.5318	62.4628	128.168	59.9558	66.1723	56.1911
Gm28800	0	0	0	2.25448	1.46184	0	3.44222	0
R3hdm1	719.359	664.862	363.134	1070.72	1233.79	623.929	813.688	361.319
Ubxn4	1165.87	1076.59	709.165	1247.36	1472.62	1243.77	1304.05	660.732
Lct	0	0	0	3.49677	7.36778	6.44493	4.12987	0
Mcm6	958.741	952.165	536.416	641.929	507.907	509.676	507.648	322.091
Dars	601.619	723.142	426.746	764.545	952.825	803.736	645.901	420.077
Cxcr4	29.8741	14.1662	0	0	0	7.89684	3.45086	0
Gm26686	0	1.05028	0	0	2.71361	1.80171	0	0
Thsd7b	1.55632	1.62602	0	0	3.48944	0	1.31731	0
Gm16081	0	0	0	0	0	0	0	0
Cd55b	0	0	0	0	3.22809	29.0542	129.659	38.356
Gm15674	0	0	0	0	0	7.82775	3.09021	7.57471
Gm15675	0	0	0	0	1.70155	7.2098	16.0882	9.53935
Cd55	4.69846	6.6719	24.2981	3.13776	40.34	243.05	783.377	160.324
Gm16083	0	1.10605	0	0	1.32482	12.1257	8.97084	0
Zp3r	0	0	0	0	0	0	0	0
C4bp	0	0	0	4.57536	0	0	0	0
Gm29427	0	0	0	0	0	2.95677	6.68607	0
Pfkfb2	8.2345	23.1697	8.21811	21.9395	60.1005	57.9026	14.9876	32.6137
Yod1	10.6853	29.5885	0	29.4363	242.969	185.181	48.8725	61.911
AA986860	2.48098	0	0	0	1.40891	2.80969	0	0
Gm28857	0	0	0	0	0	0	0	0
Gm28856	0	0	0	0	0	0	0	0
Fcamr	0	0	0	0	0	0	0	0
Gm15848	0	0	0	0	0	0	0	0
Pigr	1.18608	0	0	0	0.753197	0	0	0
Fcmr	0	0	0	0	22.8205	27.6421	3.29705	13.371
Il24	0	0	0	0	0	0	0	0
Il20	0	0	0	0	0	0	0.614216	0
Il19	0	0	0	0	0	0	4.38367	0
Il10	0	0	0	0	0	0	0	0
Mapkapk2	53.4066	65.9122	14.0668	45.2739	60.9208	34.5131	95.0278	3.65082
Dyrk3	86.1374	29.7761	0	0	51.7264	61.8129	21.7055	8.61388
Eif2d	365.442	338.684	181.991	238.498	135.477	189.362	214.856	92.3586
Rassf5	5.16572	1.35754	0	3.85922	1.13394	4.06682	2.36026	0
Ikbke	0	2.65285	0	4.33037	4.73646	9.78754	0	0
Gm28914	0	0	0	0	0	0	0	0
Gm28913	0	0	0	0	0	0	0.614216	0
Srgap2	204.169	157.97	103.982	413.898	593.009	166.993	111.482	107.053
Fam72a	56.1453	51.7403	70.1679	236.423	96.2958	47.8086	59.6615	22.1026
Avpr1b	0	0	0	3.85922	1.98667	0	0	0
Ctse	0	0	0	0	1.40636	5.01943	23.2171	0
Rab7b	2.83572	0	0	0	5.82033	0	3.8619	0
Slc26a9	0	0	0	0	0	0	0	0
Pm20d1	4.70848	7.27414	0	7.90934	0	14.7938	16.9824	8.12728
Slc41a1	28.5169	29.7214	5.9276	13.6835	63.5816	52.682	131.453	13.8289
Rab29	11.5761	40.2101	49.9828	42.0602	48.4241	43.1903	23.756	11.5914
Nucks1	1175.47	629.635	406.392	497.568	943.767	765.464	1408.85	421.524
Slc45a3	0	5.8165	0	3.55397	5.70534	3.79353	84.7502	0
Elk4	30.7698	45.0888	11.0552	50.3691	120.031	85.3827	95.2857	31.2634
Mfsd4a	31.4137	10.037	21.5559	6.53304	55.9459	52.1325	38.4359	19.6785
Gm26892	0	0	0	0	0	1.49611	0	0
Cdk18	2.94842	7.1379	0	0	3.51476	1.74881	2.88477	1.14042
Gm29629	0	0	0	0	1.51408	0	0	0
Lemd1	0	0	0	3.78639	5.23279	7.3063	1.53256	2.76957
1700037F24Rik	0	0	0	0	0	0	0	0
Gm10188	0	0	0	0	0	0	0	0
Gm29630	4.3275	0.43755	0	0	0	0	0	0
Klhdc8a	0.865946	10.9905	0	0	4.86516	4.96187	3.47121	0
Nuak2	4.95806	1.05725	0	5.24968	7.27439	3.53818	0	0
F730311O21Rik	0	0	0	0	0	0	0	0
Tmcc2	8.91829	12.9016	0	23.9161	27.7414	41.3974	105.949	28.0118
Gm15849	0	0	0	0	0	0	0	0
Dstyk	129.468	121.554	75.3785	104.671	290.173	227.489	182.023	71.8041
Rbbp5	173.342	140.209	52.4617	87.6627	165.531	124.281	154.608	25.461
Tmem81	4.60088	0	0	0	0.911113	5.09428	15.1472	0
Cntn2	0	0.815442	0	0	8.89344	32.2681	9.53589	3.35166
Nfasc	2.73312	0	0	0	17.4224	29.6804	31.7645	1.14042
Gm10538	0	0	0	0	0	0	0	0
Lrrn2	3.6789	16.3042	0	3.18927	6.25593	2.2771	2.56714	9.48835
Mdm4	648.243	332.624	208.659	306.685	639.906	484.37	825.745	294.917
Pik3c2b	82.2854	65.2981	23.5671	0	35.4277	36.7761	146.854	22.7826
Gm28609	0	0	0	0	0	0	0	0
Ppp1r15b	196.267	94.3155	64.1761	117.801	186.967	143.461	213.603	52.3543
Plekha6	4.10365	6.67446	0	4.41873	12.0813	0	1.31731	0
Gm19461	0	0	0	0	2.06813	0	0	0
Golt1a	0	0	0	0	0	0	0	0
Kiss1	0	0.954056	0	0	0	0	0	0
Gm28040	0	0	0	0	0	0	0	0
Kiss1.1	0	0	0	0	0	0	0	0
Ren1	0	0	0	0	0	0	9.27238	0
Etnk2	33.9725	38.4601	7.42146	9.08385	7.88576	23.1404	20.1688	25.7254
Sox13	100.602	83.2037	12.8497	15.3395	10.696	24.0864	39.6301	5.97002
Snrpe	2453.25	2505.82	2115.76	2389.89	1853.45	2039.72	2133.01	1422.49
Gm26706	0	3.56307	0	0	39.2664	6.06867	3.0306	0
Zc3h11a	7.235	11.8797	0	16.289	29.9004	28.8088	13.7408	7.8743
Zc3h11a.1	0	0	0	0	0	0	0	0
Gm38394	0	2.38	0	0	23.7316	0	4.15384	0
Zbed6	0	0	0	0	0	0	0	0
Lax1	0	1.26169	0	0	0	0	0	0
Atp2b4	66.0016	46.9417	24.136	16.0392	65.1724	81.3164	98.3662	50.3537
Gm28441	0	0	0	0	0	0	0	0
Optc	1.19471	1.19967	7.29535	10.9777	22.34	7.02495	3.68562	3.4693
Gm15851	0	0	0	4.5289	1.16853	0	0	0
Prelp	0	0	0	0	2.27627	9.22492	5.94784	1.9685
Gm1627	0	0	0	0	0	0	0	0
Fmod	2.83572	0	0	0	1.5995	1.64376	0	0
Btg2	195.582	90.8073	170.427	78.9952	104.127	195.686	448.075	179.579
Chit1	0	0	0	0	1.22764	0	1.49763	11.763
Chil1	17.1489	12.7907	19.408	21.7437	16.0157	8.33727	0	0
Mybph	0	1.37936	0	0	0	0	0	0
Adora1	1.19317	3.31203	0	0	1.5505	2.19315	1.53256	7.91849
Myog	9.75383	9.56342	0	17.8373	15.0328	28.7189	3.12869	10.3295
Ppfia4	40.8884	35.8536	8.21811	8.43906	30.1849	34.6983	12.1467	7.1897
Tmem183a	378.895	417.99	245.641	297.525	611.281	545.227	642.282	337.415
4933406M09Rik	0	0	0	0	0	0	0	0
Cyb5r1	133.059	97.7352	59.9746	87.2654	55.24	156.755	83.5608	50.4874
Adipor1	471.6	376.194	280.414	285.361	266.724	411.711	546.397	138.678
Platr1	1.55014	4.27263	0	6.13552	0	2.90659	1.31731	0
Klhl12	211.992	234.262	75.0961	144.718	413.497	261.59	368.647	98.7523
Rabif	146.079	132.979	57.5735	105.438	111.445	181.764	86.6575	32.2993
Mgat4e	0	0	0	0	4.7924	0	0	0
Kdm5b	764.71	802.202	542.88	1120.97	1629.08	1169.78	652.512	568.179
Gm26783	0	0	0	0	0	0	0	0
Syt2	1.19471	4.69791	0	5.28899	3.87105	4.36901	49.9737	0
Ppp1r12b	42.447	114.753	23.5856	257.888	507.908	196.648	221.595	57.5251
Gm28892	0	0	0	0	0	0	0	0
Ube2t	633.838	912.902	552.951	1379.25	651.762	473.043	641.619	249.97
Lgr6	3.54077	11.047	0	13.1308	68.6303	47.9102	19.5168	20.4396
Gm10535	0	0	0	0	0	0	0	0
Ptpn7	9.35	2.20849	0	0	2.57489	11.2736	8.3032	0
Arl8a	57.5297	59.0866	8.66071	4.99382	38.827	42.8117	140.711	15.3899
Gm15445	0	0	0	0	2.06813	0	0	0
Gpr37l1	1.46011	0	0	0	0	0	0	0
Gm26642	0	1.33056	0	0	1.4635	1.32128	14.014	0
Elf3	47.8208	21.9822	17.1852	4.25008	8.63264	19.2438	101.527	15.8408
Rnpep	51.3828	100.747	64.2855	49.315	21.7393	55.0517	17.6861	2.43554
Timm17a	914.781	872.66	367.414	471.575	360.37	618.677	1057.34	340.18
Lmod1	5.48485	4.58632	0	0	0	0	0	0
Shisa4	12.8533	30.8006	26.4932	33.8758	15.0868	28.1456	22.2559	36.789
Ipo9	202.392	187.65	81.0313	199.486	252.126	157.769	55.021	52.5702
Nav1	117.598	71.7638	35.0197	20.5666	67.5344	45.9575	255.773	56.4968
Gm4793	3.07819	0	0	0	0	0	0	0
Gm38399	4.33744	1.39863	0	0	0	0	0	0
Csrp1	121.205	73.2626	52.9163	57.8839	20.364	49.2095	177.032	38.5193
Phlda3	153.715	113.933	64.282	25.9601	39.9905	29.3385	81.2928	32.1697
Tnni1	24.4567	55.9718	60.6393	30.3122	12.7646	24.0329	9.35157	19.7546
Lad1	0	8.60437	0	0	4.29587	10.4332	11.4063	6.29568
Tnnt2	2.74121	5.02393	10.336	0	3.58491	7.30526	6.12547	1.81675
Pkp1	0	2.73313	0	0	0	0	0	0
Igfn1	0	0	0	0	0	0	1.29133	0
Tmem9	72.9584	107.846	98.5079	70.6167	59.9106	184.302	541.785	90.9203
Ascl5	0	0	0	0	0	0	0	0
Cacna1s	0	0	0	0	3.1568	0	4.38367	0
Gm37759	0	0	0	0	0	0	0	0
Kif21b	31.8314	42.1194	26.953	26.1823	33.463	8.9842	19.4146	2.66504
Mroh3	2.12078	0	0	0	0	0	21.0226	0
5730559C18Rik	21.6181	27.8472	11.2874	7.00275	1.66775	1.70535	5.73725	8.32759
Gm26568	0	0	0	0	0	1.32128	0	0
A430034D21Rik	0	0	0	0	0	0	0	0
Gm37552	0	0	0	0	0	0	0	0
Gm26781	0	2.38327	0	0	5.82796	3.17941	4.03504	0
Gpr25	0	0	0	0	2.62286	0	0	0
Camsap2	72.4268	87.934	22.9907	61.0967	185.965	101.139	124.27	38.8934
Ddx59	45.9229	75.5607	12.435	85.3316	268.307	91.0164	92.015	57.0245
Kif14	124.268	59.9433	35.1612	38.2482	187.24	51.9933	381.91	53.1938
Gm37799	0	0	0	0	0	0	0	0
Gm33994	0	0	0	0	1.64321	0	0	0
4933409D19Rik	0	0	0	0	0	0	0	0
Platr23	8.38608	0	0	0	1.26809	2.60841	1.53256	2.54771
Zfp281	262.067	311.805	65.8548	265.888	457.313	409.958	324.972	146.263
Gm19705	69.2336	18.9739	17.6248	11.222	14.9329	21.4757	16.0241	0
Platr22	33.5592	9.25532	0	0	6.68898	1.40999	7.30723	4.35363
Nr5a2	120.48	47.6922	61.3301	6.13552	6.7932	3.84801	15.3446	4.59307
Gm26979	0	0	0	0	0	0	0	0
Gm26936	0	0	0	0	0	0	0	0
A430106G13Rik	0	0	0	0	0	0	0	0
Ptprc	0	0	18.4073	0	0.759515	0	4.38367	0
Gm28556	0	0	0	0	0	0	0	0
Atp6v1g3	0	0	0	0	0	0	0	0
Nek7	26.463	36.301	17.2652	46.2288	53.5263	38.5127	146.464	7.9555
Gm28501	0	0	0	0	0	0	0	0
Gm5833	0	0	0	0	1.76098	0	0	0
Lhx9	21.2372	23.7004	84.872	33.7758	22.5052	31.6626	12.8464	28.8695
2310009B15Rik	261.558	340.017	130.754	373.178	327.414	267.65	288.026	96.8752
1700019P21Rik	0	0	0	0	0	0	0	0
Dennd1b	70.4823	114.273	16.8467	60.1163	448.674	379.264	321.78	96.515
Crb1	0	2.98375	0	4.77653	7.03954	11.2686	9.46801	3.35166
4933436E23Rik	0	0	0	0	0	0	0	1.52265
Gm34816	0	0	0	0	0	0	0	0
Zbtb41	43.8425	67.6156	28.5336	70.0635	249.074	83.3731	105.159	38.7341
Aspm	216.274	109.824	38.5019	18.6683	432.591	162.336	140.974	57.6466
F13b	0	0	0	0	0	0	0	0
Cfhr1	0	0	0	0	0	0	0	0
Gm4788	0	0	0	0	10.4048	1.53307	0	3.4693
Cfhr2	0	0	0	0	0	0	0	0
Cfh	0	2.40026	0	0	14.0599	20.1517	32.0137	19.0059
Kcnt2	2.69223	3.27933	0	4.71274	1.7793	0	0	0
4930590L20Rik	0	0	0	0	0	0	0	0
Cdc73	319.322	264.602	144.099	185.586	518.33	371.412	299.187	123.668
B3galt2	16.7529	0	0	0	26.6627	7.03125	0	0
Glrx2	1164.38	997.018	402.054	319.848	193.002	236.501	311.567	132.826
Trove2	94.2935	91.4333	55.2214	19.6127	171.611	102.843	90.3573	33.3062
Uchl5	496.455	449.963	192.406	351.433	431.535	353.531	618.558	161.912
Rgs2	10.0218	6.95343	25.6197	14.0049	130.988	100.394	161.251	64.0984
Rgs13	0	0	0	0	0	0	0	0
Rgs1	0	0	0	4.90406	0	5.32044	13.1375	2.2059
Rgs21	0	0	0	0	0	0	0	0
Rgs18	0	0	0	0	0	0	7.40214	0
Gm29514	1.99504	0	0	0	0	0	0	0
Brinp3	0	0	0	0	0	0	0	0
Gm15584	0	0	0	0	0	2.01282	0	0
Gm29515	0	0	0	0	0	0	0	0
Gm29020	0	0	0	0	0	0	0	0
Gm29398	0	0	0	0	0	0	0	0
Pla2g4a	11.6567	16.7233	6.05819	12.6365	1.32118	5.75955	11.3745	20.0383
Ptgs2	1.24475	2.10865	0	0	0	0	0	0
Ptgs2os2	0	0	0	0	0	1.88662	0	0
Pdc	0	0	0	0	0	11.0219	0	0
2310030A07Rik	0	1.50632	0	3.70327	1.54589	6.70564	7.90495	0
BC003331	158.937	169.906	104.656	264.753	652.894	442.713	442.049	265.109
Tpr	1653.38	1083.87	824.999	1306.47	2182.23	1329.33	1720.42	935.76
Prg4	0	0	0	0	0	0	6.84215	0
Hmcn1	211.588	181.877	45.7229	279.756	98.9777	37.0576	35.7024	73.9071
Gm20631	0	0	0	0	0	0	0	0
Gm29188	0	0	0	0	0	0	0	0
C730036E19Rik	0	0	0	0	0	0	0	0
Gm47985	1.23169	0	0	0	1.25442	5.98203	0	0
Gm8947	1.43647	0	0	2.99263	0	0	0	0
Gm47995	0	0	0	0	0	0	0	0
3110040M04Rik	0	0	0	0	0	0	0	0
Gm47996	0	0	0	0	0	0	0	0
Gm10138	19.9258	5.35449	0	45.8709	49.0793	31.1366	17.7665	32.3541
Ivns1abp	287.271	272.941	193.02	418.885	595.7	285.876	371.131	161.51
Swt1	555.268	741.185	713.202	1512.46	1416.36	1048.98	596.025	492.732
Trmt1l	151.48	191.095	86.5307	371.871	312.267	175.306	141.483	83.5128
Rnf2	222.296	369.484	354.683	308.29	398.225	373.243	508.329	264.251
Gm28181	0	0	0	0	0	0	0	0
Fam129a	31.7867	12.4175	19.4212	9.4718	10.1625	25.0317	11.038	7.52315
2810414N06Rik	5.83182	12.2024	0	0	45.3199	22.4956	2.71808	7.25599
Edem3	58.3566	54.8092	43.4839	63.5807	170.484	82.1411	53.1461	28.5969
1700025G04Rik	147.959	138.004	101.228	151.092	280.056	163.324	237.649	74.7101
Gm28610	0	0	0	0	0	0	0	0
Tsen15	150.169	165.771	133.301	152.383	365.384	318.694	293.269	139.438
Colgalt2	0	2.03961	7.02914	0	0	0	0	0
Rgl1	10.779	9.52359	0	13.9354	75.8765	31.1888	16.3587	11.577
Apobec4	0	0	0	0	1.61778	0	1.21686	0
Arpc5	393.606	369.026	251.634	199.368	265.242	329.665	675.855	217.127
Ncf2	24.4702	1.51899	0	14.6164	4.43218	0	13.7734	0
Smg7	247.965	236.221	139.482	206.793	634.626	297.874	390.832	113.042
Nmnat2	10.6546	11.2421	8.21811	0	4.63005	19.4766	40.0733	22.023
Gm28960	0	0	0	0	0	0	0	0
Lamc2	3.92606	4.06109	0	0	27.7538	39.939	42.6164	18.7397
Lamc1	112.504	100.861	24.6403	83.2284	121.885	79.5364	172.927	20.5107
Shcbp1l	7.50076	38.2369	17.7637	19.8158	249.175	237.355	439.789	88.9803
Dhx9	826.479	685.403	339.074	644.033	583.17	308.879	653.899	203.211
Npl	25.5397	119.43	38.7314	123.559	16.9541	12.6036	54.236	7.81237
Rgs8	0	0	0	0	0	0	0	0
Gm29529	0	0	0	0	0	0	0	0
C230024C17Rik	0	0	0	0	0	0	0	0
Rgs16	17.3255	0	0	0	5.73469	0	23.1024	0
Gm28513	0	0	0	0	0	0	0	0
Rnasel	1.19471	1.87243	0	0	22.2686	32.1535	17.0864	6.40572
Rgsl1	0	1.18132	0	0	1.59981	0	3.66491	0
Teddm2	15.6296	6.40457	18.3067	0	3.13916	6.57318	16.7974	7.73025
Teddm1b	0	0	0	0	0	0	0	0
Teddm1a	0	0	0	0	0	0	0	0
Glul	354.115	355.008	153.427	156.196	107.658	132.049	273.853	101.446
Gm29290	0	0	0	0	0	0	1.94291	0
Gm29291	0	0	0	0	0	0	0	0
Gm28286	0	0	0	0	0	0	0	0
A830008E24Rik	2.65082	0	0	0	1.2991	0	0	0
Zfp648	0	0	0	0	1.54545	0	0	0
4930452N14Rik	0	0	0	0	0	0	0	0
4930532M18Rik	0	0	0	0	0	0	0	0
Cacna1e	0	0	0	0	3.37895	0	1.31731	0
Gm29282	0	0	0	0	0	0	1.06893	0
Gm9530	0	7.11301	0	0	162.36	87.1969	11.0958	20.6947
Ier5	105.73	56.1695	0	44.5703	141.42	172.876	55.1456	85.2053
Mr1	1.57817	0	0	0	0	0	1.51149	0
Stx6	96.9892	99.3507	87.9407	128.011	241.802	186.447	218.242	117.246
BC034090	7.15263	14.0278	0	7.03935	54.4497	33.156	20.3803	11.0735
Gm37622	0	0	0	0	0	0	0	0
Xpr1	129.045	193.482	144.216	401.382	598.933	254.678	185.326	39.4154
Gm5532	0	0	0	0	0	0	0	0
Acbd6	615.347	680.716	455.893	660.625	889.333	889.097	1117.15	547.235
Lhx4	0	8.72965	0	4.41873	17.279	9.97844	0	2.2791
Qsox1	22.8306	28.5052	24.7118	37.8931	56.4481	50.5585	114.442	41.0642
Gm37571	0	0	0	0	0	0	0	0
Cep350	135.687	119.438	10.2772	124.191	620.542	113.387	221.909	67.0841
Tor1aip1	121.263	179.33	112.752	164.097	589.829	280.367	250.692	114.495
Tor1aip2	246.491	229.696	82.2209	206.183	271.773	256.556	149.236	131.648
Fam163a	9.03735	5.69591	0	0	0	0	2.0513	0
Tdrd5	138.207	166.296	67.7911	81.3337	398.249	323.45	669.444	142.14
4930518J20Rik	0	0	0	0	3.36149	3.51653	0	0
Nphs2	1.55632	0	0	0	1.398	0	0	0
Axdnd1	4.82593	6.12857	0	4.98174	242.288	88.0188	21.6163	16.8772
Gm2000	690.597	566.382	345.948	532.103	254.268	751.331	768.577	335.491
Soat1	302.266	238.304	108.559	86.8484	114.846	100.647	277.159	91.3904
Gm10031	47.9755	22.9587	0	7.27613	33.5947	27.4466	63.4318	47.2228
Abl2	491.204	260.886	152.911	188.584	634.666	377.499	365.569	134.334
Tor3a	103.85	26.1106	0	18.1127	19.9368	9.81576	15.9365	0
Fam20b	94.2286	70.5292	19.46	87.7261	319.149	68.4397	99.3789	67.3831
Ralgps2	533.711	527.961	351.701	753.876	830.877	498.315	504.865	247.242
Angptl1	1.22321	0.778085	0	0	0	4.80818	0	3.98246
4930439D14Rik	0	1.54425	0	0	1.78687	0	0	0
Gm28694	2.08358	0	0	0	0	0	0.843397	0
Tex35	0	0	0	0	0	0	4.72851	0
Rasal2	209.292	251.079	159.355	347.091	798.279	449.579	336.439	102.6
Cryzl2	64.6108	126.181	63.9024	85.6426	14.8241	12.9829	56.0986	12.7369
Gm15486	0	0	0	0	3.50735	23.185	2.28151	5.70591
Sec16b	0	1.02083	0	4.58093	6.12635	5.128	0	0
Brinp2	10.005	6.45456	0	3.55397	9.25739	0	0	0
Astn1	2.26053	2.37138	0	9.28478	1.56025	4.27923	35.2405	3.9564
Gm37679	0	0	0	0	0	0	0	0
Pappa2	0	0	0	0	10.575	15.263	9.60098	5.20511
1600012P17Rik	0	0	0	5.4693	0	0	0	0
4930562F17Rik	0	0	0	0	0	0	0	0
Cop1	328.84	372.116	141.54	263.105	684.67	492.46	519.46	213.475
Tnr	0	0	0	0	0	1.50077	0	0
Gm38039	0	0	0	0	0	0	0	0
Gm37294	2.29766	0	0	0	1.53539	0	0	0
4930523C07Rik	33.4362	43.2431	0	60.2633	24.6575	8.75674	0	24.3643
4930562F07Rik	0	0	0	0	0	0	1.49763	0
Tnn	0	0	0	0	0	0	0	0
Mrps14	1192.5	1210.72	688.314	1015.72	952.791	1105.17	1146.06	664.927
Cacybp	1919.5	1965.97	1569.55	1697.9	1460.72	1561.32	1408.38	1075.76
Rabgap1l	23.4607	102.121	13.0837	158.345	576.164	291.643	148.303	118.682
Gm36975	0	0	0	0	3.22672	0	0	0
Gm37083	0	0	0	0	5.50237	1.91794	0	0
Gm38060	0	0	0	0	0	2.67412	0	0
Rc3h1	216.427	196.327	50.7927	187.806	483.955	193.947	273.204	89.3554
Serpinc1	2.35516	7.33818	0	15.1024	16.7414	11.7382	21.4813	0
Zbtb37	90.9087	100.869	69.2383	114.67	428.631	143.154	160.317	56.6063
Gm37362	0	0.625365	0	0	0	0	0	0
Dars2	168.954	182.408	99.0372	231.638	255	126.595	78.6636	42.9917
Gm37634	2.82663	2.46282	0	0	1.18054	4.02479	0	25.5391
Cenpl	81.3533	118.558	41.5379	198.974	153.982	147.127	80.6719	56.3292
Klhl20	108.274	88.5837	33.0795	86.0006	375.365	161.69	91.2462	50.9494
Ankrd45	75.1722	17.0361	0	3.13776	23.2237	19.5556	0	2.2791
Tex50	0	0	0	0	0	2.85996	0	0
Prdx6	614.903	402.027	271.772	80.0309	39.1148	215.703	493.582	155.958
Tnfsf4	0	0	0	0	0	0	0	0
Tnfsf18	0	0	0	0	0	0	0	0
Fasl	0	0	0	0	0	0	0	0
Suco	234.037	195.618	126.235	417.407	984.607	341.04	469.187	158.434
Gm31925	0	0	0	0	0	0	0	0
4930558K02Rik	9.41996	1.92945	0	24.9231	98.6696	110.506	24.1608	50.1289
Pigc	34.035	25.4523	11.7681	42.7499	89.6491	75.5161	96.3162	27.9299
Gm38304	0	0	0	0	0	0	0	0
Dnm3	0	0	0	6.80803	22.8732	6.82471	4.77029	0
2810442N19Rik	0	0	0	0	0	0	0	0
Dnm3os	6.65074	1.10157	23.2462	0	33.7467	6.95909	1.81737	13.3288
Mettl13	93.757	81.466	27.7259	63.9332	183.851	173.146	162.407	64.4877
Vamp4	90.0205	242.674	126.529	370.432	460.461	366.964	333.77	240.003
Myoc	0	0	0	0	6.60121	5.71664	8.99319	0
Myocos	0	0	0	0	0	0	42.6954	0
Prrc2c	1774.3	1060.2	913.042	1013.34	2009.4	1370.83	1508.83	1022.12
Fmo4	0	0	0	0	6.32796	0	0	0
Fmo1	0	0	0	0	1.44197	2.00548	4.04014	8.50429
Fmo2	0	0	0	0	1.38557	0	0.614216	0
Fmo6	0	0	0	0	0	0	1.29133	0
Fmo3	0	0	0	0	0	0	0	0
Gm37273	0	0	0	0	0	0	0	0
Mroh9	0	0	0	0	0	0	0	0
Prrx1	1.71022	1.02264	13.6976	0	14.1849	3.04074	17.7436	8.36214
Gm20471	0	0	0	0	0	0	0	0
Gm26523	0	0	0	0	0	0	16.4604	0
Gorab	110.832	97.5872	82.5562	143.139	237.561	199.892	122.096	96.4375
Gm29500	0	0	0	0	0	0	0	0
Mettl11b	0	0	0	0	0	0	0	0
Kifap3	309.299	299.073	275.925	401.43	783.583	897.469	1077.11	394.989
Scyl3	47.1038	27.4089	7.02914	12.362	220.395	117.833	79.9995	17.3651
BC055324	113.754	198.342	146.048	409.367	409.443	245.34	243.199	134.708
Mettl18	12.1106	36.492	29.3698	41.7132	112.58	79.8746	127.128	27.4223
Sele	0	0	0	0	0	0	6.72309	0
Sell	0	0	0	0	1.42144	5.41882	0	7.49113
Selp	0	0	0	0	1.18577	3.37931	2.83511	12.0007
Gm16587	0	0	0	0	0	1.18669	0.614216	0
Gm16548	0	0	0	0	1.16853	0	1.63349	2.68718
F5	0	0	0	0	0	0	0	0
Slc19a2	33.1011	36.8303	7.64488	3.54082	25.6701	31.567	5.38513	9.71444
Ccdc181	64.2983	165.396	206.181	624.056	936.336	683.882	465.766	325.887
Blzf1	109.788	95.6317	83.5453	89.5026	422.989	230.541	203.231	41.2808
Nme7	166.051	80.2662	36.7629	22.6552	157.802	128.161	122.171	64.078
Atp1b1	257.255	326.254	144.312	310.625	360.91	338.131	433.904	166.601
Gm32391	0	0	0	0	1.31338	2.27272	0	0
Gm26685	3.00619	0	0	0	0	0	0	0
Gm37754	0	0	0	0	0	0	0	0
Gm37853	0	0	0	0	0	0	0	0
Gm37184	0	0	0	0	0	0	0	0
Gm36945	0	0	0	0	2.50233	0	0	0
Dpt	0	0	0	0	1.55006	3.07393	4.92258	0
Gm32569	0	0	0	0	0	0	0	0
Xcl1	0	0	0	0	0	0	0	0
1700029M03Rik	0	0	0	0	0	0	0	0
4930568G15Rik	0	0	0	0	1.67854	0	0	0
Tbx19	0	0	0	0	0	1.47769	12.0839	2.43554
Sft2d2	41.558	44.9185	15.9426	68.233	104.115	65.8974	272.083	48.8052
Tiprl	230.298	161.79	104.594	125.467	234.434	263.739	284.527	155.285
Gpr161	4.2527	22.0712	0	3.18927	26.4439	5.13872	6.7997	2.66504
Dcaf6	68.178	167.728	309.008	430.502	596.976	349.32	235.148	144.894
Mpc2	368.33	696.183	436.829	1008.49	953.141	966.459	1169.71	547.891
Adcy10	1.79637	7.65889	0	24.4301	74.518	59.6862	29.7811	23.9653
Gm38325	0	0	0	0	0	2.14593	0	0
Mpzl1	229.619	234.185	100.078	98.0907	57.8423	73.1323	71.7514	40.7148
Rcsd1	31.9917	29.6265	0	17.7489	26.8473	13.1901	16.4365	7.4099
Gm37073	0	0	0	0	0	0	0	0
Creg1	238.554	323.85	77.0533	178.381	59.2089	124.921	261.229	73.4861
Gm36972	0	0	0	0	0	0	0	0
Cd247	1.44267	1.81014	0	0	15.8289	2.27272	0	0
Gm37469	0	0	0	0	0	4.34708	0	0
Pou2f1	256.366	250.568	72.0673	173.037	611.55	463.745	466.148	123.414
Gm26665	0	0	0	0	27.0488	5.15125	5.75271	0
Gm37923	0	0	0	0	0	0	0	0
Dusp27	7.49056	4.23548	7.02914	0	10.9213	1.39687	0	0
Gpa33	16.2188	0	0	7.10159	2.28291	2.38843	0	0
Mael	295.479	797.873	573.997	1306.52	1287.53	2120.27	1552.36	1108.25
Ildr2	2.87054	0.564143	0	0	22.3483	9.21933	12.5463	0
5330438I03Rik	0	0	0	0	0	0	0	0
Gm15853	0	2.23638	0	0	13.7511	1.57351	0	3.20591
Tada1	119.201	235.857	84.2444	141.393	157.952	204.314	224.817	37.9718
Pogk	50.6945	69.3921	18.066	26.5227	431.235	450.872	262.447	106.496
Gm4846	0	0	0	0	0	0	0	0
Gm4847	0	0	0	0	0	0	0	0
Fmo9	0	0	0	0	0	0	0	0
Gm16701	0	0	0	0	0	1.39687	0	0
Gm16701.1	1.30702	2.72178	9.04192	0	18.9794	14.1286	6.24377	0
Fam78b	9.29361	13.3505	0	3.79487	38.1642	19.4554	0	1.9685
Uck2	361.358	210.88	95.8567	49.9964	79.0738	165.997	425.651	93.8768
Gm37982	0	0	0	0	0	0	0	0
Gm2453	0	0	0	0	0	3.20578	0	0
Tmco1	236.845	256.198	154.649	399.488	892.376	662.975	401.095	266.783
Aldh9a1	137.48	215.938	82.8502	124.745	113.804	286.899	852.022	135.859
Mgst3	216.867	378.16	183.373	281.309	106.442	216.39	856.939	177.344
Lrrc52	0	0	0	0	0	0	0	6.35387
Rxrg	0	0	0	0	3.3673	6.54126	5.32397	0
Lmx1a	2.55735	0	0	0	1.51408	0	3.84664	5.37239
Gm20711	0	0	0	0	0	4.46196	2.57304	0
Pbx1	160.472	176.61	78.1065	42.6136	107.287	69.6352	67.8129	63.1438
Gm37839	0	0	0	0	0	0	0	0
Nuf2	172.892	133.89	144.224	199.602	373.175	227.19	159.715	92.0343
Rgs5	19.744	15.4221	0	7.36091	2.79191	3.34975	5.97079	0
Rgs4	1.55066	0	0	0	0	1.32128	12.0428	0
Ccdc190	0	0	0	0	0	0	0	0
Hsd17b7	63.0895	68.1079	13.7956	31.5939	51.123	40.2103	84.017	22.4449
3110045C21Rik	37.587	33.5951	6.05819	51.0647	18.9327	17.6405	40.4901	0
Ddr2	1.71105	0	0	0	2.70243	0	13.731	3.03866
Uap1	151.947	206.317	136.386	221.075	311.561	215.449	151.963	87.174
Gm37748	0	0	0	0	2.83502	0	1.16178	0
Gm37502	0	0.853688	0	0	0	0	0	0
Uhmk1	78.4552	47.6126	5.299	50.5027	162.745	97.8507	112.199	62.8712
4930500M09Rik	0	0	0	0	1.90405	1.80171	0	0
Sh2d1b2	0	0	0	0	0	0	0	0
Sh2d1b1	0	0	0	0	2.98726	0	0	0
Gm7694	3.89881	1.79256	0	0	0	1.91773	2.0513	20.4281
Nos1ap	0.865946	4.58853	0	5.03215	8.09203	1.85951	10.4432	0
Spata46	0	0	0	0	0	0	0	0
Olfml2b	2.94695	3.00084	0	0	0	8.04368	2.56714	10.1987
Atf6	24.5863	30.1318	58.503	84.3523	245.233	117.528	158.567	25.224
Dusp12	91.8516	72.8039	41.4879	23.7428	7.57602	192.217	937.353	206.019
Gm26620	0.885253	0.904779	0	13.7392	8.7659	96.9774	407.561	48.482
Fcrlb	0	0	0	0	0	0	0	0
Fcrla	0	0	0	0	0	0	0	0
Fcgr2b	0	0	0	0	1.79002	2.20417	12.7239	0
Gm38204	0	0	0	0	0	0	0	0
Gm10522	0	0	0	0	0	0	0	0
Fcgr4	0	0	0	0	0	0	0	0
Fcgr3	0	3.95707	0	0	1.77141	4.7574	6.296	0
Cfap126	5.46871	6.47706	0	9.83642	14.427	14.9874	1.21686	0
Sdhc	281.206	553.208	393.882	900.66	691.232	562.856	708.69	345.016
Mpz	0	2.83428	0	4.58093	143.153	19.1745	7.70107	2.76957
Pcp4l1	4.2787	2.7288	11.8953	0	9.31767	12.5616	6.04184	12.2053
Nr1i3	0	3.00037	0	0	0	0	0	8.33071
Tomm40l	20.2336	26.1208	8.22329	6.96866	13.202	23.3968	7.29492	27.7546
Apoa2	25.1747	6.73422	0	7.6284	14.3518	39.2515	14.8118	10.3714
Fcer1g	4.76935	7.79423	0	0	4.85003	24.3613	49.4974	4.75134
Ndufs2	789.432	1033.29	558.018	1248.02	934.757	791.139	1263.27	530.712
Adamts4	0	0	0	3.10722	61.8615	7.94285	17.02	27.8055
B4galt3	24.399	23.9217	5.9276	23.3032	58.4794	125.564	73.6199	30.335
Ppox	56.0234	69.5315	41.1055	50.4822	10.18	13.7958	65.5423	27.93
Usp21	69.7319	54.7753	21.5008	14.0281	65.1274	74.7327	53.5797	8.61136
Ufc1	451.021	380.63	263.436	276.194	300.836	260.724	730.068	207.015
Gm20045	73.5712	26.02	28.217	18.665	195.371	61.5323	22.4519	13.4554
Dedd	185.499	210.772	103.634	193.165	237.369	319.009	335.425	131.334
Nit1	106.238	95.9178	175.962	93.5828	281.481	227.982	185.487	158.151
Pfdn2	1499.22	1373.47	1013.34	1182.15	906.243	1537.99	1815.84	1018.78
Klhdc9	2.61706	14.0215	0	10.4388	2.28076	25.1053	38.6939	19.8911
Nectin4	7.07594	2.25067	11.7681	0	4.60041	0	0	0
Arhgap30	5.10259	4.04164	0	0	5.86822	0	3.92689	0
Usf1	50.8811	40.2897	43.5185	15.5239	29.4643	56.1653	92.6122	41.5086
Tstd1	14.9861	22.2302	20.3233	41.0647	32.0097	62.2054	34.4543	15.5389
Gm26641	9.89307	11.3078	0	0	0	0	1.31731	0
F11r	127.303	158.733	55.3172	31.4762	16.8893	16.4488	34.9595	24.8075
B930036N10Rik	82.366	26.1481	51.1925	48.9839	52.1447	50.64	39.887	52.989
Alyref2	10.9903	22.675	33.9397	10.4904	67.0602	97.7607	51.1258	21.4081
Itln1	0	0	0	0	1.16853	0	0	0
Cd244	0	0	0	0	1.43634	10.3996	0	0
Ly9	0	0	0	0	0	0	0	0
Slamf7	0	0	0	0	0	0	1.32141	0
Gm37787	0	0	0	0	0	1.78363	2.16481	6.23292
Cd48	0	0.947389	0	0	1.96594	1.2564	0	0
Slamf1	35.1651	13.6108	6.28298	13.0041	20.4198	32.6125	4.1231	6.45341
Cd84	0	0	0	0	0	0	0	0
Gm10521	0	0	0	0	0	2.22264	0	0
Gm37065	0	5.47667	0	5.53598	1.50624	3.7795	5.52215	3.03866
Slamf6	1.46011	0	0	0	0	0	0	0
Vangl2	46.8247	61.767	51.0381	10.8958	64.3851	73.1965	6.77249	20.5203
Nhlh1	0	0	0	0	0	0	0	0
Ncstn	59.4533	57.528	31.5155	65.4604	138.616	119.385	174.916	46.5332
Copa	304.321	466.224	259.853	605.51	1164.17	720.298	648.064	291.41
Gm37756	0	0	0	0	1.45	0	1.02105	6.93035
Pex19	226.403	184.334	101.943	254.848	119.783	163.075	254.267	58.2651
Dcaf8	486.281	291.765	154.082	139.08	550.73	462.515	992.552	292.544
Pea15a	7.0727	4.71045	19.6738	0	2.60349	12.8872	4.68031	0
Casq1	0	0	0	0	0	0	0	0
Gm17224	0	0	0	0	1.90383	0	2.02029	0
Atp1a4	0	0	0	0	0	0	0	0
Gm37950	0	0	0	0	0	0	0	0
Igsf8	104.059	195.648	38.2731	84.3771	32.9916	22.839	18.4309	2.957
Atp1a2	0	0	0	0	4.2721	4.63193	9.98184	17.4901
Kcnj9	0	0	0	0	0	0	0	0
Gm36937	1.24552	0	0	0	0	0	0	0
Kcnj10	0	0	0	0	2.63541	0	0	0
Pigm	33.8175	28.8763	14.5011	51.4067	137.838	100.06	84.4774	61.9446
Slamf9	0	0	0	0	0	0	7.66892	1.52265
Igsf9	26.8274	2.78117	0	0	8.21052	0	0	0
Tagln2	159.58	64.4351	40.6463	34.9984	36.2462	27.0248	35.9463	10.52
Cfap45	2.87599	0	0	7.34301	9.55056	31.2045	61.4626	21.7755
Vsig8	0	0	0	0	0	0	0	0
Slamf8	0	0	0	0	0	0	0	9.68782
Fcrl6	0	0	0	0	0	0	0	0
Dusp23	15.639	17.0409	14.7726	11.0856	26.0186	43.2365	171.511	33.4095
Crp	0	0	0	0	2.81128	3.5463	0	0
Apcs	0	0	0	0	0	0	0	0
Olfr16	0	0	0	0	0	0	0	0
Olfr1408	0	0	0	0	0	0	0	0
Olfr1406	0	0	0	0	0	0	0	0
Olfr218	0	0	0	0	0	0	0	0
Olfr1404	0	0	0	0	0	0	0	0
Fcer1a	0	0	0	0	1.22764	2.36369	0	0
Olfr418	0	0	0	0	0	0	0	0
Mptx2	0	0	0	0	0	0	0	0
Ackr1	0	0	0	0	0	0	2.20428	2.64076
Cadm3	2.83572	1.83691	0	0	6.59311	0	0	0
Aim2	83.5963	7.87747	13.0567	0	0	1.62537	4.59641	0
Ifi206	0	0	0	0	0	0	0	0
Ifi214	0	0	0	0	0	0	0	0
Ifi213	0	0	0	0	0	0	0	0
Ifi209	0	0	0	0	0	0	0	0
Ifi208	0	0	0	0	0	0	0	0
Ifi207	1.67218	0	0	0	0	0	0	0
Ifi204	0	0	0	0	0	0	0	0
Mndal	1.50854	0.641386	0	0	0	0	0	0
Ifi211	0	0	0	0	0	0	0	0
Ifi203	0	0	0	0	0	0	0	0
Ifi202b	0	0	0	0	0	0	0	0
Ifi205	0	0	0	0	0	0	0	0
Olfr433	0	0	0	0	0	0	0	0
Olfr432	0	0	0	0	0	0	0	0
Olfr430	0	0	0	0	0	0	0	0
Olfr429	0	0	0	0	0	0	0	0
Olfr427	0	0	0	0	0	0	0	0
Olfr231	0	0	0	0	0	0	0	0
Olfr424	0	0	0	0	0	0	0	0
Olfr420	0	0	0	0	0	0	0	0
Spta1	0	1.03669	3.94477	4.54428	3.43297	7.62189	0	2.27587
Olfr419	0	0	0	0	0	0	0	0
Mptx1	0	0	0	0	0	0	0	0
Olfr417	0	0	0	0	0	0	0	0
Olfr248	0	0	0	0	0	0	0	0
Olfr414	0	0	0	0	0	0	0	0
Olfr220	0	0	0	0	0	0	0	0
Fmn2	58.5484	40.0879	31.6239	16.7109	17.1684	4.78336	89.2013	2.54171
Grem2	0	0	0	0	2.6099	5.28225	6.70355	0
Rgs7	0	11.2961	6.70681	3.64302	6.77697	0	1.51149	0
Gm36307	0	0	0	0	0	0	5.31014	0
Fh1	554.521	785.39	390.93	678.067	431.51	587.611	862.899	325.697
Kmo	1.6579	0	0	4.11814	5.77658	0	0	0
Opn3	17.9761	87.4174	32.4981	55.36	75.3651	58.3362	75.0574	15.0671
Chml	63.4625	56.9635	11.9701	89.8451	167.472	49.4882	92.6001	21.9888
Wdr64	0	0	0	0	5.74588	0	1.99268	0
Exo1	316.671	289.272	78.6176	189.812	358.965	187.784	199.071	83.3256
Gm38100	3.14683	4.41677	0	7.37699	1.38557	3.60587	0	0
Pld5	0	5.42412	0	0	7.95555	0	1.06893	1.52265
Rbm8a2	20.7805	16.1017	18.9871	8.09122	9.24364	19.3366	2.51964	32.5115
Gm38101	0	0	0	0	0	2.28091	0	0
Gm36536	0	0	0	0	1.22764	0	0	0
Cep170	161.039	149.424	127.287	305.047	575.778	219.312	178.442	135.433
Gm36992	0	0	0	0	0	0	1.66517	0
Sdccag8	23.4532	42.1599	22.6804	69.4825	65.8787	22.8866	61.8942	30.7356
Gm15423	0	0	0	0	0	0	0	0
Akt3	83.8146	112.814	86.4965	157.157	660.249	272.647	183.803	127.885
Gm26801	0	1.88495	0	0	7.3045	0	0	0
Zbtb18	13.1904	86.8491	4.5645	75.5459	424.921	278.299	533.279	82.0241
Gm37306	0	0	0	0	0	0	0	0
Gm37280	0	0	0	0	0	0	0	0
2310043L19Rik	0	0	0	0	1.40936	0	0	0
1700016C15Rik	0	0	0	0	0	0	11.5338	4.60632
Adss	588.518	687.851	449.119	742.161	1177.62	551.481	1381.19	383.041
Catspere2	2.52467	15.2036	0	55.4028	195.61	130.783	54.2116	53.9796
Desi2	518.84	489.712	270.58	583.505	523.518	471.139	558.061	165.506
B230369F24Rik	19.3466	28.4293	0	52.4332	85.0311	25.4786	13.2125	15.4191
Cox20	287.151	136.493	212.272	171.627	87.5878	170.365	251.375	103.858
Hnrnpu	1911.63	1354.53	1146.45	1021.75	1412.14	1422.77	1439.98	951.199
Efcab2	70.8197	209.798	78.3835	267.552	816.295	868.413	434.84	372.98
Kif26b	10.3728	3.21062	0	5.28899	5.515	0	25.7831	17.4066
Gm16564	0	1.40142	0	0	0	0	0	0
Smyd3	99.1805	132.105	69.197	342.771	202.009	122.996	216.256	58.9059
Tfb2m	94.9637	44.4218	70.5996	89.5413	193.437	170.891	84.3051	71.2028
Cnst	32.6754	8.41778	0	4.07831	84.2092	30.5268	69.0728	7.60718
Sccpdh	362.018	547.962	215.126	482.474	369.455	359.597	315.751	121.284
Kif28	1.99504	7.55235	17.7357	0	0	1.83206	1.53256	0
Ahctf1	437.241	327.739	193.797	202.782	659.248	293.068	350.715	145.867
Gm10518	0	0	0	0	1.90405	5.78874	0	0
Cdc42bpa	218.616	237.413	89.4235	406.03	887.482	325.637	506.628	120.175
Coq8a	63.6394	134.626	43.4476	96.2283	329.078	449.242	445.475	198.306
Gm37336	0	0	0	0	0	0	0	0
Psen2	73.7328	45.9691	10.336	27.8979	43.3998	36.6361	281.115	21.9517
Gm31728	0	0	0	0	0	0	0	0
Itpkb	10.6212	1.15049	0	0	30.8769	9.15646	7.54031	25.8785
Stum	1.55632	10.1503	5.9276	9.86647	3.41354	1.47419	2.27938	0
Gm37267	0	0	0	0	0	0	0	0
Parp1	1883.18	1123.67	806.523	643.661	972.946	779.459	1018.29	532.079
Lin9	141.411	158.171	85.4145	285.659	571.576	212.595	226.88	64.9525
Mixl1	1.60228	10.7033	0	10.1089	1.07314	0	0	4.09384
Acbd3	636.447	585.953	400.953	516.446	1115.12	637.365	700.356	198.188
Gm37768	0	0	0	0	8.3208	0	0	0
Gm38293	0	0	0	0	0	1.79729	0	0
H3f3a	1776.5	1822.4	1450.74	1551.29	1323.63	1759.68	1859.63	1242.19
Gm17275	20.4011	8.80678	0	3.03264	9.39316	0	12.2876	0
H3f3aos	11.2969	5.02043	0	4.98257	71.6745	15.8665	2.51425	8.87873
Sde2	697.384	495.33	364.744	414.292	438.637	615.744	607.255	203.41
Lefty2	80.6242	0	8.22329	0	0	0	0	0
Pycr2	292.924	47.6168	48.559	17.0663	20.8673	61.6848	86.4908	29.2125
Lefty1	54.9527	4.72518	0	0	0	0	0	0
Tmem63a	7.969	4.17566	0	0	6.76569	12.2054	1.06893	0
2210411M09Rik	0	0	0	0	0	0	0	0
Ephx1	3.47283	0	0	0	2.02693	0	0	7.60415
9130409I23Rik	0	0	0	0	0	0	0	0
Gm37406	0	0	0	0	0	0	0	0
Nvl	615.315	439.127	428.983	528.543	855.234	627.515	500.623	275.932
Cnih4	693.876	782.503	514.594	1124.16	1028.02	1068.99	776.933	584.308
Wdr26	330.932	431.703	173.279	238.202	722.704	782.084	601.277	158.77
A430110L20Rik	4.0569	2.1438	0	8.08502	44.8888	1.98102	0	0
Cnih3	1.13893	5.78172	0	0	7.76505	8.48502	0	5.81968
Ccdc121	0	0	0	0	0	0	0	0
Dnah14	3.68816	18.3212	0	24.9104	168.082	138.306	47.9258	12.9715
Lbr	564.601	419.608	197.238	362.969	316.146	253.924	311.297	158.017
Gm5533	0	1.19603	0	4.71274	1.51836	1.70535	0	0
Enah	420.054	448.058	279.546	577.913	910.093	774.341	784.916	291.906
Srp9	1131.97	1289.29	809.269	1204.9	1145.46	1393.95	1923.1	931.546
Vmn1r1	1.60261	0	0	0	0	0	0	0
Degs1	304.513	249.94	102.119	148.417	132.127	178.641	568.748	110.531
1700047M11Rik	1.71022	0	0	0	0	2.63578	0	9.05214
Fbxo28	281.592	328.553	197.349	357.203	419.497	329.578	396.058	159.721
Trp53bp2	77.1788	76.4397	87.531	101.011	181.661	104.317	72.3644	14.2881
Capn2	11.3816	4.75313	0	8.94986	23.1948	13.0922	6.25046	30.5189
Gm37885	0	0	0	0	0	0	0	0
Capn8	0.854601	0	0	0	4.25079	1.37407	2.7636	0
Gm37218	1.7288	0	0	0	0	1.1804	0	0
Ccdc185	0	0	0	0	1.73589	0	0	0
Susd4	12.0512	55.3739	46.7205	51.6023	64.3178	40.3909	50.4117	25.1029
Tlr5	0	0	0	3.95752	2.37671	0	1.53256	0
Gm38079	0	0	0	0	0	0	0	0
Disp1	33.6909	47.638	19.1907	56.4372	135.868	97.0446	238.365	64.4708
Brox	21.2431	48.4655	15.3439	128.928	140.781	84.5005	89.7975	62.7209
Aida	164.693	198.481	168.516	345.406	538.302	301.992	212.991	90.5221
Mia3	191.459	270.871	105.531	305.278	747.01	578.708	655.842	218.428
Taf1a	48.8952	40.0587	18.066	92.3131	231.042	88.0052	327.812	36.4357
Gm37986	0	3.17618	0	0	4.72994	10.7745	10.7069	0
Hhipl2	0	0	0	0	1.27658	7.67482	0	0
Gm33973	0	0	0	0	0	0	0	0
Gm34068	0	0	0	0	0	0	0	0
Gm38108	0	0	0	0	0	0	0	0
Dusp10	11.6431	10.7673	13.9853	0	3.28639	1.91773	18.0667	0
1700056E22Rik	7.55815	8.86631	9.70093	3.70327	11.3933	10.8924	9.22027	23.6472
Gm37223	0	0	0	0	0	0	0	0
Gm37712	0	0	0	0	0	0	0	0
1700112H15Rik	0	1.37248	0	0	1.10774	1.98652	0	0
Gm37800	0	0	0	0	1.96594	0	30.0899	0
4930488B22Rik	0	0	0	0	0	0	0	0
Hlx	0	0.943631	0	0	3.29599	6.33664	3.83766	0
Gm34342	0	0	0	0	0	0	0	0
2020-03-01	12.5954	1.39099	0	0	1.31338	13.6138	0.614216	0
2020-03-02	250.096	461.694	235.253	361.307	299.297	339.149	429.216	178.565
C130074G19Rik	5.14086	8.28621	0	0	4.68979	0	8.16582	9.50218
Mark1	104.547	129.369	83.3849	170.025	385.316	131.45	148.506	38.4931
Gm38251	0	0	0	0	5.67995	0	0	0
Gm34732	0	0	0	0	0	0	0	0
4930433J02Rik	0	0	0	0	0	0	0	0
Gm37662	1.71105	0.683842	0	0	0	0	0	0
Rab3gap2	113.168	143.694	162.433	250.063	498.54	317.065	254.506	87.6733
Gm34882	0	0	0	0	0	1.82646	6.89479	0
Iars2	457.186	386.123	237.97	411.199	673.725	462.181	360.558	205.578
2010103J01Rik	0	0	0	0	1.05455	0	0	0
Bpnt1	197.269	360.951	283.993	366.616	381.758	326.045	296.871	200.006
4930532G15Rik	12.9458	25.9072	38.7147	35.7308	134.052	102.935	15.465	21.6657
Eprs	1247.3	964.737	528.305	831.605	1594.04	1177.09	1496.2	670.595
9630028B13Rik	0	0	0	0	0	0	0	0
Gm2061	0	0	0	0	3.09492	0	0	0
Slc30a10	1.47246	3.10883	0	0	2.97677	3.28066	2.20428	0
Gm38093	0	0	0	0	0	0	13.9979	0
Lyplal1	60.6096	69.0477	25.6289	23.5305	141.916	232.186	404.669	105.447
Gm37134	0	0	0	0	0	0	0	0
A730004F24Rik	0	0	0	0	0	0	0	0
Tgfb2	2.93352	13.8907	0	11.9603	26.5663	22.7445	101.442	17.3015
Gm29491	0	0	0	0	0	0	0	0
Rrp15	831.566	522.615	324.842	364.352	509.971	567.308	305.348	220.944
A430105J06Rik	45.3817	11.3195	0	8.7499	81.0026	71.2407	15.1804	28.8399
1700023G09Rik	0	1.44981	0	0	0	0	0	0
Gm37912	1.61186	1.30828	0	4.01445	18.4786	4.91916	0	0
D1Pas1	9.63282	0.700505	0	14.8201	208.495	144.698	20.4293	58.7486
Spata17	1.02738	9.67199	34.3467	19.44	129.775	102.686	13.5601	9.07496
1700007P06Rik	1.89649	0	0	0	0	0	0	0
Gpatch2	188.43	104.737	37.3958	203.361	235.31	171.906	183.115	57.2379
Gm38155	0	0	0	0	5.45997	0	0	0
Gm37896	0	0	0	0	0	0	0	0
Esrrg	1.32493	1.53845	0	0	0	0	2.14746	0
Gm36388	0	0	0	0	0	0	0	0
9330162B11Rik	0	0	0	0	1.3269	0	0	0
Gm38064	0	0	0	0	0	0	7.7555	0
Ush2a	0	0	0	0	1.64321	5.01972	2.40221	1.45714
Kctd3	319.956	300.503	164.721	446.827	604.121	381.904	589.17	146.744
Kcnk2	1.43988	3.09861	10.3921	0	18.0455	22.419	9.72405	0
A430027H14Rik	0	0	0	0	0	0	3.05843	0
Cenpf	2146.93	1170.59	914.926	1118.95	2007.03	1253.7	1360.25	906.865
Ptpn14	66.4437	60.7053	14.7015	13.7675	20.6292	13.0947	7.61038	12.4519
Gm26574	1.19471	0	0	0	7.92405	0	0	0
Gm37422	6.64042	1.8465	0	4.01498	11.1195	0	3.66582	0
Smyd2	474.145	424.606	155.014	197.133	194.188	254.312	379.346	136.223
Prox1	0	2.73108	0	6.45455	12.5209	7.13405	20.5259	0
Gm28172	0	0	0	0	0	0	1.23104	0
Prox1os	1.84036	1.40142	0	0	0	0	1.67086	0
Gm29678	1.47246	0	0	0	0	2.39897	0	0
Gm30725	0	0	0	0	0	0	6.56705	0
Gm30932	0	0	0	0	0	0	0	0
Rps6kc1	12.3342	11.4718	20.7841	8.6573	49.3721	76.3184	114.432	42.1464
Angel2	297.199	361.145	199.795	350.786	743.781	417.894	296.305	138.958
Vash2	9.85631	20.4889	0	4.14571	4.29746	13.2086	1.96895	25.6082
Gm31373	0	0	0	0	4.26749	7.89894	4.95673	1.8153
Flvcr1	25.1961	20.1229	8.21811	20.4787	53.2169	29.9258	46.2596	10.9252
A230020J21Rik	9.70241	3.44569	0	50.54	32.7188	10.6069	0	2.49346
Spata45	0	0	0	0	11.1547	3.41973	0	0
Tatdn3	22.6193	55.49	44.8338	40.9532	94.0807	132.16	96.2219	27.8051
Nsl1	81.2412	39.3399	8.21811	35.2474	111.1	150.008	84.4177	64.7167
Gm38188	0	0.700505	0	0	1.50624	0	0	0
Batf3	25.0771	122.333	20.0906	12.095	1.73589	3.45663	4.00941	0
Gm38161	0	0	0	0	0	0	0	0
Fam71a	0	0	0	0	0	0	0	0
Atf3	29.4833	31.376	27.0582	42.3973	13.5626	108.292	47.7941	71.0812
D730003I15Rik	68.5643	45.3016	66.4584	126.824	239.885	48.5578	150.744	26.2056
Gm37168	0	0	0	3.3385	0	2.16078	0	0
Nenf	137.059	306.863	280.212	313.44	193.652	374.304	257.359	182.09
Tmem206	24.9389	26.6918	17.6114	0	39.0087	34.4429	153.952	15.1895
Ppp2r5a	67.9855	48.4126	6.73761	100.26	235.238	213.982	288.999	64.7527
Gm32200	0	0	0	0	0	0	0	0
Gm37432	0	0	0	0	0	0	0	0
Dtl	466.775	428.32	175.087	536.859	484.029	266.199	288.339	132.423
Ints7	328.234	366.609	231.303	399.598	442.352	352.67	281.645	184.628
Lpgat1	240.659	238.121	84.4212	334.408	482.721	220.538	292.354	92.6764
Gm38037	26.8969	14.6833	0	27.457	64.6428	59.7187	27.0441	25.5436
Nek2	261.836	181.102	48.0396	157.45	163.413	239.07	123.637	82.6601
1700034H15Rik	0	4.885	0	3.79487	46.3073	19.7973	29.8185	6.13121
Slc30a1	45.4187	92.2467	26.5908	82.2999	117.541	119.887	158.268	16.8244
Rd3	0	1.10773	0	0	3.63661	0	0	0
Gm26670	65.71	37.2637	12.7708	97.9257	275.459	180.903	68.9083	44.3647
Traf5	13.6576	18.3271	45.1548	104.301	41.7211	12.9165	38.9818	0
Gm26879	0	0	0	0	1.66775	1.18669	1.23104	8.33383
Rcor3	9.59269	15.16	0	18.7232	94.8316	97.3443	347.357	53.9063
Gm10516	0	2.57376	0	0	14.8005	11.0207	30.9013	2.64076
Kcnh1	0	0	0	0	6.78459	12.4091	222.814	8.03944
Hhat	2.25455	10.6304	0	7.45453	20.9775	14.8237	129.515	28.0194
1700065J18Rik	0	1.19967	0	0	2.06813	1.77236	0	0
Sertad4	55.7431	65.9603	0	48.7504	28.6429	32.2257	32.4222	14.4487
Gm15867	3.15531	0	0	0	2.57325	8.55477	10.305	2.58714
Syt14	70.6398	83.6258	85.8917	497.174	564.056	98.0925	159.175	100.677
Gm31406	0	0	0	0	0	0	0	0
Diexf	146.163	106.698	44.85	68.8155	221.393	151.12	117.135	60.4094
Irf6	25.859	20.7787	0	3.48465	24.9893	6.19424	9.03479	8.85561
A130010J15Rik	52.9506	76.4498	65.875	186.412	246.074	181.201	164.12	59.35
Traf3ip3	0	0	0	0	2.61191	0	0	0
Gm15872	0	0	0	0	0	0	0	0
4930570N18Rik	0	0	0	0	0	0	0	0
Lamb3	0	0	0	0	0	0	5.16675	0
Hsd11b1	0	1.04155	0	0	0	1.32128	1.96922	0
G0s2	14.2947	27.5873	15.4426	38.5987	25.9058	32.6804	22.1673	10.8047
Gm37650	0	0	0	0	0	0	0	0
Camk1g	1.53599	4.6485	0	0	3.52997	7.50351	35.5478	9.49647
4631405K08Rik	14.065	0	0	0	0	0	0	0
4930503O07Rik	0	0	0	0	0	0	0	0
Plxna2	14.1863	26.1496	0	25.1957	40.8232	13.6698	55.9482	8.7627
Cd34	3.68831	4.18869	0	0	3.26756	11.035	10.0235	6.59648
Gm16897	1.79637	0	0	15.5853	28.3614	12.8691	0	0
Gm32250	0	0	0	6.12711	2.38384	0	0	0
Gm37027	0	0	0	0	1.53902	0	0	0
Cd46	2.93375	1.84312	0	0	15.0649	3.30035	12.2694	0
Cr1l	150.554	245.466	45.774	103.532	92.1323	91.5447	146.868	34.8316
Cr2	0	0	0	0	13.3451	2.01282	0	0
Fam171a1	60.5241	71.3875	11.9701	7.94675	47.3415	67.921	117.743	12.9373
Nmt2	1127.82	1158.82	911.196	1678.9	967.985	897.982	1433.14	711.552
Rpp38	388.653	164.215	123.829	126.585	381.889	403.032	457.032	134.016
Acbd7	30.6008	23.6393	14.7057	10.43	37.0846	52.3812	94.6676	23.7797
Olah	0	0	0	4.66914	0	15.9265	301.065	64.357
Meig1	10.0337	8.24874	9.57555	3.47103	45.7442	120.89	209.48	76.1445
Dclre1c	36.9259	17.9652	0	17.9818	164.521	63.6929	79.0502	31.215
Suv39h2	268.792	279.031	221.289	306.004	408.947	307.427	445.625	133.925
Gm13184	0	0	0	0	0	0	0	0
Hspa14	533.303	440.415	244.503	297.552	352.501	251.811	257.747	146.021
Gm45902	49.7589	7.51391	40.1449	14.3758	35.912	7.16991	21.4207	10.0091
Cdnf	11.9931	6.00247	0	4.63243	83.0541	34.1214	23.9384	6.59088
Fam107b	20.8415	42.8016	40.1764	74.0439	104.72	55.5045	250.904	37.7668
Gm13185	0	0	0	0	0	0	0	0
Gm13180	0	0	0	0	0	0	2.23417	0
Gm13191	0	0	0	0	0	0	21.2942	0
Frmd4a	65.8732	28.7495	7.73081	19.1876	46.206	30.0776	85.4646	31.4608
1700080N15Rik	0	0	0	0	0	0	0	0
Gm13189	0	0	0	0	0	0	0	0
Gm13175	0	0	0	0	0	0	0	0
Gm13179	0	1.04348	0	10.0294	1.1155	0	0	0
Prpf18	105.416	129.068	36.3583	100.141	260.152	203.154	215.883	55.9809
Bend7	18.8148	56.949	38.5245	46.8613	155.666	121.809	112.653	48.2047
Sephs1	188.254	152.451	61.7064	64.6287	130.206	153.959	110.399	49.28
Phyh	37.1731	41.9475	24.4138	7.4483	8.27711	18.6742	17.6674	21.281
Ucma	11.5547	0	0	0	0	23.3731	87.2193	22.5255
Mcm10	247.738	80.6559	38.5247	70.8508	180.315	109.535	92.9625	25.5328
Optn	69.6656	25.3868	42.5396	20.6469	23.9089	24.1526	128.136	17.7809
4930551O13Rik	0	0	0	0	2.18236	1.59178	3.09021	0
Gm26776	0.967162	1.48436	0	0	0	0	0	0
Ccdc3	37.9345	17.8994	6.26621	0	3.87061	3.27583	2.56714	0
Camk1d	46.9096	44.5374	15.0576	11.534	13.9996	1.18669	45.5514	14.9075
Cdc123	402.414	480.555	315.651	425.979	387.96	266.287	330.051	241.507
Nudt5	524.361	394.574	233.356	326.33	660.467	466.764	686.336	279.856
Gm13199	0.865946	10.0902	0	9.76666	6.05664	0	0	0
Sec61a2	307.822	380.404	155.682	389.447	798.246	520.51	341.177	227.123
Gm13267	5.44012	4.34675	0	0	23.1938	25.3037	7.91101	6.30278
Dhtkd1	42.3629	36.4248	4.5645	28.1208	38.2289	8.00424	21.857	13.2874
Upf2	424.889	326.585	162.322	459.33	874.514	575.516	614.906	316.798
Proser2	111.889	51.1149	16.7629	7.20063	11.9933	22.2551	84.5376	6.98079
Gm10857	0	0	0	0	0	0	0	0
Echdc3	18.4542	30.8993	0	11.065	14.1506	17.0849	158.974	3.98246
A230108P19Rik	0	0	0	0	0	0	0	0
Gm13383	1.71251	0	0	0	0	2.06965	4.73886	0
Usp6nl	53.1386	22.6018	6.05819	19.0255	132.398	91.6222	104.029	44.1731
Gm13388	0	0	0	0	0	0	0	0
Gm13391	0	0.91559	0	0	0	9.53062	141.001	17.4733
Celf2	37.9343	244.542	132.857	517.67	836.091	629.532	960.854	242.152
Gm13389	0	0	0	0	0	0	0	0
Gm26565	0	0	0	0	0	0	0	0
Gm28641	0	0	0	0	0	0	0	0
Gm13211	0	0	0	0	0	0	0	0
1700061F12Rik	0	0	0	0	0	0	0	0
Gm13219	0	0	0	0	1.40891	0	0	0
Gm13218	0	0	0	0	0	0	0	0
Gata3	18.9805	56.7102	0	2.25448	16.3006	20.2634	8.55973	0
Gm13256	0	0	0	0	0	2.10633	0	0
4930412O13Rik	1.86027	0	0	12.4296	3.95831	0	0	0
9230102O04Rik	0	0	0	0	0	0	0	0
Gm13262	0	0.706672	0	0	0	0	0	0
Taf3	345.469	328.832	228.481	479.864	675.579	502.01	502.652	166.227
Atp5c1	1678.82	1925.81	1166.37	1405.71	806.075	1118.11	1285.59	723.352
Kin	259.148	173.914	45.4997	47.0944	311.925	265.882	206.285	121.912
Itih2	0	0	0	0	51.7909	169.403	67.3952	36.8253
Itih5	25.5427	17.9834	30.2559	0	5.12501	15.6216	50.6247	14.5578
Sfmbt2	154.417	88.5751	58.4514	10.6576	140.77	106.852	31.6906	40.4485
Gm13264	0	0	0	0	0	0	0	0
Prkcq	14.5838	18.0579	0	19.42	6.77977	0	0	7.44673
Gm38171	0	0	0	0	0	0	0	0
8030442B05Rik	0	0	0	0	0	0	0	0
Gm13293	0	0	0	0	0	0	0	0
Gm13291	0	0	0	0	0	0	0	0
Pfkfb3	68.752	25.4386	0	0	9.13598	9.45187	57.342	8.72428
Gm10851	2.31576	0	0	0	0	0	0	0
Rbm17	1085.2	753.62	625.431	628.775	745.544	920.329	1242.17	539.781
Gm17490	0	0	0	0	0	0	0	0
Il2ra	0	0	0	0	0	0	0	0
Il15ra	0	0	0	0	1.16853	0	0	0
Fbxo18	163.431	149.688	79.8836	219.459	266.273	180.732	79.9136	70.0117
Ankrd16	52.0198	30.9492	0	38.9285	137.945	102.476	51.7725	13.1779
Itga8	7.97215	1.39659	0	0	8.14589	1.29245	8.88247	2.61264
E030013I19Rik	0	0	0	0	0	0	0	0
Mindy3	51.1641	102.876	45.3925	104.502	317.893	175.73	213.957	88.9487
Gm37565	0	0	0	0	0	0	0	0
Pter	27.9885	67.9596	32.319	65.7438	45.2183	34.3399	24.5347	10.5083
C1ql3	0	2.22906	0	0	6.501	1.11079	0	0
Rsu1	124.991	106.001	40.7142	24.6084	72.6961	119.259	247.705	66.1477
Cubn	29.2774	29.3482	11.8517	3.48465	10.0148	24.77	7.47382	14.8206
Trdmt1	57.3464	68.5042	32.3578	90.147	108.5	59.167	43.8529	13.0872
Vim	306.916	226.965	389.283	95.9642	105.44	138.564	120.906	153.552
St8sia6	1.47246	0.994675	0	0	54.9645	39.0137	1.16178	26.5297
Gm37126	0	0	0	0	1.70155	0	0	0
Hacd1	59.6559	178.048	127.25	279.682	233.262	377.935	306.457	109.024
Stam	85.6671	91.9798	47.5142	105.092	178.227	135.527	79.4852	33.0693
Tmem236	0	0.886008	0	0	0.97357	3.96843	0	0
Mrc1	4.69946	1.44981	0	20.1084	264.265	195.378	21.9957	25.6835
Slc39a12	0	0	0	0	1.5505	0	0	0
Cacnb2	20.8021	7.42866	15.9426	0	22.1773	9.11715	61.9442	18.753
Gm10848	0	2.46689	0	0	0.759515	64.8024	2.83511	0
Gm13269	0	0	0	0	140.033	882.111	224.038	209.992
Nsun6	147.318	75.221	33.4623	81.1205	473.512	232.726	276.998	117.712
Arl5b	40.2177	51.9275	53.0308	33.5166	79.0799	69.2596	149.531	35.4127
Malrd1	0	1.91395	0	0	35.9152	15.7539	2.51964	0
Plxdc2	36.1594	54.4881	29.3971	51.1262	37.4839	19.4116	15.1288	18.2019
Gm13322	0	0	0	0	0	0	0	0
Nebl	3.63806	8.06968	0	0	18.5104	4.99968	5.41884	9.0008
Gm13324	0	0	0	0	0	0	0	0
H2al2a	0	0	0	0	0	0	6.55339	0
A930004D18Rik	8.21302	5.47688	0	8.44438	27.9869	17.7406	0	0
Gm13330	0	0	0	0	0	0	0	0
Skida1	4.85884	12.7923	10.3921	32.2593	47.8568	8.33953	12.52	7.31184
Mllt10	598.329	523.205	157.566	674.317	971.94	840.946	874.34	334.534
Dnajc1	287.28	258.531	127.984	384.367	901.683	669.154	480.333	193.923
Commd3	514.463	726.144	322.68	678.52	631.298	1077.07	1346.47	584.784
Bmi1	115.925	190.259	86.1438	186.985	286.905	255.458	238.919	74.5033
Spag6	0	0	0	7.28567	25.0617	4.89993	6.16752	0
Carlr	0	0	0	0	0	0	0	0
Pip4k2a	36.4869	73.4667	0	70.8416	101.319	48.772	109.379	4.29062
4930426L09Rik	0	1.16792	0	0	1.78687	0	2.20428	0
Armc3	0	0	0	0	1.96594	0	0	0
4930447M23Rik	0	0	0	0	0	0	0	0
Msrb2	62.8279	37.0944	17.6248	0	12.0388	11.2334	8.54315	22.7067
Gm33940	0	0	0	0	0	0	0	0
Gm13344	0	0	0	0	0	0	0	0
Ptf1aos	0	0	0	0	0	0	0	0
Ptf1a	0	0	0	0	0	0	0	0
4921504E06Rik	0	0	0	0	0	1.8572	0	0
Gm13348	0	0	0	0	2.73053	0	10.1668	0
Otud1	54.8552	97.2359	30.8684	115.048	187.233	170.717	148.421	125.049
Gm13346	0	0	0	0	0	0	0	0
Etl4	124.428	87.2208	54.5314	9.17743	23.7171	34.9727	39.1862	23.3908
Gm17171	0	0	0	0	0	0	2.11185	0
Gm13335	0	0	0	0	0	0	0	0
Gm13362	1.19471	0.954056	0	0	0	0	0	0
Arhgap21	203.955	129.531	84.0363	223.365	275.847	121.325	168.097	48.9348
Gm13375	0	0	0	0	0.97357	0	4.08921	5.94426
Gm13376	0	0	0	4.77387	0	0	0	0
Enkur	8.97531	2.506	0	6.75606	96.5804	97.1094	62.8911	28.8201
Thnsl1	140.334	164.205	39.7064	105.285	394.607	282.473	122.776	80.9351
Gm13327	0	0	0	0	0	0	0	0
Gpr158	0	0	0	0	0	0	4.03504	0
Myo3a	0	0	0	6.48329	0	0	0	0
Gad2	14.7205	1.67612	0	0	2.82164	10.4915	2.02927	0
1700092C17Rik	0	0	0	0	0	0	0	0
Apbb1ip	10.0892	13.7038	0	3.24664	3.58278	7.52405	0	0
Pdss1	88.1678	78.3152	5.75616	35.4387	170.317	154.306	92.1319	54.327
Abi1	159.438	214.249	143.592	246.879	348.687	212.892	238.815	133.843
Acbd5	116.825	82.6623	60.5468	58.9968	193.85	121.323	320.568	38.2004
Mastl	108.579	81.8747	57.6439	91.3827	211.814	96.8598	113.964	37.1995
Yme1l1	300.726	252.322	258.365	278.471	815.704	609.897	300.046	316.6
4931423N10Rik	0	0	0	0	0	3.11121	0	0
Nxph2	0	0	0	0	0	0	0	0
Spopl	108.34	130.738	105.435	97.9203	435.995	201.534	257.669	84.2951
Hnmt	1.49727	2.48734	0	0	0	4.48522	14.8668	14.8783
Tbpl2	0	0	0	0	0	0	32.1468	0
Il1f8	0	0	0	0	0	0	0	0
Il1f9	0	0	0	0	0	0	0	0
Il1f6	0	0	0	0	0	0	0	0
Il1f5	0	0	0	0	0	0	0	0
Il1f10	0	0	0	0	0	0	0	0
Gm13411	0	0	0	0	0	0	0	0
Il1rn	0	0	0	0	0	3.67836	1.23104	0
Psd4	12.7878	7.03078	0	0	4.51795	0	2.36369	0
Pax8	5.37134	2.49614	0	0	3.25186	3.03231	2.48604	0
Gm13417	0	0	0	0	0	0	0	0
Cacna1b	1.08348	19.9094	0	6.9598	49.2539	3.56854	28.0206	5.19182
Ehmt1	371.089	399.394	185.1	496.318	498.761	491.153	493.359	175.052
Arrdc1	20.5588	59.6069	36.5576	94.4456	32.1823	117.803	196.936	46.6122
Zmynd19	575.528	657.756	392.489	628.705	690.822	632.847	851.422	252.667
Dph7	38.3966	49.1319	4.7461	52.168	17.7931	23.6792	42.0725	14.3658
Mrpl41	751.523	603.804	286.351	658.405	137.212	181.79	464.424	139.055
Pnpla7	109.864	98.4044	20.6958	122.744	111.224	59.4815	98.885	38.3565
Nsmf	13.2206	35.6054	25.7052	59.7371	15.0656	31.4766	22.5071	21.6563
Entpd8	0	0	0	0	0	0	0	0
Noxa1	0	3.22577	0	0	0	0	0.614216	0
Gm13387	0	2.16068	0	0	0	0	0	0
Nrarp	40.0029	42.8691	0	2.99263	21.9285	31.9371	43.0403	24.0185
Gm38287	0	0	0	0	5.30646	3.33692	0	0
Tor4a	3.13636	2.37963	0	9.22063	0	4.97783	1.2445	0
Nelfb	160.108	181.122	127.609	224.49	302.395	277.815	226.324	127.239
Stpg3	0	0.947389	0	9.31964	0	0	0	0
Fam166a	1.08348	0	0	0	4.4742	3.45663	0	0
Tubb4b	1457.86	1181.71	771.91	1033.84	1399.65	1584.85	1929.19	1035.1
Slc34a3	4.02095	1.26169	0	0	0	0	0	0
Rnf224	2.1857	5.8921	0	0	0	0	2.20428	0
Cysrt1	1.06186	1.08388	0	3.92612	0	0	0	0
Rnf208	55.0002	113.726	8.50927	27.553	12.9982	30.1228	29.1971	11.3069
AL732309.1	0	0	0	0	0	0	0	0
Ndor1	33.1231	33.3955	34.4169	81.8628	104.993	41.7322	41.6386	27.2903
AL732309.2	0	0	0	0	0	0	0	0
Tmem203	78.4532	94.5785	46.3588	62.3796	250.773	303.899	469.151	141.382
Tprn	94.4341	111.004	24.2888	114.276	45.4138	35.3912	85.0838	26.9224
Ssna1	612.775	645.648	419.753	753.996	494.202	599.077	769.869	341.512
Anapc2	212.734	263.28	118.732	317.385	571.265	458.089	555.929	285.919
Tmem210	0	0	0	0	0	0	0	0
Lrrc26	0	0	0	0	0	0	0	0
Grin1	0	0	0	0	1.59845	2.21695	0	0
Grin1os	0	0	0	0	0	1.61034	0	0
AA543186	9.69994	2.94427	0	16.2961	43.3997	24.6662	13.3945	6.91905
Man1b1	81.7224	78.5075	59.5291	54.1025	93.1838	80.8189	82.5619	26.8555
Dpp7	91.4419	32.9426	10.3921	25.7232	4.56269	16.3914	103.934	0
Uap1l1	155.657	145.115	62.4418	70.0589	17.3402	22.0942	18.6889	8.3339
Sapcd2	164.916	97.6716	53.549	32.6754	16.8098	12.9218	167.871	13.3843
Entpd2	91.3107	183.635	37.3805	90.3945	36.4645	42.8927	21.8084	18.7955
Npdc1	94.102	100.052	22.465	75.3113	67.2105	80.8532	16.0924	21.3856
Fut7	0	0	0	0	1.38557	0	0.843397	0
Abca2	11.6919	91.0003	66.0794	92.9109	206.974	140.467	235.268	49.3237
Paxx	11.0121	30.1718	38.512	39.3096	17.0908	14.0102	50.4715	6.56026
Clic3	0	0	0	0	0	0	3.59881	0
Ptgds	3.99037	3.07771	0	0	2.77221	8.74419	289.675	8.31204
Lcn12	0	0	0	0	0	0	0	0
C8g	23.3409	145.645	83.1776	166.878	131.97	183.606	174.072	47.653
Fbxw5	43.0856	73.6093	41.6233	69.5214	134.119	179.726	282.799	74.1732
Traf2	79.2231	85.4391	8.63287	99.1911	71.0006	60.8228	77.5799	71.3333
Edf1	1458.74	1380.09	899.9	989.667	566.163	795.659	1545.94	576.735
Mamdc4	0	0	0	0	0	0	0	0
Phpt1	202.046	518.77	306.774	518.062	27.85	94.6937	297.759	94.6129
Gm996	1.32493	2.15598	0	0	0	1.64159	0	0
Gm26702	0	0	0	0	0	1.96448	0	0
Rabl6	368.383	453.606	190.809	482.977	351.623	288.002	279.955	119.681
Fcnaos	1.61186	2.59604	0	8.63036	7.77261	9.78437	1.16178	0
Ccdc183	0	0	0	0	6.01811	1.7609	1.02105	0
Tmem141	10.9371	46.1174	41.9998	52.4055	11.6874	18.864	39.2196	12.9161
Fcna	0	0	0	0	1.54589	0	0	0
Lcn8	0	0	0	0	0	0	0	0
Lcn5	0	0	0	0	0	0	0	0
Lcn6	0	0	0	0	0	0	0	0
Lcn10	0	0	0	0	0	0	0	0
Obp2a	0	0	0	0	0	0	0	0
A230005M16Rik	1.44267	4.41417	0	0	3.64352	12.2523	2.88477	0
Bmyc	119.67	146.153	167.343	91.0444	94.3362	110.536	120.749	91.8928
Obp2b	0	0	0	0	0	0	0	0
Lcn3	0	1.87288	0	0	0	0	0	0
Lcn11	0	0	0	0	0	1.79729	0	0
Gm13539	0	0	0	0	0	0	0	0
Glt6d1	0	0	0	0	0	0	0	0
Lcn9	0	0	0	0	0	0	0	0
Sohlh1	4.77374	13.3675	0	6.95978	54.2471	786.236	1974.9	698.846
Kcnt1	2.39067	10.7945	39.1777	25.5033	36.195	37.6846	33.3687	6.93224
Camsap1	304.943	310.894	100.72	463.982	740.867	417.278	329.934	168.198
Ubac1	474.295	384.885	296.843	651.599	755.076	697.102	611.718	396.164
Nacc2	140.182	159.622	32.8325	54.2169	179.291	178.96	256.4	51.7012
Gm13554	0	0	0	0	0	0	0	0
Tmem250-ps	67.7379	103.573	68.466	135.082	135.981	174.738	304.682	82.4661
1810012K08Rik	0	0	0	0	1.93519	0	0	0
Gm13553	0	0	0	0	0	0	0	0
Lhx3	2.64442	0	0	7.83992	0	0	0	0
Gm27196	0	0	0	0	0	0	0	0
Qsox2	73.4082	52.212	55.8045	106.745	327.912	114.847	29.308	28.9114
Ccdc187	0	0.652818	0	0	6.60239	5.30026	0	0
Gpsm1	24.176	28.7315	0	17.2589	17.634	22.5489	45.3446	24.0761
Dnlz	314.441	274.683	78.3685	244.82	176.529	367.953	448.765	189.637
[truncated: 29,057 more rows]
