# Supplementary material for: Two distinct pathways of pregranulosa cell differentiation support follicle formation in the mouse ovary
Source: Proc Natl Acad Sci U S A. 2020 Aug 5;117(33):20015–26. doi: 10.1073/pnas.2005570117 (PMC7443898; doi:10.1073/pnas.2005570117)
Supplement: Supplementary File [file pnas.2005570117.sd03.xlsx]

## Sheet: Pre-meiotic
Dataset S3: Marker genes for each germ cell cluster
Gene Name	p_val	avg_logFC	pct.1	pct.2	p_val_adj
Hist1h2ap	1.33976e-120	1.71867	0.912	0.239	4.16035e-116
Hbb-y	8.06271e-136	1.6239	0.991	0.274	2.50371e-131
Dppa5a	2.46491e-100	1.42689	0.995	0.659	7.65428e-96
Hmgn5	1.42555e-155	1.27891	0.926	0.172	4.42675e-151
Utf1	9.72137e-114	1.15124	0.944	0.294	3.01878e-109
Ifitm3	8.97277e-90	1.12914	0.963	0.431	2.78632e-85
Set	1.04586e-91	1.05166	0.995	0.795	3.24771e-87
Cox8a	9.3956e-82	1.02758	0.986	0.707	2.91762e-77
Slc25a5	3.13226e-81	1.00311	0.977	0.523	9.72661e-77
Txn1	1.84324e-82	0.994092	0.958	0.56	5.72381e-78
Rhox9	1.19857e-73	0.967056	0.995	0.531	3.72193e-69
Slc25a4	8.4395e-82	0.944172	0.991	0.765	2.62072e-77
Pou5f1	1.12484e-90	0.941094	0.967	0.378	3.49298e-86
L1td1	8.84618e-196	0.918346	0.87	0.077	2.74701e-191
Chchd10	1.18128e-83	0.916489	0.986	0.573	3.66822e-79
Mt2	1.01797e-76	0.908331	0.781	0.232	3.16111e-72
Rhox6	2.22856e-72	0.90283	0.981	0.499	6.92035e-68
Gm10076	3.2955e-83	0.897898	0.953	0.631	1.02335e-78
Selenoh	1.03643e-75	0.868447	0.995	0.657	3.21841e-71
Ifitm1	1.52497e-63	0.862367	0.981	0.609	4.73549e-59
Parp1	2.7239e-86	0.853949	0.991	0.725	8.45853e-82
Rhox5	1.41306e-63	0.83757	0.995	0.479	4.38797e-59
Atrx	1.10993e-81	0.835036	0.977	0.517	3.44665e-77
Rest	3.7604e-83	0.798163	0.972	0.555	1.16772e-78
Cox7b	9.23095e-61	0.789111	0.986	0.659	2.86649e-56
Lgals1	5.58914e-60	0.782901	0.981	0.67	1.73559e-55
Phlda2	7.70683e-58	0.779231	0.916	0.332	2.3932e-53
Arpc1b	4.52953e-89	0.775677	0.94	0.354	1.40655e-84
Akap12	3.06674e-110	0.774396	0.888	0.213	9.52314e-106
Ybx1	3.81511e-73	0.772726	1	0.83	1.18471e-68
1810037I17Rik	8.5017e-57	0.763101	0.935	0.638	2.64003e-52
Mif	8.15771e-59	0.753911	0.995	0.806	2.53321e-54
Ifitm2	9.03888e-52	0.75086	0.963	0.592	2.80684e-47
Tbrg1	2.94215e-75	0.746157	0.953	0.55	9.13626e-71
Anp32a	2.55662e-79	0.738136	0.916	0.378	7.93906e-75
Apoe	2.23673e-94	0.73643	0.888	0.272	6.9457e-90
Cenpf	1.29459e-51	0.733024	0.995	0.794	4.02008e-47
Cep164	1.37493e-90	0.731232	0.935	0.36	4.26956e-86
Cenpa	9.79127e-67	0.725648	0.944	0.439	3.04048e-62
C1qbp	1.70319e-72	0.724438	0.963	0.605	5.28891e-68
Nolc1	1.34218e-72	0.715886	0.963	0.59	4.16788e-68
Nhp2	3.59344e-64	0.715044	0.958	0.722	1.11587e-59
Hba-x	8.54009e-148	0.712034	0.623	0.036	2.65195e-143
Gnl3	3.22577e-73	0.704518	0.991	0.665	1.0017e-68
Lyar	2.25839e-68	0.702135	0.967	0.693	7.01297e-64
H2afv	2.28999e-61	0.700923	0.986	0.756	7.11112e-57
Dek	7.76241e-72	0.70012	0.986	0.772	2.41046e-67
Pmm1	1.08564e-63	0.699606	0.949	0.55	3.37124e-59
Ncl	3.71436e-67	0.696654	1	0.942	1.15342e-62
Tet1	1.87485e-118	0.696319	0.865	0.175	5.82196e-114
Atp5g1	6.70135e-58	0.694941	0.986	0.858	2.08097e-53
Gapdh	2.0949e-54	0.69428	0.972	0.717	6.50531e-50
Cdk4	3.47951e-61	0.690594	0.907	0.493	1.08049e-56
Hnrnpa1	3.14803e-57	0.689457	0.991	0.751	9.77558e-53
Ung	7.94822e-77	0.68669	0.949	0.417	2.46816e-72
BC048679	5.70873e-95	0.673466	0.847	0.209	1.77273e-90
Dnajc8	7.07428e-67	0.665886	0.991	0.727	2.19678e-62
Anp32b	2.02241e-65	0.658833	1	0.893	6.2802e-61
Hmgn1	2.2173e-58	0.652884	0.991	0.81	6.88539e-54
Tdh	3.04687e-93	0.652138	0.842	0.212	9.46145e-89
Ppp1r14b	2.12778e-73	0.650835	0.893	0.34	6.60738e-69
Glrx2	4.46071e-58	0.649553	0.912	0.477	1.38518e-53
Rad21	4.54453e-73	0.646361	0.921	0.398	1.41121e-68
Tubb5	4.20103e-41	0.643254	1	0.724	1.30455e-36
Arid5b	4.60068e-97	0.640945	0.884	0.232	1.42865e-92
Prc1	1.81856e-47	0.640799	0.837	0.39	5.64719e-43
Gpx1	3.06497e-65	0.635799	0.944	0.45	9.51766e-61
Sall4	5.75738e-91	0.628587	0.926	0.268	1.78784e-86
Mybbp1a	1.22739e-70	0.626778	0.912	0.413	3.8114e-66
Dnd1	6.8898e-68	0.626306	0.865	0.291	2.13949e-63
Nudc	1.16233e-57	0.625942	0.991	0.772	3.60939e-53
Srm	2.93429e-79	0.62369	0.856	0.281	9.11187e-75
Hnrnpd	1.39565e-57	0.623574	0.944	0.632	4.3339e-53
Socs2	5.09208e-85	0.621579	0.87	0.278	1.58124e-80
Gpx4	8.21664e-45	0.617421	0.977	0.672	2.55151e-40
Sox2	2.20642e-90	0.615984	0.912	0.248	6.85161e-86
Serbp1	1.06768e-67	0.615275	1	0.906	3.31546e-63
Snrpa1	1.61728e-59	0.606041	0.916	0.498	5.02215e-55
Wdr43	4.37778e-60	0.603172	0.977	0.635	1.35943e-55
Sf3b2	9.06242e-59	0.601491	0.991	0.747	2.81415e-54
Prdx2	7.79038e-52	0.600834	0.967	0.617	2.41915e-47
Mkrn1	3.09693e-61	0.598244	0.93	0.571	9.61689e-57
Eif4ebp1	6.53259e-68	0.596947	0.921	0.401	2.02857e-63
G3bp1	9.04331e-62	0.592853	0.967	0.586	2.80822e-57
Trp53	3.60099e-90	0.592145	0.916	0.293	1.11822e-85
Txnrd1	2.18587e-108	0.591516	0.847	0.191	6.78777e-104
Rcc2	1.47435e-61	0.590514	0.958	0.512	4.57829e-57
Epcam	1.81102e-58	0.587426	0.935	0.476	5.62376e-54
Tuba1b	8.89818e-45	0.585975	0.991	0.621	2.76315e-40
Bst2	1.35426e-60	0.58543	0.884	0.359	4.20537e-56
Rps13	3.19219e-81	0.580101	1	0.953	9.9127e-77
Cep89	2.69069e-76	0.576167	0.833	0.257	8.3554e-72
Myo10	5.0749e-99	0.574076	0.86	0.218	1.57591e-94
Prmt1	4.56533e-49	0.572844	0.958	0.671	1.41767e-44
1500009L16Rik	7.53255e-92	0.569372	0.786	0.17	2.33908e-87
Rplp0	2.07356e-71	0.558258	1	0.962	6.43902e-67
Pkm	3.24589e-45	0.553343	0.995	0.753	1.00795e-40
Aldoa	1.90254e-51	0.550945	0.94	0.534	5.90796e-47
Bax	1.34899e-45	0.550494	0.963	0.713	4.18903e-41
Npm1	4.8471e-71	0.549941	1	0.967	1.50517e-66
Hnrnpa3	4.45024e-49	0.548238	0.986	0.702	1.38193e-44
Pgam1	1.99198e-58	0.54502	0.874	0.415	6.18569e-54
Pdgfa	6.36892e-63	0.53882	0.907	0.382	1.97774e-58
Tcof1	3.97749e-64	0.537899	0.805	0.286	1.23513e-59
Map1lc3b	5.46187e-53	0.531631	0.967	0.609	1.69608e-48
Mak16	1.33266e-58	0.530359	0.921	0.478	4.13831e-54
Smc1a	2.88891e-43	0.528761	0.944	0.607	8.97092e-39
Eno1	1.91499e-61	0.528348	0.86	0.352	5.94663e-57
Gadd45gip1	8.51122e-50	0.526958	0.94	0.609	2.64299e-45
Eif3a	7.54364e-48	0.524232	0.995	0.815	2.34253e-43
Tpm3	1.03909e-70	0.518946	0.874	0.319	3.22667e-66
Nme1	2.29256e-51	0.518732	0.977	0.825	7.1191e-47
Tmem256	3.33148e-45	0.517991	0.93	0.48	1.03453e-40
Gspt1	1.81798e-49	0.517719	0.972	0.722	5.64538e-45
Dppa4	5.20049e-61	0.515253	0.865	0.34	1.61491e-56
Peg3	5.53433e-53	0.512397	0.953	0.487	1.71858e-48
1810022K09Rik	1.52479e-48	0.503947	0.902	0.568	4.73493e-44
Tomm5	1.80729e-58	0.501575	0.856	0.395	5.61217e-54
Bcl7c	1.03233e-60	0.498856	0.865	0.348	3.20568e-56
Lima1	8.01159e-76	0.496524	0.781	0.212	2.48784e-71
Gjb3	1.11609e-97	0.49505	0.735	0.126	3.46578e-93
Psme2	8.85477e-46	0.493207	0.888	0.402	2.74967e-41
Hsp90ab1	3.54543e-62	0.492267	1	0.987	1.10096e-57
Siva1	1.44588e-41	0.491083	0.986	0.791	4.48988e-37
Kdm1a	3.14528e-52	0.490565	0.958	0.566	9.76704e-48
Hnrnpu	2.17526e-47	0.490141	0.991	0.838	6.75483e-43
Psmb3	6.5425e-37	0.489393	0.944	0.628	2.03164e-32
Dctpp1	1.73536e-41	0.488029	0.995	0.834	5.38882e-37
Rpl24	1.58556e-53	0.487424	1	0.955	4.92365e-49
Cdca3	3.26874e-56	0.48566	0.865	0.357	1.01504e-51
Psme1	4.15112e-48	0.481991	0.888	0.389	1.28905e-43
Smc2	2.06916e-46	0.480842	0.967	0.746	6.42536e-42
Crip1	1.52875e-50	0.4797	0.87	0.337	4.74721e-46
Zfp106	4.9223e-46	0.479143	0.963	0.599	1.52852e-41
Sfpq	2.21299e-42	0.476004	0.986	0.74	6.87201e-38
Smc3	1.20693e-41	0.475713	0.995	0.807	3.74787e-37
Hnrnpab	1.14714e-45	0.474754	0.981	0.732	3.5622e-41
Tomm40	1.43898e-46	0.474489	0.777	0.351	4.46846e-42
Ccnb1	1.12253e-51	0.473435	0.86	0.348	3.4858e-47
Naca	4.24404e-54	0.471771	1	0.929	1.3179e-49
Dut	3.84928e-36	0.47114	0.991	0.758	1.19532e-31
Ftsj3	5.2165e-56	0.471093	0.842	0.351	1.61988e-51
Csrp2	2.42898e-66	0.470453	0.726	0.204	7.54272e-62
Rps18	8.39179e-72	0.468887	1	0.988	2.6059e-67
Mcm3	6.46922e-45	0.468139	0.953	0.579	2.00889e-40
Incenp	1.81959e-43	0.467684	0.902	0.483	5.65036e-39
Ubtf	5.16359e-51	0.466019	0.93	0.492	1.60345e-46
Psmb5	1.38716e-32	0.464782	0.972	0.726	4.30755e-28
Thrap3	6.7229e-42	0.464732	0.953	0.641	2.08766e-37
Msh2	7.19707e-51	0.463764	0.907	0.453	2.23491e-46
Psma7	6.27614e-38	0.460647	0.986	0.792	1.94893e-33
Vars	3.632e-60	0.459879	0.898	0.392	1.12785e-55
Ccna2	1.32638e-51	0.459843	0.823	0.337	4.11881e-47
Rpl6	4.38199e-67	0.458831	1	0.982	1.36074e-62
Nap1l1	1.28331e-50	0.45823	1	0.892	3.98506e-46
Chd4	1.60234e-37	0.454966	0.986	0.774	4.97576e-33
Mcm7	4.76667e-58	0.454732	0.902	0.381	1.48019e-53
Ap3b2	1.45313e-69	0.451852	0.763	0.209	4.51241e-65
Mtf2	4.01974e-38	0.451619	0.926	0.617	1.24825e-33
Phb	7.93431e-43	0.450921	0.902	0.517	2.46384e-38
Mybl2	2.21957e-58	0.448653	0.814	0.317	6.89243e-54
Ranbp1	1.05774e-39	0.448389	0.986	0.865	3.28461e-35
Gnai2	4.51209e-50	0.447919	0.874	0.412	1.40114e-45
Ube2c	4.19961e-33	0.446047	0.93	0.582	1.30411e-28
Ssbp4	1.72909e-78	0.440681	0.726	0.166	5.36934e-74
Rps11	3.66517e-70	0.438687	1	0.982	1.13815e-65
Top2a	5.94572e-31	0.437977	0.986	0.705	1.84633e-26
Dnaja1	3.97386e-39	0.437745	1	0.89	1.234e-34
Rpl18	5.76618e-51	0.437466	1	0.974	1.79057e-46
Zfp428	5.46693e-48	0.437304	0.898	0.46	1.69764e-43
Diaph1	1.38672e-55	0.435924	0.837	0.33	4.30618e-51
Phb2	2.78194e-37	0.433248	0.953	0.732	8.63875e-33
Hspe1	8.1822e-33	0.431978	0.995	0.916	2.54082e-28
Ash2l	1.68702e-44	0.429787	0.926	0.571	5.2387e-40
Crip2	2.35685e-50	0.428714	0.665	0.208	7.31872e-46
Klf2	1.61887e-47	0.427203	0.721	0.258	5.02707e-43
Brd8	3.47238e-45	0.426873	0.879	0.45	1.07828e-40
Rrp9	2.0877e-81	0.426669	0.684	0.147	6.48294e-77
Etfb	4.64297e-41	0.426129	0.865	0.441	1.44178e-36
Sgo2a	6.59882e-45	0.425002	0.791	0.347	2.04913e-40
Sms	1.44103e-31	0.422428	0.953	0.76	4.47482e-27
Dnmt1	1.8263e-39	0.421372	0.921	0.579	5.67122e-35
Mki67	5.05684e-51	0.420149	0.86	0.357	1.5703e-46
Rangrf	6.64295e-57	0.419956	0.74	0.242	2.06284e-52
Sptbn2	5.6122e-82	0.419573	0.744	0.16	1.74276e-77
Rpl30	2.98076e-60	0.416013	1	0.954	9.25615e-56
Rpl8	1.04146e-53	0.415728	1	0.974	3.23406e-49
Rps3	2.89511e-39	0.41529	1	0.971	8.99017e-35
Mrpl23	9.8352e-32	0.414764	0.981	0.741	3.05412e-27
Rnps1	4.7358e-40	0.413725	0.986	0.758	1.47061e-35
Ank3	9.61516e-89	0.413645	0.609	0.092	2.98579e-84
Hdgf	4.36869e-40	0.413381	0.981	0.715	1.35661e-35
Gar1	2.71925e-45	0.408582	0.916	0.548	8.4441e-41
Hmgb3	2.3669e-31	0.408572	0.963	0.656	7.34993e-27
Ssrp1	1.39472e-37	0.408375	0.958	0.666	4.33102e-33
Mrps12	9.76935e-41	0.408229	0.94	0.629	3.03368e-36
Cdca8	8.2786e-37	0.406801	0.935	0.607	2.57075e-32
Fam60a	1.45918e-56	0.404851	0.856	0.344	4.53121e-52
Ubxn1	7.93042e-39	0.404021	0.981	0.76	2.46263e-34

## Sheet: Pre-Leptotene
gene name	p_val	avg_logFC	pct.1	pct.2	p_val_adj
Stra8	7.69671e-128	1.07825	0.941	0.251	2.39006e-123
Phlda2	5.47264e-145	1.01052	0.961	0.237	1.69942e-140
Tubb5	4.22125e-109	0.902297	1	0.685	1.31083e-104
Tuba1b	1.76275e-98	0.842774	0.971	0.575	5.47386e-94
Ifitm1	6.17445e-99	0.838134	0.995	0.553	1.91735e-94
Mif	2.62214e-101	0.823624	1	0.778	8.14254e-97
Rhox5	1.69499e-105	0.821877	0.988	0.409	5.26346e-101
Rhox9	2.31293e-100	0.804801	0.993	0.467	7.18235e-96
Fdps	8.25353e-123	0.803206	0.985	0.499	2.56297e-118
Ifitm2	3.46136e-96	0.776663	0.993	0.531	1.07485e-91
Sct	1.47928e-143	0.735667	0.826	0.189	4.5936e-139
Rps2	4.95676e-136	0.717543	1	0.96	1.53922e-131
Atp5g1	6.31947e-96	0.706676	1	0.836	1.96239e-91
Gpx4	1.77326e-90	0.701182	1	0.623	5.5065e-86
Dut	1.78825e-93	0.696344	0.993	0.725	5.55307e-89
Lgals1	1.01904e-83	0.683383	1	0.621	3.16442e-79
Dusp9	1.80657e-127	0.680354	0.934	0.371	5.60996e-123
Hspe1	4.73064e-111	0.673566	1	0.904	1.46901e-106
Dppa5a	6.80462e-82	0.672877	0.993	0.613	2.11304e-77
Rec8	1.11226e-139	0.669305	0.813	0.154	3.4539e-135
Rps8	8.16101e-151	0.654564	1	0.985	2.53424e-146
Rhox6	1.66094e-90	0.652422	0.973	0.434	5.15773e-86
Psmb5	1.10056e-93	0.651012	0.988	0.687	3.41758e-89
Selenoh	2.09419e-76	0.644505	0.993	0.61	6.50309e-72
Atpif1	3.88057e-90	0.635445	0.998	0.783	1.20503e-85
Atp5b	1.22079e-108	0.6316	1	0.892	3.79091e-104
Ndufb2	1.70912e-92	0.628273	0.993	0.729	5.30732e-88
Gapdh	2.59828e-79	0.604029	0.99	0.677	8.06845e-75
Cox7a1	1.6706e-105	0.601552	0.85	0.288	5.1877e-101
Pou5f1	7.22847e-91	0.598862	0.914	0.312	2.24466e-86
Rps3	2.45282e-121	0.590841	1	0.967	7.61675e-117
Ptov1	1.50441e-94	0.589333	0.963	0.475	4.67165e-90
Atp5c1	1.0173e-91	0.587397	0.995	0.785	3.15902e-87
Tmem256	2.25272e-87	0.580572	0.936	0.415	6.99538e-83
Rps4x	1.05694e-124	0.578139	1	0.975	3.2821e-120
Rps3a1	6.70245e-150	0.568992	1	0.978	2.08131e-145
Pdpn	1.09319e-107	0.564987	0.737	0.184	3.39468e-103
Rpa2	1.88675e-90	0.562704	0.968	0.61	5.85892e-86
Chchd10	1.84358e-72	0.547853	0.953	0.525	5.72488e-68
Plp2	2.10946e-88	0.547619	0.931	0.485	6.55049e-84
Hmgn1	4.70125e-74	0.546932	0.993	0.784	1.45988e-69
Psme2	1.03903e-92	0.546643	0.904	0.329	3.22649e-88
Mdk	7.12738e-82	0.543646	0.966	0.529	2.21327e-77
Mrpl23	2.24177e-73	0.53776	0.975	0.709	6.96136e-69
Ran	4.47676e-83	0.527291	1	0.876	1.39017e-78
Prdx2	2.24042e-76	0.525615	0.975	0.565	6.95718e-72
Ccnd1	5.78717e-114	0.525488	0.73	0.153	1.79709e-109
H2afv	6.93723e-71	0.523523	0.99	0.722	2.15422e-66
Psme1	1.25707e-93	0.517895	0.887	0.32	3.90358e-89
Tuba3a	4.42649e-80	0.516288	0.889	0.372	1.37456e-75
Ifitm3	2.12365e-81	0.513046	0.916	0.371	6.59458e-77
Glrx2	3.72175e-80	0.512027	0.897	0.421	1.15571e-75
Snrpg	5.35895e-82	0.510564	1	0.877	1.66412e-77
Nt5dc2	5.34035e-89	0.507238	0.855	0.36	1.65834e-84
Snrpb	7.88032e-75	0.502226	1	0.826	2.44708e-70
Eef1g	1.8652e-83	0.500737	1	0.905	5.792e-79
Rpl24	1.10698e-81	0.497405	1	0.948	3.43751e-77
Cenpa	5.17975e-69	0.491958	0.885	0.386	1.60847e-64
Dbi	4.04121e-67	0.487932	0.99	0.768	1.25492e-62
Rpl27	1.70865e-83	0.485842	1	0.906	5.30587e-79
Rpl41	1.81094e-96	0.48512	1	0.98	5.62351e-92
Psat1	1.04591e-90	0.481228	0.779	0.278	3.24785e-86
Rpl18	4.27961e-94	0.480755	1	0.971	1.32895e-89
Ndufa13	9.49182e-72	0.480038	0.995	0.846	2.9475e-67
H2afz	9.17098e-77	0.476915	1	0.884	2.84786e-72
Cct5	1.56704e-75	0.475735	0.995	0.82	4.86612e-71
Emb	1.84654e-87	0.47014	0.764	0.259	5.73407e-83
Sh3bgrl3	1.41675e-65	0.469149	0.958	0.597	4.39943e-61
Stmn1	9.23836e-57	0.468123	0.998	0.823	2.86879e-52
Crip1	2.07511e-85	0.467028	0.838	0.273	6.44383e-81
Hmgb2	1.09758e-66	0.465376	1	0.933	3.40833e-62
Ppia	1.82662e-96	0.461138	1	0.976	5.6722e-92
Rps15	9.0248e-115	0.46053	1	0.973	2.80247e-110
Tceal9	5.29532e-70	0.459766	0.934	0.501	1.64436e-65
Dnd1	2.26351e-88	0.452396	0.781	0.235	7.02889e-84
Hmgn2	6.85239e-53	0.449072	0.975	0.735	2.12787e-48
Grn	3.40892e-92	0.443372	0.742	0.207	1.05857e-87
Txn1	1.13369e-61	0.443162	0.926	0.514	3.52046e-57
Psma3	1.83803e-74	0.443033	0.998	0.838	5.70764e-70
Idh3g	2.48934e-67	0.438035	0.968	0.66	7.73013e-63
Cyct	2.63189e-52	0.434155	0.838	0.496	8.1728e-48
Mrpl42	8.91665e-67	0.434045	0.99	0.801	2.76889e-62
Ppp1r14b	1.24262e-71	0.432412	0.786	0.294	3.8587e-67
Rps17	6.06643e-108	0.432305	1	0.972	1.88381e-103
Aldoa	5.60731e-66	0.431807	0.916	0.484	1.74124e-61
Rpa3	1.1789e-66	0.428548	0.912	0.541	3.66084e-62
Slc25a5	6.24564e-67	0.427977	0.936	0.472	1.93946e-62
Fth1	1.36375e-78	0.427961	1	0.911	4.23486e-74
Tecr	1.16878e-69	0.427294	0.953	0.589	3.62941e-65
Dctpp1	2.57147e-55	0.424685	0.995	0.811	7.98517e-51
Sumo2	6.2171e-63	0.423666	1	0.869	1.9306e-58
Tuba1a	1.66964e-81	0.422663	0.791	0.304	5.18474e-77
Rps6	5.48619e-109	0.421678	1	0.967	1.70363e-104
Cct4	1.95614e-61	0.421519	0.995	0.828	6.07441e-57
Rpl37	4.31025e-94	0.420713	1	0.979	1.33846e-89
Dppa3	1.6498e-70	0.415581	0.993	0.506	5.12314e-66
Tex19.1	2.84105e-65	0.415173	0.939	0.58	8.82233e-61
Rpl3	1.10391e-78	0.41452	1	0.961	3.42796e-74
Spag7	1.26508e-70	0.414189	0.781	0.331	3.92844e-66
Ccnb2	4.02262e-51	0.413274	0.943	0.674	1.24914e-46
Cox7b	3.27524e-23	0.4129	0.87	0.648	1.01706e-18
Nudc	9.70212e-53	0.412454	0.988	0.742	3.0128e-48
Cpne5	1.93545e-99	0.411235	0.698	0.168	6.01014e-95
Hmgb3	2.46477e-59	0.410875	0.966	0.612	7.65386e-55
Lsm7	2.21426e-59	0.410613	0.983	0.817	6.87593e-55
Uqcrc1	3.99928e-58	0.410153	0.988	0.73	1.2419e-53
Serbp1	9.4001e-61	0.410013	1	0.892	2.91901e-56
Rpl36	1.12974e-79	0.409679	1	0.973	3.50818e-75
Cyc1	5.86572e-57	0.409118	0.975	0.772	1.82148e-52
Aldh7a1	3.31048e-67	0.406351	0.862	0.452	1.028e-62
Atp5g3	1.69027e-57	0.405523	0.995	0.847	5.24881e-53
Myl12a	3.79207e-56	0.402854	0.985	0.735	1.17755e-51
Zfp462	4.24329e-88	0.402834	0.695	0.178	1.31767e-83
Rpl10	5.00148e-67	0.402685	1	0.943	1.55311e-62
Mfge8	8.70818e-65	0.401717	0.725	0.309	2.70415e-60
Pfn1	2.11808e-60	0.398126	0.961	0.594	6.57727e-56
H2afy	8.43119e-55	0.397419	0.99	0.807	2.61814e-50
Ndufs6	2.89411e-62	0.391205	0.998	0.851	8.98708e-58
Rpl36a	1.09657e-61	0.389132	1	0.955	3.40517e-57
Atp5g2	1.24818e-66	0.389034	1	0.882	3.87597e-62
Utf1	4.76339e-87	0.388632	0.87	0.225	1.47918e-82
Park7	8.26644e-60	0.385418	0.998	0.863	2.56698e-55
Cox6b2	2.31193e-53	0.385272	0.899	0.503	7.17923e-49
Alyref	1.39485e-60	0.384209	0.931	0.635	4.33142e-56
Pmm1	3.79737e-54	0.383727	0.885	0.513	1.1792e-49
Ndufb8	6.97547e-54	0.381773	0.998	0.831	2.16609e-49
Rpl36al	1.666e-54	0.380587	1	0.85	5.17342e-50
Bex3	1.25894e-52	0.378974	0.946	0.644	3.90937e-48
Anp32e	1.10942e-65	0.37827	0.85	0.395	3.44509e-61
Gpx1	2.69061e-67	0.376445	0.892	0.397	8.35515e-63
Msx1	1.94831e-83	0.376248	0.555	0.108	6.05008e-79
Cycs	1.59613e-42	0.375515	0.943	0.715	4.95646e-38
Usmg5	1.03213e-44	0.37546	0.993	0.823	3.20506e-40
Mdh2	2.75107e-32	0.375316	0.902	0.694	8.54289e-28
Rps27l	4.80535e-62	0.373605	1	0.925	1.49221e-57
Serf2	5.02106e-56	0.373511	1	0.914	1.55919e-51
Cdkn1a	2.30655e-69	0.373305	0.563	0.152	7.16252e-65
Rpl8	2.1353e-74	0.371791	1	0.97	6.63075e-70
Tcea3	6.81006e-70	0.369176	0.693	0.236	2.11473e-65
Psma4	3.58478e-50	0.36871	0.99	0.783	1.11318e-45
Cct7	1.2242e-64	0.367713	0.998	0.86	3.8015e-60
Rcc2	1.73084e-53	0.365779	0.853	0.481	5.37477e-49
Asna1	1.14415e-65	0.36515	0.838	0.4	3.55293e-61
Rpl13a	9.8748e-46	0.364407	0.998	0.875	3.06642e-41
Sox2	2.98011e-74	0.364375	0.737	0.207	9.25414e-70
Ddx39b	1.17787e-51	0.363105	0.956	0.707	3.65763e-47
Uqcrb	5.5637e-48	0.362822	0.995	0.854	1.7277e-43
Wdr6	2.22188e-89	0.361507	0.631	0.153	6.8996e-85
Sall4	6.05673e-77	0.360937	0.749	0.229	1.8808e-72
Fkbp4	1.24324e-45	0.360528	0.958	0.69	3.86063e-41
Trim28	1.2889e-48	0.360514	0.948	0.7	4.00244e-44
Rpl13	5.24238e-96	0.358765	1	0.993	1.62792e-91
Rexo2	1.95094e-50	0.357036	0.904	0.534	6.05824e-46
Bst2	1.56196e-53	0.356495	0.752	0.325	4.85036e-49
Ddx39	5.5807e-43	0.355734	0.813	0.512	1.73298e-38
Cdc20	1.57042e-27	0.354619	0.671	0.425	4.87661e-23
Galk1	7.37636e-62	0.353987	0.762	0.331	2.29058e-57
Isyna1	1.0268e-61	0.350126	0.74	0.307	3.18851e-57
Rps26	1.28353e-68	0.349763	1	0.971	3.98575e-64
Taldo1	2.34258e-52	0.348709	0.941	0.569	7.27441e-48
Rps11	8.62153e-70	0.347708	1	0.979	2.67724e-65
Sarnp	8.72566e-48	0.347187	0.98	0.746	2.70958e-43
Rpl9	1.62751e-74	0.346427	1	0.964	5.05392e-70
Sdhaf4	5.66141e-52	0.346292	0.948	0.636	1.75804e-47
U2af1	2.92422e-35	0.346013	0.958	0.782	9.08056e-31
Tmem160	3.84318e-52	0.345155	0.848	0.446	1.19342e-47
Jund	2.71575e-62	0.343741	0.921	0.574	8.43322e-58
Siva1	1.73005e-40	0.343342	0.985	0.764	5.37233e-36
Msx2	1.09398e-83	0.343184	0.568	0.125	3.39712e-79
Eci1	2.50766e-58	0.342992	0.688	0.278	7.78704e-54
Cks1b	5.34365e-53	0.342556	0.867	0.48	1.65937e-48
Ccnb1	2.87412e-30	0.340122	0.636	0.342	8.92501e-26
Rbpms	1.51006e-66	0.338799	0.742	0.305	4.68918e-62
Mcm3	3.93632e-44	0.338749	0.872	0.551	1.22234e-39
Psma7	1.87519e-38	0.338635	0.99	0.764	5.82304e-34
Rpl39	1.24768e-52	0.338168	1	0.968	3.87443e-48
Hnrnpab	7.2217e-46	0.336469	0.963	0.703	2.24256e-41
Ndufb4	4.60705e-44	0.336189	0.995	0.81	1.43063e-39
Nudt21	1.40319e-47	0.335716	0.973	0.754	4.35732e-43
Rps18	4.03193e-63	0.335714	1	0.986	1.25203e-58
Rpl11	1.19122e-78	0.333682	1	0.977	3.69909e-74
Nxt1	7.01302e-48	0.33175	0.799	0.444	2.17775e-43
Exosc8	1.03498e-42	0.331396	0.948	0.701	3.21392e-38
Actb	5.65041e-47	0.331108	1	0.911	1.75462e-42
Wdr18	8.64027e-42	0.330744	0.875	0.566	2.68306e-37
Snrpd1	6.56712e-43	0.330265	0.988	0.826	2.03929e-38
Arpc1b	4.18051e-58	0.329308	0.794	0.315	1.29817e-53
Ndufab1	1.88127e-45	0.327172	1	0.852	5.8419e-41
Iah1	2.92108e-45	0.326539	0.865	0.519	9.07084e-41
Hint2	1.89096e-61	0.325833	0.835	0.368	5.87199e-57
Rpl34	3.1705e-79	0.324787	1	0.973	9.84537e-75
Fmc1	2.8206e-47	0.324602	0.767	0.414	8.75882e-43
Rpl6	1.03982e-61	0.324517	1	0.979	3.22896e-57
Atp5j2	7.27062e-48	0.322695	1	0.919	2.25774e-43
Mrps21	3.05307e-40	0.321762	0.975	0.737	9.48069e-36
Tspo	1.90821e-59	0.321748	0.607	0.205	5.92555e-55
Ube2l3	7.21729e-40	0.320169	0.975	0.786	2.24119e-35
Lsm4	1.46991e-42	0.319929	1	0.844	4.5645e-38
Atox1	3.68869e-38	0.319486	0.995	0.82	1.14545e-33

## Sheet: Leptotene
gene name	p_val	avg_logFC	pct.1	pct.2	p_val_adj
Rpgrip1	1.19874e-07	1.56711	0.587	0.632	0.00372246
Actb	4.70779e-18	1.08321	0.884	0.936	1.46191e-13
Tmsb4x	0.653108	0.856817	0.435	0.66	1
Slc24a5	0.442326	0.688202	0.239	0.348	1
Pim1	0.793111	0.687177	0.297	0.369	1
Vim	0.338714	0.644594	0.196	0.284	1
Phlda2	0.00112018	0.623697	0.486	0.395	1
Stra8	1.48367e-08	0.602015	0.601	0.393	0.000460724
Tubb5	2.61158e-11	0.599627	0.848	0.75	8.10974e-07
Cbx3	0.327495	0.597824	0.558	0.82	1
Pfn1	0.000847807	0.588543	0.58	0.686	1
Lgals1	2.938e-06	0.584037	0.703	0.708	0.0912337
Rhox5	4.33901e-07	0.579051	0.652	0.532	0.0134739
Slc39a1	0.197267	0.578077	0.268	0.275	1
Gng13	0.0380484	0.54147	0.203	0.357	1
Hbb-y	0.00174673	0.536043	0.42	0.356	1
Sparc	0.286297	0.534086	0.304	0.453	1
Lgals7	0.000431142	0.526318	0.181	0.399	1
Hmgb1	3.20509e-17	0.522941	0.906	0.931	9.95277e-13
Rbm15	0.0698074	0.510641	0.217	0.37	1
Emd	0.223865	0.509629	0.413	0.648	1
Insig1	0.393089	0.505514	0.254	0.368	1
Tuba1b	0.0536751	0.50487	0.58	0.672	1
Ptges3	0.0289093	0.499685	0.652	0.858	1
Cdkn1c	0.055086	0.49889	0.377	0.642	1
Rhox9	0.000372569	0.487849	0.638	0.583	1
Cdc20	0.0220946	0.48074	0.283	0.498	1
Ifitm2	0.00225514	0.477875	0.616	0.638	1
Tmem256	0.207794	0.47142	0.471	0.539	1
Arf4	0.015769	0.461003	0.391	0.718	1
Tex30	0.0114832	0.460334	0.659	0.872	1
Runx1t1	0.00658003	0.460326	0.152	0.307	1
Tcea1	0.891567	0.459639	0.457	0.657	1
Rhox6	0.242991	0.455625	0.514	0.56	1
Eef1g	3.63375e-11	0.454213	0.928	0.926	1.12839e-06
Lig1	0.000208649	0.453496	0.688	0.831	1
Rps27rt	0.747789	0.449812	0.457	0.672	1
Trappc3	0.00453547	0.447215	0.283	0.547	1
Alkbh5	0.583805	0.446477	0.471	0.731	1
Hprt	0.796794	0.443503	0.442	0.675	1
Jun	5.8425e-05	0.443087	0.123	0.329	1
Tuba1a	0.00206022	0.443019	0.217	0.432	1
Etfb	0.00590581	0.436335	0.275	0.51	1
Mif	0.000108869	0.435289	0.783	0.833	1
Zmat2	0.379559	0.434869	0.449	0.702	1
Pdcd10	0.0225561	0.429571	0.384	0.674	1
Hist1h1b	8.44736e-05	0.426859	0.094	0.272	1
Hmgb2	3.76315e-15	0.424168	0.957	0.948	1.16857e-10
Sumo2	5.32842e-10	0.422747	0.819	0.906	1.65464e-05
Nusap1	0.0858461	0.419371	0.268	0.435	1
Hnrnpk	1.13471e-07	0.419208	0.783	0.897	0.0035236
Mdk	0.383105	0.41818	0.507	0.639	1
Rpl24	8.55639e-17	0.414436	0.971	0.959	2.65701e-12
Marcksl1	0.651171	0.413901	0.522	0.736	1
Ino80e	0.000922535	0.410575	0.232	0.486	1
Ptov1	0.574356	0.410469	0.413	0.601	1
Fam60a	0.00515544	0.404478	0.217	0.421	1
Utf1	0.847396	0.403712	0.326	0.376	1
Atpif1	8.44836e-05	0.40149	0.696	0.843	1
Arpc4	0.00402527	0.401472	0.232	0.453	1
Lars	0.00599596	0.400562	0.326	0.59	1
Dbi	0.00186581	0.397366	0.659	0.832	1
Ube2b	0.805123	0.397338	0.594	0.837	1
Mcmbp	0.0156242	0.396778	0.333	0.602	1
1110004F10Rik	0.0639737	0.395674	0.442	0.759	1
Ptma	1.8096e-15	0.394747	0.978	0.978	5.61935e-11
Med21	0.330851	0.39128	0.594	0.858	1
Ifitm1	0.000713601	0.390223	0.674	0.652	1
Tuba3a	0.313729	0.389705	0.428	0.495	1
Btg1	1.38571e-07	0.389558	0.167	0.486	0.00430303
Fis1	0.202983	0.388054	0.428	0.695	1
Pgam1	0.0103266	0.387975	0.268	0.487	1
Cct4	0.00281363	0.387122	0.696	0.88	1
Smc3	0.0674379	0.385138	0.696	0.841	1
Rpl6	7.44605e-17	0.383327	1	0.982	2.31222e-12
Snrpd1	3.69227e-05	0.38025	0.732	0.874	1
Hnrnpf	0.319719	0.378338	0.609	0.821	1
Ppdpf	0.0441156	0.37784	0.384	0.646	1
Mphosph8	0.00863103	0.377749	0.681	0.865	1
Iqsec1	0.244102	0.376898	0.174	0.258	1
Pou5f1	0.610645	0.375981	0.391	0.454	1
Srrm2	0.0280264	0.375218	0.775	0.937	1
Anp32e	0.0304403	0.375104	0.304	0.516	1
Myef2	0.0178392	0.374614	0.304	0.546	1
Mrps12	0.362118	0.370119	0.435	0.686	1
Pa2g4	0.114392	0.369127	0.471	0.747	1
Rpl27	9.49474e-10	0.368679	0.884	0.931	2.9484e-05
Cdkn2a	0.0277786	0.367475	0.304	0.525	1
Mrpl54	0.713509	0.366619	0.565	0.85	1
Esco2	0.718069	0.365847	0.551	0.791	1
Aldoa	0.252249	0.365551	0.413	0.597	1
Selenow	0.769389	0.365523	0.457	0.643	1
Uqcrb	4.99175e-05	0.365247	0.783	0.895	1
Rsl1d1	0.283962	0.364803	0.457	0.754	1
Cct7	0.00930503	0.36418	0.761	0.903	1
Fignl1	0.00140414	0.364103	0.246	0.497	1
Nudt21	0.357471	0.364095	0.572	0.823	1
Dusp9	0.0813285	0.360881	0.333	0.513	1
Cd63	0.000201653	0.360437	0.174	0.394	1
Ssb	5.3853e-05	0.360006	0.812	0.92	1
Gata2	0.157407	0.359601	0.196	0.303	1
Dut	0.0784547	0.359335	0.63	0.799	1
Rrm2	0.118683	0.358706	0.268	0.429	1
Bex2	0.0286429	0.358543	0.159	0.286	1
Ccnb1	0.824796	0.357989	0.319	0.417	1
Ndufb2	0.0622192	0.355098	0.587	0.806	1
Tmem5	0.329856	0.354878	0.406	0.635	1
Rpa3	0.102341	0.354754	0.399	0.645	1
Tsen34	0.00220043	0.354136	0.297	0.564	1
Ccnd1	0.616676	0.353398	0.232	0.289	1
Ywhaz	0.000581848	0.353191	0.341	0.654	1
Pex13	0.00251478	0.352054	0.21	0.419	1
Thyn1	0.834826	0.351821	0.507	0.714	1
Fth1	1.38528e-06	0.35178	0.855	0.938	0.043017
Cdc42	0.214289	0.351657	0.623	0.84	1
Hmgn1	0.200713	0.35135	0.645	0.847	1
Selenok	0.915172	0.350812	0.558	0.799	1
Ndufa13	0.000837798	0.345663	0.754	0.891	1
Dnaja1	0.0863011	0.344168	0.775	0.914	1
Hells	1.75843e-06	0.343606	0.819	0.919	0.0546045
Mrps16	0.264721	0.342589	0.471	0.787	1
Pdap1	0.0131786	0.340871	0.659	0.878	1
Tkt	0.00045577	0.338517	0.304	0.596	1
Eif4a1	0.0773855	0.337399	0.732	0.904	1
Emc6	0.456354	0.337145	0.5	0.793	1
Gpx4	0.0673474	0.336525	0.623	0.716	1
Gnb1	0.852813	0.334274	0.536	0.787	1
Cox6b1	7.31696e-05	0.334049	0.754	0.886	1
Bst2	0.145527	0.333447	0.283	0.434	1
Nup85	1.45516e-05	0.332413	0.203	0.486	0.451872
Txnrd1	0.00907602	0.332165	0.145	0.28	1
Dnajc8	0.513457	0.331769	0.507	0.78	1
Zwint	3.01447e-05	0.331374	0.297	0.642	0.936084
Hbb-bt	0.208748	0.330944	0.464	0.742	1
Pdcd4	0.279124	0.330028	0.529	0.831	1
Atp5b	0.00011746	0.327255	0.855	0.922	1
Ezh2	0.097865	0.327045	0.457	0.729	1
Ccnh	0.0165096	0.326659	0.413	0.743	1
Spc25	0.166938	0.326495	0.428	0.708	1
Eif1ad	0.00616703	0.325846	0.341	0.619	1
Snrpg	7.87517e-07	0.325501	0.833	0.911	0.0244548
Plekhf2	0.00506527	0.324687	0.217	0.418	1
Tpi1	3.66161e-05	0.322297	0.123	0.335	1
Gsdme	1.19022e-05	0.32104	0.116	0.337	0.369598
Rsrc2	0.000520036	0.320363	0.406	0.776	1
Selenoh	0.0329754	0.318897	0.645	0.702	1
Cdc26	0.00511351	0.317908	0.138	0.283	1
Supt16	0.692857	0.317097	0.587	0.863	1
Ufd1	2.45217e-06	0.315679	0.167	0.444	0.0761473
Dstn	2.09512e-07	0.314885	0.297	0.709	0.00650598
Hpf1	0.00191852	0.313766	0.362	0.684	1
Gapdh	0.953298	0.312906	0.536	0.766	1
Galk1	0.00193696	0.312683	0.232	0.446	1
Ilf2	2.80521e-06	0.312381	0.304	0.692	0.0871102
Hmmr	0.000298778	0.311536	0.239	0.505	1
Mrps36	0.0314978	0.310986	0.391	0.686	1
Hnrnpa1	0.710858	0.310348	0.551	0.799	1
Snrpn	0.000257514	0.309849	0.174	0.391	1
Polr2f	0.0544937	0.309811	0.688	0.881	1
Rpl39	1.06186e-11	0.309153	0.993	0.974	3.29739e-07
Kdelr2	1.4624e-05	0.308054	0.21	0.502	0.454118
Cox20	0.00163831	0.307677	0.123	0.281	1
Abraxas1	0.000100095	0.307527	0.101	0.283	1
Snrpb	0.00289968	0.307002	0.79	0.872	1
Rnf2	0.000232635	0.306063	0.225	0.482	1
Sdc4	0.020232	0.305928	0.138	0.255	1
Gpi1	0.00113916	0.305853	0.333	0.636	1
Hccs	0.121126	0.305826	0.428	0.714	1
Pdpn	0.153053	0.305232	0.21	0.319	1
Grpel1	6.16453e-05	0.304406	0.384	0.754	1
Cryzl1	0.0010382	0.304084	0.116	0.275	1
Idi1	0.00546385	0.303792	0.152	0.306	1
Taldo1	0.400484	0.303371	0.457	0.671	1
C1qbp	0.00380201	0.30251	0.384	0.671	1
Slc25a5	0.207523	0.301521	0.413	0.591	1
Tmem59	0.000550621	0.301463	0.348	0.687	1
Mrpl23	0.504576	0.301136	0.58	0.786	1
Rps3	2.11779e-10	0.299834	0.978	0.974	6.57637e-06
Lrrc8a	0.0114353	0.299118	0.167	0.314	1
Cox8a	0.190599	0.298992	0.5	0.76	1
Hint2	0.0338686	0.298643	0.29	0.491	1
Eif3i	0.769316	0.297846	0.594	0.836	1
Sdha	0.0254016	0.297259	0.435	0.753	1
Prdx2	0.166636	0.297124	0.449	0.677	1
Fam32a	0.000639442	0.297099	0.283	0.569	1
Tmem243	0.000334146	0.296016	0.145	0.335	1
Nmb	0.361319	0.295759	0.188	0.267	1
Cnpy2	0.018004	0.295077	0.29	0.506	1
Sarnp	0.711939	0.292451	0.572	0.819	1
Dppa4	0.000291339	0.29167	0.196	0.421	1
Gmps	0.000324073	0.290512	0.384	0.739	1
Swi5	0.00494988	0.287013	0.688	0.877	1
Alyref	0.0101428	0.286098	0.413	0.727	1
Nenf	0.00016547	0.28569	0.174	0.4	1
Ldha	0.000104177	0.285393	0.159	0.371	1
Ckb	0.0166763	0.28495	0.297	0.514	1
Hif1a	4.71391e-06	0.284669	0.196	0.496	0.146381
Echs1	0.00308168	0.284539	0.123	0.269	1
Tipin	0.275496	0.283521	0.507	0.78	1

## Sheet: Zygotene
gene name	p_val	avg_logFC	pct.1	pct.2	p_val_adj
Stra8	1.50662e-71	1.38129	0.956	0.355	4.6785e-67
Tex12	2.76925e-76	1.18222	1	0.685	8.59935e-72
M1ap	9.28361e-73	1.11775	0.925	0.406	2.88284e-68
Tuba3a	3.56088e-69	1.05399	0.956	0.445	1.10576e-64
Mphosph8	4.68273e-72	1.0489	1	0.836	1.45413e-67
Selenok	5.14468e-65	0.965571	0.981	0.76	1.59758e-60
Hprt	1.73547e-58	0.923709	0.962	0.627	5.38915e-54
Med21	1.44558e-56	0.876213	0.975	0.825	4.48896e-52
Tex101	1.0557e-49	0.872741	0.975	0.584	3.27826e-45
Dbi	2.1604e-54	0.82671	0.987	0.802	6.70868e-50
Haus8	1.9954e-60	0.815503	0.881	0.369	6.19633e-56
Cited1	1.47393e-49	0.806999	0.893	0.469	4.57699e-45
Tpgs2	5.35495e-48	0.791589	0.918	0.531	1.66287e-43
Pde6d	2.58746e-51	0.779806	0.912	0.558	8.03485e-47
Dcps	1.20022e-50	0.76587	0.843	0.43	3.72705e-46
Tex30	2.22542e-54	0.764981	1	0.842	6.91061e-50
Lrrc42	2.59486e-46	0.758094	0.962	0.735	8.05782e-42
Xlr4b	2.85232e-49	0.756718	0.843	0.401	8.8573e-45
Pigp	5.65534e-41	0.748876	0.969	0.738	1.75615e-36
Arpc1a	6.25628e-49	0.748671	0.981	0.73	1.94276e-44
Xlr4c	1.11813e-48	0.738657	0.818	0.363	3.47213e-44
Ube2t	3.55519e-46	0.722524	0.937	0.648	1.10399e-41
Xlr4a	8.52112e-45	0.721041	0.849	0.442	2.64606e-40
H2-K1	8.17457e-42	0.715686	0.83	0.357	2.53845e-37
Snu13	4.02387e-64	0.706902	0.994	0.893	1.24953e-59
H2-D1	8.25613e-50	0.686833	0.755	0.245	2.56378e-45
1700013H16Rik	5.89579e-32	0.672807	0.799	0.467	1.83082e-27
Tmem59	1.70399e-43	0.662518	0.906	0.637	5.29139e-39
Slc25a31	2.57823e-41	0.661804	0.975	0.716	8.00618e-37
Rex1bd	1.04431e-39	0.661682	0.836	0.505	3.24289e-35
Asf1b	3.17977e-40	0.660475	0.836	0.482	9.87414e-36
Dmrtc2	6.0191e-51	0.659615	0.78	0.277	1.86911e-46
Vps29	1.69711e-36	0.658295	0.956	0.719	5.27004e-32
Uqcr10	6.71904e-48	0.653632	0.994	0.863	2.08646e-43
Swi5	3.92689e-48	0.653093	0.987	0.85	1.21942e-43
Sec22b	2.59763e-44	0.647263	0.887	0.546	8.06643e-40
Dnajb11	9.71742e-37	0.644711	0.881	0.609	3.01755e-32
Cdkn2a	3.32647e-41	0.638868	0.849	0.474	1.03297e-36
Synj2bp	1.12735e-39	0.630162	0.818	0.466	3.50075e-35
Esco2	7.62162e-37	0.624951	0.969	0.753	2.36674e-32
Id3	1.6248e-18	0.621056	0.868	0.767	5.04549e-14
Cenpw	1.74292e-35	0.620253	0.969	0.773	5.4123e-31
Spdya	1.09388e-40	0.619796	0.761	0.288	3.39683e-36
Swt1	6.76678e-37	0.61123	0.956	0.718	2.10129e-32
Acer3	7.52461e-49	0.606405	0.755	0.275	2.33662e-44
Mrpl17	3.50629e-35	0.603262	0.95	0.767	1.08881e-30
Rab6a	8.81057e-45	0.601058	0.937	0.613	2.73595e-40
Atp6v1g1	4.92125e-36	0.597029	0.969	0.833	1.52819e-31
Emd	4.5374e-40	0.594171	0.906	0.603	1.409e-35
Rspry1	4.76106e-40	0.586914	0.843	0.451	1.47845e-35
Rtn3	5.67966e-32	0.583982	0.887	0.646	1.7637e-27
Rbmx2	9.93266e-29	0.577021	0.931	0.704	3.08439e-24
Lamtor2	3.21571e-35	0.573615	0.975	0.776	9.98576e-31
Srsf9	5.4266e-37	0.572585	0.918	0.677	1.68512e-32
Fis1	4.02536e-32	0.562845	0.912	0.651	1.25e-27
Timm17b	4.8331e-36	0.555992	0.931	0.717	1.50082e-31
Zfp398	5.60853e-33	0.553099	0.717	0.329	1.74162e-28
Cinp	8.28616e-32	0.550829	0.855	0.63	2.5731e-27
Nmt2	4.47657e-31	0.547056	0.95	0.772	1.39011e-26
Psmb4	2.71293e-41	0.546794	0.956	0.808	8.42447e-37
Kdm5a	8.73562e-34	0.543363	0.981	0.77	2.71267e-29
Hccs	2.16599e-27	0.539981	0.874	0.674	6.72606e-23
Timm10b	2.61341e-38	0.536408	0.956	0.648	8.11542e-34
Hmox2	1.03741e-28	0.533752	0.862	0.609	3.22146e-24
Atox1	4.89831e-35	0.530974	0.981	0.848	1.52107e-30
Endog	6.86535e-28	0.528812	0.736	0.425	2.1319e-23
Sarnp	7.91327e-31	0.525515	0.95	0.785	2.45731e-26
Rpp21	4.53656e-27	0.525097	0.899	0.689	1.40874e-22
Slbp	3.33381e-28	0.523138	0.969	0.8	1.03525e-23
Hsf2bp	3.64464e-29	0.521324	0.855	0.589	1.13177e-24
Syce1	9.13738e-32	0.516987	0.918	0.631	2.83743e-27
Ebpl	1.23848e-30	0.516281	0.836	0.546	3.84584e-26
Cox5a	1.1157e-44	0.515525	0.994	0.895	3.46459e-40
Ecsit	2.45178e-33	0.514928	0.742	0.374	7.61353e-29
Sod2	4.48662e-37	0.508183	0.987	0.73	1.39323e-32
Pbx3	4.11315e-35	0.507841	0.73	0.312	1.27726e-30
Rae1	1.3058e-29	0.504788	0.881	0.674	4.0549e-25
Cs	2.98168e-32	0.502563	0.836	0.529	9.259e-28
Ptpra	1.72603e-25	0.500833	0.73	0.427	5.35984e-21
Kif23	8.23877e-26	0.497466	0.73	0.448	2.55838e-21
Hint1	2.88839e-45	0.495367	0.994	0.913	8.96933e-41
Rnf138	4.74443e-28	0.492352	0.862	0.643	1.47329e-23
Cystm1	6.19887e-29	0.491216	0.686	0.363	1.92493e-24
Tmed3	2.4647e-29	0.489135	0.805	0.512	7.65363e-25
Tbca	4.3452e-34	0.489046	0.981	0.87	1.34931e-29
Sumo2	4.33904e-33	0.485668	0.994	0.89	1.3474e-28
Thyn1	3.42801e-26	0.481876	0.868	0.681	1.0645e-21
Mrpl35	6.89671e-30	0.481772	0.981	0.767	2.14163e-25
Rnaseh2c	3.91301e-26	0.481409	0.899	0.677	1.21511e-21
Prdm9	1.95437e-22	0.479602	0.56	0.23	6.06889e-18
Eif1ad	1.09369e-26	0.478837	0.818	0.576	3.39625e-22
Iqsec1	1.53583e-39	0.478533	0.629	0.214	4.76921e-35
Uba6	9.52334e-30	0.477099	0.855	0.538	2.95728e-25
Kcnq1ot1	4.96268e-20	0.475037	0.711	0.408	1.54106e-15
Mau2	2.39648e-20	0.474884	0.698	0.417	7.44179e-16
Csnk2b	1.25876e-26	0.47351	0.906	0.715	3.90882e-22
Dmc1	9.85303e-24	0.473095	0.635	0.305	3.05966e-19
Syce2	2.1006e-29	0.471623	0.981	0.846	6.523e-25
Chchd6	1.32031e-20	0.471589	0.868	0.65	4.09995e-16
Minos1	8.81575e-37	0.470878	0.994	0.901	2.73756e-32
Serf2	4.90061e-38	0.470013	0.994	0.927	1.52179e-33
Lamtor1	5.2987e-26	0.469532	0.881	0.652	1.6454e-21
Iqcb1	3.73749e-28	0.469418	0.95	0.732	1.1606e-23
Ccne2	1.26473e-27	0.463556	0.73	0.368	3.92736e-23
Cdip1	1.27482e-22	0.463249	0.648	0.379	3.95871e-18
Rec8	1.98596e-25	0.462112	0.635	0.272	6.16699e-21
Ttc3	3.48386e-26	0.461137	0.975	0.787	1.08184e-21
Eif2s2	2.84244e-32	0.457419	1	0.907	8.82662e-28
Emc7	5.03137e-26	0.456958	0.881	0.627	1.56239e-21
Emc6	2.74743e-30	0.456841	0.937	0.754	8.53159e-26
Ccdc25	5.99601e-26	0.456649	0.836	0.583	1.86194e-21
Adarb1	2.4732e-27	0.456504	0.648	0.317	7.68003e-23
Mtch2	1.15092e-24	0.455453	0.95	0.717	3.57394e-20
Taf11	7.92778e-27	0.452483	0.818	0.555	2.46181e-22
Sdhb	2.52566e-29	0.452142	0.981	0.812	7.84294e-25
Uqcrh	2.05006e-38	0.451903	1	0.9	6.36605e-34
Srp14	2.128e-31	0.450024	0.987	0.846	6.60807e-27
Vamp3	7.11855e-25	0.449343	0.862	0.607	2.21052e-20
Nrbp1	2.48905e-25	0.448154	0.862	0.585	7.72925e-21
Commd1	1.68543e-24	0.448097	0.918	0.748	5.23376e-20
Slc38a9	4.09255e-21	0.447008	0.547	0.267	1.27086e-16
Sgpl1	1.07496e-24	0.441782	0.679	0.382	3.33809e-20
Cdkn2d	1.52634e-18	0.44091	0.667	0.432	4.73974e-14
Eaf2	2.44637e-37	0.440772	0.56	0.173	7.59672e-33
Hnrnpm	1.76574e-26	0.438973	0.956	0.761	5.48315e-22
Krcc1	9.79144e-21	0.435848	0.862	0.642	3.04054e-16
Prpf19	7.08835e-21	0.434118	0.78	0.569	2.20115e-16
Tmem41b	1.01238e-17	0.434047	0.642	0.43	3.14376e-13
Uqcr11	3.44243e-33	0.433617	0.987	0.9	1.06898e-28
Oaz2	1.88223e-20	0.433434	0.818	0.618	5.8449e-16
Macrod2	4.56575e-27	0.432435	0.843	0.552	1.4178e-22
Jade3	3.19234e-19	0.430262	0.767	0.517	9.91316e-15
Pgm2l1	3.18728e-23	0.429999	0.623	0.318	9.89745e-19
Luzp1	6.38945e-19	0.429924	0.83	0.6	1.98412e-14
Bud31	4.19895e-28	0.429568	0.925	0.726	1.3039e-23
H2-Ab1	1.09083e-34	0.42877	0.478	0.131	3.38736e-30
Ndufc2	8.89283e-30	0.428415	0.987	0.855	2.76149e-25
Rnf4	8.41942e-23	0.427281	0.805	0.601	2.61448e-18
Matr3	1.26257e-25	0.427093	0.969	0.794	3.92065e-21
Ndufs5	1.49255e-33	0.423465	0.994	0.891	4.63482e-29
Tmem160	3.87653e-18	0.421744	0.774	0.515	1.20378e-13
Lsm8	4.08617e-21	0.421455	0.95	0.747	1.26888e-16
Mpc1	1.27407e-18	0.420382	0.786	0.616	3.95636e-14
Nmb	3.25803e-24	0.420291	0.541	0.234	1.01172e-19
Sf3b6	3.12059e-18	0.420258	0.862	0.703	9.69036e-14
Sh3bgrl3	1.33128e-18	0.419974	0.874	0.661	4.13401e-14
Hsp90b1	6.15881e-21	0.419592	1	0.884	1.91249e-16
Fmr1nb	2.14338e-16	0.419352	0.818	0.57	6.65584e-12
Esf1	3.04249e-24	0.416799	0.969	0.812	9.44785e-20
Mlf1	1.66081e-17	0.416657	0.604	0.338	5.15731e-13
Ost4	1.56242e-24	0.415388	0.925	0.672	4.85178e-20
Lig1	5.01674e-22	0.41384	0.95	0.807	1.55785e-17
Tsen34	1.34734e-22	0.413757	0.774	0.521	4.1839e-18
Dazl	3.60728e-28	0.413634	1	0.918	1.12017e-23
Stx12	1.825e-24	0.412606	0.748	0.48	5.66717e-20
Baz1a	2.83894e-22	0.412262	0.792	0.47	8.81575e-18
Slc25a17	5.34469e-23	0.410176	0.66	0.374	1.65969e-18
Ube2n	1.20245e-23	0.409972	0.95	0.767	3.73397e-19
Atpif1	9.5117e-18	0.40848	0.969	0.818	2.95367e-13
Hmgb1	2.6491e-28	0.407699	0.994	0.922	8.22624e-24
Rhox7b	2.89016e-20	0.404333	0.572	0.304	8.9748e-16
Ube2a	8.01722e-20	0.403835	0.943	0.773	2.48959e-15
Ddb2	1.49068e-18	0.402879	0.472	0.213	4.62901e-14
Ddx10	1.03268e-23	0.401935	0.956	0.762	3.20677e-19
Ndufa2	4.64592e-29	0.401889	0.994	0.91	1.4427e-24
Inca1	2.35694e-20	0.400528	0.616	0.296	7.31901e-16
Sdhc	6.61841e-18	0.400273	0.786	0.587	2.05521e-13
2310061I04Rik	2.06384e-13	0.398353	0.836	0.653	6.40884e-09
Serf1	5.10805e-23	0.397661	0.95	0.835	1.5862e-18
Psmd1	2.58723e-23	0.395598	0.925	0.721	8.03411e-19
Sec11c	4.44334e-20	0.395497	0.748	0.453	1.37979e-15
Lypd4	1.22712e-35	0.394798	0.509	0.145	3.81057e-31
Higd1a	3.06026e-21	0.394769	0.975	0.75	9.50303e-17
Siva1	7.76665e-20	0.394493	0.981	0.798	2.41178e-15
Syt14	2.69126e-26	0.39397	0.56	0.223	8.35718e-22
Tmem5	6.5892e-18	0.393841	0.811	0.599	2.04614e-13
Pip5k1a	1.69568e-15	0.393823	0.566	0.352	5.2656e-11
Anapc13	1.6248e-24	0.393079	0.994	0.833	5.0455e-20
Vdac3	4.44312e-24	0.3906	0.969	0.851	1.37972e-19
Ctnnbip1	3.63735e-19	0.390239	0.799	0.594	1.12951e-14
Madd	1.14244e-27	0.389801	0.472	0.161	3.54762e-23
Trpc1	4.95249e-24	0.388172	0.497	0.198	1.5379e-19
Pbdc1	6.34248e-20	0.386906	0.943	0.789	1.96953e-15
Gpat2	2.13752e-18	0.386569	0.774	0.531	6.63763e-14
Stk38	4.19862e-14	0.386307	0.623	0.409	1.3038e-09
Pigf	4.04923e-19	0.386251	0.742	0.52	1.25741e-14
Pura	6.02774e-14	0.385829	0.717	0.531	1.87179e-09
Abhd18	7.27624e-26	0.384701	0.453	0.153	2.25949e-21
Lars	8.66623e-21	0.384282	0.811	0.546	2.69112e-16
Hdgfl2	6.71291e-21	0.383352	0.811	0.591	2.08456e-16
Btbd10	5.26729e-20	0.383255	0.786	0.543	1.63565e-15
Txnl1	2.30283e-20	0.383065	0.943	0.786	7.15099e-16
Tiparp	6.20936e-18	0.381889	0.723	0.497	1.92819e-13
Hspb11	2.91475e-15	0.381276	0.83	0.593	9.05117e-11
Ciao1	1.31752e-17	0.381201	0.591	0.353	4.09129e-13
Pdap1	3.94636e-23	0.380974	0.975	0.85	1.22546e-18
Top2b	4.42777e-22	0.380419	0.717	0.427	1.37496e-17
Eif3i	4.25504e-26	0.38005	0.975	0.802	1.32132e-21
Emc8	2.24941e-20	0.379802	0.83	0.619	6.98508e-16

## Sheet: Pachytene
gene name	p_val	avg_logFC	pct.1	pct.2	p_val_adj
4930447C04Rik	1.60812e-102	1.56153	1	0.772	4.99371e-98
Tex15	5.81306e-99	1.47007	1	0.661	1.80513e-94
Sycp2	8.67478e-122	1.34167	0.99	0.343	2.69378e-117
Atr	4.35278e-105	1.25344	0.995	0.527	1.35167e-100
Myo9a	4.76441e-107	1.23884	0.99	0.497	1.47949e-102
Cep290	1.12998e-113	1.22648	0.995	0.388	3.50894e-109
Brca2	4.51777e-107	1.22596	0.995	0.508	1.4029e-102
Gm42418	2.14052e-88	1.21279	1	0.797	6.64695e-84
Fmr1	1.90921e-94	1.18671	1	0.798	5.92867e-90
4932438A13Rik	3.23162e-102	1.16751	1	0.573	1.00351e-97
Caprin2	4.45448e-97	1.10502	0.995	0.595	1.38325e-92
Meioc	1.05885e-112	1.09627	0.98	0.342	3.28805e-108
Hist1h2aa	2.05698e-248	1.09198	0.911	0.042	6.38755e-244
Ankrd31	7.16724e-134	1.09089	0.99	0.255	2.22564e-129
Hist1h1e	1.86227e-124	1.08901	0.98	0.27	5.78291e-120
Rb1cc1	5.13146e-107	1.08786	0.985	0.478	1.59347e-102
AY036118	3.16217e-125	1.08314	0.995	0.295	9.81949e-121
Sycp1	7.77661e-84	1.07626	0.995	0.801	2.41487e-79
Hspa5	5.01433e-91	1.06475	1	0.829	1.5571e-86
Luc7l2	1.48386e-94	1.05318	1	0.747	4.60783e-90
Hfm1	4.3486e-118	1.03343	0.98	0.302	1.35037e-113
Nipbl	7.10501e-87	1.02136	0.985	0.696	2.20632e-82
Arhgap5	9.65556e-91	1.01984	1	0.608	2.99834e-86
Etnk1	2.25951e-91	1.00838	0.985	0.616	7.01646e-87
Topbp1	3.8447e-94	1.0064	0.99	0.647	1.19389e-89
Smc1b	3.08542e-85	1.0025	1	0.935	9.58114e-81
Macf1	4.31503e-90	1.00126	0.99	0.494	1.33995e-85
Ccdc88a	3.66349e-96	0.998007	0.99	0.533	1.13762e-91
Stag3	1.35936e-86	0.993096	0.985	0.497	4.22122e-82
Nfat5	3.20559e-102	0.987686	0.99	0.356	9.95433e-98
H2-K1	2.00475e-84	0.972389	0.951	0.328	6.22536e-80
Ccnb3	2.01603e-116	0.970489	0.946	0.194	6.26037e-112
Zfp318	5.02198e-91	0.967529	0.99	0.613	1.55947e-86
Setx	3.14078e-103	0.966679	0.98	0.414	9.75305e-99
Smarca5	6.47453e-91	0.96071	1	0.884	2.01054e-86
Wnk1	3.00911e-87	0.938145	1	0.731	9.34418e-83
Zhx1	1.55962e-156	0.936762	0.961	0.172	4.84309e-152
Rock1	3.98057e-86	0.927603	0.99	0.678	1.23609e-81
Rad51ap2	7.38011e-164	0.923533	0.872	0.096	2.29175e-159
Zcwpw1	1.63497e-63	0.921038	0.995	0.815	5.07708e-59
Gls	3.16961e-118	0.902925	0.975	0.306	9.84258e-114
Zcchc11	1.20953e-90	0.901526	0.98	0.52	3.75595e-86
Tex16	4.9849e-130	0.892885	0.951	0.201	1.54796e-125
Prdm9	4.56888e-125	0.888133	0.916	0.175	1.41877e-120
Tsga10	7.37555e-146	0.883357	0.936	0.172	2.29033e-141
Fam208b	1.85059e-98	0.882852	0.97	0.387	5.74664e-94
mt-Atp8	2.51904e-89	0.876078	0.98	0.487	7.82237e-85
Huwe1	3.82103e-84	0.871066	0.995	0.773	1.18655e-79
2410089E03Rik	2.05658e-96	0.866083	0.985	0.469	6.3863e-92
Pcm1	1.65447e-81	0.864561	0.99	0.591	5.13762e-77
Ckap5	5.86311e-92	0.862862	0.99	0.559	1.82067e-87
Zkscan3	1.79173e-113	0.861021	0.941	0.265	5.56385e-109
Herc1	9.22536e-84	0.859731	1	0.622	2.86475e-79
Taf15	7.92115e-81	0.859078	0.961	0.482	2.45975e-76
mt-Nd4l	3.35058e-83	0.856764	0.975	0.586	1.04046e-78
Uvssa	1.85834e-115	0.848193	0.921	0.216	5.77071e-111
Mki67	3.48025e-85	0.848055	0.956	0.348	1.08072e-80
Ccdc18	1.36471e-100	0.842764	0.916	0.26	4.23783e-96
Dzip3	6.88491e-81	0.838242	0.98	0.639	2.13797e-76
Ttc3	7.19327e-71	0.832651	0.995	0.779	2.23373e-66
Smc4	2.08837e-73	0.831903	0.995	0.804	6.48501e-69
9930021J03Rik	7.5796e-92	0.826236	0.99	0.491	2.35369e-87
Unc13b	1.25881e-118	0.825877	0.842	0.158	3.90897e-114
Pik3c2a	1.61609e-104	0.82519	0.936	0.288	5.01846e-100
Bptf	7.04832e-78	0.814758	0.995	0.647	2.18872e-73
Terb1	4.05236e-100	0.811425	0.961	0.29	1.25838e-95
Ankhd1	1.08888e-76	0.810235	0.946	0.425	3.38129e-72
Rock2	1.29348e-85	0.808173	0.97	0.49	4.01663e-81
Dopey1	1.80826e-113	0.807196	0.951	0.268	5.61518e-109
Spdya	3.28709e-91	0.801259	0.926	0.253	1.02074e-86
Zdbf2	6.52679e-106	0.800806	0.936	0.256	2.02676e-101
Hspb11	1.93048e-60	0.79429	0.941	0.572	5.99471e-56
Snrnp70	8.0446e-63	0.794053	0.99	0.787	2.49809e-58
Taok1	3.2386e-93	0.791424	0.975	0.421	1.00568e-88
Thoc2	9.04276e-74	0.78188	1	0.712	2.80805e-69
Zmym6	6.70745e-147	0.777086	0.906	0.147	2.08286e-142
Tpr	2.72882e-72	0.776901	0.99	0.817	8.47382e-68
mt-Nd6	2.79188e-134	0.776477	0.951	0.178	8.66963e-130
Kmt2c	9.30692e-61	0.774882	0.99	0.6	2.89008e-56
Alms1	6.06372e-105	0.772984	0.951	0.27	1.88297e-100
Scaper	1.88424e-76	0.772984	0.985	0.571	5.85113e-72
Cul3	8.84896e-85	0.767334	0.99	0.62	2.74787e-80
mt-Nd2	7.28085e-80	0.763845	1	0.899	2.26092e-75
Dhx36	3.04054e-83	0.763236	0.985	0.507	9.44178e-79
Bod1l	2.39836e-67	0.760619	0.985	0.637	7.44764e-63
Usp32	1.0612e-101	0.757886	0.966	0.33	3.29534e-97
Ints6	1.64266e-73	0.757354	0.99	0.67	5.10096e-69
Trip12	4.76799e-69	0.754986	0.98	0.662	1.4806e-64
Fam208a	6.4748e-88	0.751493	0.98	0.417	2.01062e-83
Nrd1	1.73179e-78	0.746184	0.985	0.556	5.37772e-74
Rnf17	3.0015e-76	0.743877	0.99	0.622	9.32055e-72
Cntrl	6.87334e-96	0.742424	0.956	0.318	2.13438e-91
Polr2a	1.05409e-73	0.740436	0.975	0.632	3.27327e-69
Btbd7	2.6525e-92	0.738444	0.985	0.446	8.2368e-88
Lars2	1.48467e-112	0.738179	0.941	0.211	4.61035e-108
Ankrd12	2.05652e-71	0.735763	0.975	0.513	6.3861e-67
Golga4	2.85821e-67	0.735504	0.985	0.641	8.87559e-63
Smg1	7.58701e-79	0.731403	0.97	0.451	2.35599e-74
Hist1h4d	2.14687e-132	0.728734	0.887	0.157	6.66668e-128
D3Ertd751e	2.1063e-106	0.727474	0.906	0.226	6.5407e-102
Usp9x	3.90637e-69	0.727051	0.995	0.747	1.21305e-64
Sclt1	2.92466e-99	0.726312	0.901	0.262	9.08194e-95
Ddx10	2.49559e-61	0.726132	0.985	0.753	7.74956e-57
Atf7ip2	9.94862e-108	0.723075	0.931	0.241	3.08935e-103
Mycbp2	3.39265e-69	0.723042	0.995	0.697	1.05352e-64
Nol8	3.32454e-74	0.721048	0.975	0.613	1.03237e-69
Tfrc	1.49988e-72	0.720333	0.936	0.432	4.65756e-68
AI314180	5.74452e-79	0.718497	0.97	0.499	1.78385e-74
Kdm5a	7.19331e-63	0.715829	0.995	0.763	2.23374e-58
Tmx4	7.3182e-91	0.714464	0.985	0.387	2.27252e-86
Trip11	2.13306e-92	0.713	0.936	0.316	6.62379e-88
Usp34	4.02306e-68	0.712913	0.995	0.797	1.24928e-63
Eea1	2.17766e-63	0.712876	0.961	0.482	6.7623e-59
Sec63	1.55286e-79	0.711313	0.946	0.398	4.82209e-75
Zfp91	5.98888e-74	0.711037	0.985	0.639	1.85973e-69
Larp1b	6.20092e-66	0.71062	0.97	0.541	1.92557e-61
Trmt10a	3.76792e-79	0.709433	0.995	0.506	1.17005e-74
Mysm1	1.78596e-93	0.709135	0.975	0.397	5.54594e-89
Cdk13	1.83618e-77	0.703951	0.941	0.427	5.70189e-73
Nktr	3.17467e-64	0.702626	0.99	0.737	9.85832e-60
Gpbp1	5.65973e-69	0.70132	0.995	0.751	1.75751e-64
Cdkl2	2.81698e-129	0.700864	0.956	0.191	8.74756e-125
Atm	1.09358e-77	0.700611	0.906	0.335	3.3959e-73
Suco	3.33429e-90	0.699795	0.951	0.368	1.0354e-85
Odf2l	9.69243e-114	0.697502	0.951	0.249	3.00979e-109
Dync1h1	5.15333e-79	0.696468	0.975	0.501	1.60027e-74
Btaf1	4.29254e-87	0.694747	0.941	0.358	1.33296e-82
Rif1	1.26358e-60	0.693926	1	0.737	3.9238e-56
Ddx17	3.0402e-69	0.690997	0.966	0.497	9.44074e-65
Pabpc1	1.17561e-61	0.690521	1	0.855	3.65062e-57
Cep63	1.01488e-98	0.685735	0.906	0.261	3.1515e-94
Jmjd1c	9.59322e-80	0.683269	0.931	0.353	2.97898e-75
Copb2	2.62486e-74	0.682939	0.995	0.779	8.15098e-70
Nbeal1	5.27504e-73	0.682142	0.961	0.448	1.63806e-68
Crebrf	2.36723e-99	0.678769	0.936	0.272	7.35095e-95
Qk	5.17149e-75	0.676868	0.985	0.557	1.6059e-70
Mdn1	5.21115e-64	0.676749	0.99	0.553	1.61822e-59
Nsd1	4.63417e-73	0.673901	0.97	0.503	1.43905e-68
Trpm7	2.43363e-79	0.672023	0.961	0.433	7.55715e-75
Ofd1	2.68981e-64	0.67202	0.98	0.63	8.35267e-60
Cdk12	1.09411e-64	0.671424	0.995	0.79	3.39755e-60
Rpgr	1.4068e-88	0.671118	0.941	0.337	4.36853e-84
Grk4	4.68643e-131	0.671079	0.857	0.126	1.45528e-126
mt-Co2	2.85457e-75	0.670454	1	0.95	8.8643e-71
Kif2a	3.46924e-70	0.669761	0.98	0.575	1.0773e-65
Cep83	2.78722e-69	0.66967	0.946	0.503	8.65515e-65
Zufsp	1.25107e-94	0.669118	0.921	0.286	3.88495e-90
Phf8	6.0432e-95	0.668636	0.946	0.278	1.87659e-90
Hormad1	1.16369e-60	0.668277	0.995	0.685	3.61361e-56
Naa15	2.23546e-68	0.666639	0.975	0.755	6.94177e-64
Kdm2a	4.16621e-80	0.664543	0.975	0.467	1.29373e-75
Dmxl1	8.49797e-88	0.663554	0.936	0.357	2.63888e-83
Ercc6l2	3.21146e-92	0.661456	0.936	0.313	9.97255e-88
Ncapg	9.58401e-76	0.660493	0.985	0.537	2.97612e-71
Sacs	2.99202e-81	0.660288	0.773	0.192	9.29111e-77
Dip2c	6.45724e-124	0.659224	0.906	0.177	2.00517e-119
Usp47	1.89919e-71	0.657946	0.985	0.532	5.89756e-67
Myo5a	7.4044e-99	0.656212	0.911	0.261	2.29929e-94
Hook1	1.13142e-71	0.655804	0.97	0.475	3.5134e-67
Phf7	1.8122e-84	0.654587	0.911	0.313	5.62743e-80
Kdm5b	5.85543e-60	0.654259	0.985	0.73	1.81829e-55
Bub1	8.49597e-51	0.653062	0.951	0.604	2.63825e-46
Setdb1	2.10586e-65	0.652945	0.951	0.479	6.53931e-61
Phf20l1	4.32004e-82	0.652268	0.975	0.397	1.3415e-77
Casp8ap2	7.83643e-66	0.651591	0.951	0.548	2.43345e-61
Akap11	2.38828e-67	0.651031	0.966	0.55	7.41633e-63
Stk31	1.16736e-61	0.650552	0.995	0.844	3.625e-57
Mdc1	2.49384e-77	0.649614	0.901	0.323	7.74413e-73
Zcchc7	1.13065e-61	0.643076	0.966	0.561	3.511e-57
Kcnq1ot1	1.68222e-32	0.642798	0.783	0.391	5.22381e-28
Rbm5	6.29143e-67	0.640239	0.98	0.564	1.95368e-62
Phf21a	2.23003e-70	0.638745	0.946	0.426	6.92491e-66
mt-Nd3	2.12802e-69	0.637993	1	0.861	6.60814e-65
Paxbp1	6.83585e-84	0.637021	0.901	0.27	2.12274e-79
Iws1	7.71818e-61	0.635306	0.966	0.565	2.39673e-56
Nek1	8.6348e-70	0.632675	0.961	0.485	2.68137e-65
Sptan1	1.68566e-58	0.631536	0.926	0.492	5.23447e-54
Tcf20	4.11854e-84	0.62944	0.956	0.366	1.27893e-79
Iqcb1	1.26935e-51	0.628602	0.99	0.72	3.94172e-47
Nasp	5.62467e-51	0.628238	0.995	0.841	1.74663e-46
Dync2h1	6.42069e-114	0.62601	0.941	0.208	1.99382e-109
Pigp	3.88004e-39	0.624761	0.975	0.73	1.20487e-34
BC051142	2.16028e-118	0.624402	0.837	0.132	6.7083e-114
Zranb1	2.88014e-67	0.623701	0.961	0.536	8.94369e-63
Senp6	3.03956e-65	0.623326	0.99	0.754	9.43874e-61
Tex11	7.86739e-79	0.623228	0.931	0.321	2.44306e-74
Taf7l	5.68098e-45	0.622825	1	0.544	1.76412e-40
Dnajb4	7.15707e-86	0.621693	0.936	0.316	2.22248e-81
Rnf20	8.84405e-62	0.620793	0.916	0.411	2.74634e-57
Specc1l	8.21171e-89	0.617308	0.926	0.299	2.54998e-84
Birc6	2.46386e-64	0.615368	0.985	0.57	7.65101e-60
Eif4enif1	7.92681e-66	0.615199	0.961	0.504	2.46151e-61
Rasa1	6.38688e-67	0.614208	0.98	0.587	1.98332e-62
Arid4b	2.23904e-54	0.613495	0.966	0.592	6.95288e-50
Pbx3	4.35564e-72	0.612952	0.882	0.281	1.35256e-67
Ranbp2	3.46752e-66	0.612806	0.97	0.511	1.07677e-61
Agbl3	7.84224e-94	0.612243	0.926	0.256	2.43525e-89
Rad50	3.37369e-57	0.611847	0.985	0.7	1.04763e-52
Baz1b	4.12487e-53	0.611616	0.97	0.648	1.2809e-48

## Sheet: Diplotene
gene name	p_val	avg_logFC	pct.1	pct.2	p_val_adj
Id1	5.4904e-80	1.26992	0.956	0.728	1.70493e-75
Gm27164	1.61734e-140	1.26281	0.868	0.172	5.02233e-136
Uba52	4.2924e-98	1.2305	0.993	0.861	1.33292e-93
AC160336.1	7.59143e-72	1.2286	0.96	0.59	2.35737e-67
Syce3	1.23469e-100	1.05891	0.993	0.606	3.83409e-96
Malat1	1.16158e-86	1.04423	0.996	0.947	3.60706e-82
Pet2	3.87837e-96	1.02053	0.842	0.26	1.20435e-91
Gm13269	4.0316e-141	0.96657	0.725	0.099	1.25193e-136
Mael	4.10818e-89	0.955708	0.974	0.71	1.27571e-84
Brd2	9.80012e-90	0.897692	0.989	0.674	3.04323e-85
Aen	9.77068e-63	0.838891	0.795	0.377	3.03409e-58
Ablim1	9.89569e-99	0.795169	0.729	0.166	3.07291e-94
Gm44601	2.27553e-131	0.764414	0.674	0.083	7.06621e-127
Ndufa1	2.59873e-72	0.723071	0.996	0.868	8.06983e-68
Maoa	6.31394e-82	0.722608	0.824	0.289	1.96067e-77
Spint2	1.32714e-66	0.679325	0.861	0.493	4.12117e-62
Gm11808	8.01401e-74	0.676498	0.974	0.762	2.48859e-69
Figla	5.04075e-53	0.668774	0.872	0.405	1.56531e-48
Eif4a2	2.40345e-69	0.661725	0.989	0.787	7.46344e-65
Grid2	2.29285e-101	0.657443	0.619	0.101	7.12e-97
Gm11985	1.36559e-77	0.636498	0.729	0.184	4.24058e-73
Gm47283	8.4507e-67	0.633621	0.769	0.323	2.6242e-62
Sycp1	1.64128e-54	0.633361	0.996	0.792	5.09667e-50
1700018B24Rik	4.33728e-77	0.625469	0.919	0.42	1.34685e-72
Fam229b	4.11038e-80	0.619584	0.733	0.228	1.2764e-75
Taf7l	1.33143e-50	0.61459	0.963	0.529	4.1345e-46
Gc	2.0139e-83	0.600628	0.828	0.267	6.25377e-79
Rps20	2.18085e-83	0.593944	1	0.991	6.7722e-79
Reg2	2.94145e-88	0.584482	0.678	0.15	9.13408e-84
Tdrd9	3.6416e-85	0.580655	0.685	0.159	1.13083e-80
Rsrp1	5.47157e-61	0.575508	0.938	0.622	1.69909e-56
Morn5	3.84408e-83	0.563266	0.67	0.166	1.1937e-78
Gab3	1.95745e-57	0.561821	0.615	0.207	6.07848e-53
Josd2	1.28683e-71	0.559213	0.821	0.348	3.996e-67
Ergic3	2.54012e-64	0.554368	0.886	0.43	7.88783e-60
Ccdc73	1.21984e-56	0.543016	0.941	0.479	3.78797e-52
Id2	4.40424e-32	0.542951	0.832	0.564	1.36765e-27
Nmnat3	6.434e-81	0.538225	0.538	0.099	1.99795e-76
Atp6v0b	2.25289e-52	0.53619	0.952	0.728	6.9959e-48
Rnf212	1.17275e-71	0.533173	0.744	0.246	3.64175e-67
Ppp1r11	1.99805e-63	0.528924	0.846	0.421	6.20456e-59
Gm1673	5.19561e-56	0.528178	0.971	0.769	1.61339e-51
Fam216a	1.72228e-62	0.528041	0.905	0.537	5.34818e-58
Rps28	8.56479e-81	0.527725	1	0.989	2.65962e-76
Tnrc6a	1.57505e-53	0.526281	0.923	0.624	4.891e-49
Olfr678	4.561e-100	0.525231	0.462	0.041	1.41633e-95
Efcab2	3.67111e-60	0.516041	0.835	0.397	1.13999e-55
Wdpcp	6.89359e-59	0.509316	0.531	0.136	2.14067e-54
Atp6v1d	1.93359e-55	0.506759	0.93	0.582	6.00438e-51
Eif4g3	8.64615e-49	0.505757	0.777	0.413	2.68489e-44
Mat2a	3.98404e-43	0.505718	0.923	0.689	1.23716e-38
4932435O22Rik	1.75573e-86	0.504212	0.454	0.053	5.45207e-82
Gm49368	2.55015e-104	0.50334	0.52	0.055	7.91899e-100
Tob1	3.45494e-55	0.502118	0.725	0.301	1.07286e-50
Lman2l	5.21775e-52	0.501267	0.773	0.394	1.62027e-47
Ccnb3	1.95502e-63	0.500383	0.725	0.199	6.07092e-59
Dpm1	1.25065e-45	0.49711	0.806	0.516	3.88365e-41
Pfn2	4.40975e-54	0.48627	0.791	0.376	1.36936e-49
Dld	2.60901e-58	0.478837	0.927	0.524	8.10176e-54
Fmr1nb	1.67144e-46	0.478512	0.901	0.536	5.19031e-42
Usp26	1.20598e-19	0.477695	0.535	0.303	3.74494e-15
Tktl1	5.24283e-65	0.476814	0.703	0.219	1.62806e-60
H1f0	4.73232e-53	0.475133	0.733	0.283	1.46953e-48
Bloc1s1	2.33047e-62	0.475121	0.689	0.244	7.23682e-58
Ubn1	4.62278e-51	0.473677	0.945	0.615	1.43551e-46
Gm364	4.76481e-72	0.472151	0.626	0.153	1.47962e-67
Romo1	1.17848e-47	0.469363	0.956	0.746	3.65955e-43
Ssbp2	2.90926e-45	0.46282	0.762	0.424	9.03414e-41
Ccdc152	2.80618e-61	0.461762	0.744	0.281	8.71404e-57
Ssr2	6.53574e-41	0.452964	0.905	0.685	2.02954e-36
8030474K03Rik	6.51567e-45	0.45095	0.802	0.432	2.02331e-40
Lamtor5	4.66045e-49	0.44888	0.96	0.784	1.44721e-44
Topaz1	1.74537e-56	0.446546	0.703	0.245	5.41989e-52
Erlec1	2.15933e-45	0.441691	0.824	0.447	6.70536e-41
Rps27	3.44766e-69	0.441592	1	0.98	1.0706e-64
4930447C04Rik	2.41263e-48	0.441481	0.993	0.762	7.49193e-44
Eea1	4.29901e-41	0.438486	0.89	0.472	1.33497e-36
Smc4	8.33472e-40	0.437663	0.982	0.798	2.58818e-35
Cetn4	2.51863e-53	0.437637	0.692	0.262	7.82111e-49
Sohlh1	4.54845e-43	0.432374	0.553	0.149	1.41243e-38
Eif1b	7.23838e-41	0.42699	0.978	0.757	2.24773e-36
Trappc2l	8.00058e-47	0.42671	0.846	0.511	2.48442e-42
Pnrc1	4.47406e-34	0.422904	0.795	0.517	1.38933e-29
Slc20a1	3.38217e-32	0.422379	0.549	0.26	1.05027e-27
4933416C03Rik	3.16268e-51	0.421211	0.667	0.246	9.82106e-47
Gm4779	1.86994e-36	0.419117	0.802	0.489	5.80672e-32
Ajuba	1.14565e-56	0.418002	0.557	0.163	3.55759e-52
Lhx8	2.64853e-40	0.416452	0.52	0.154	8.22448e-36
Zfp612	2.21302e-48	0.414617	0.648	0.254	6.8721e-44
Tsc22d1	1.40519e-43	0.411739	0.916	0.643	4.36354e-39
Odc1	8.76757e-33	0.409198	0.945	0.744	2.72259e-28
Prdx4	2.35028e-31	0.408638	0.982	0.82	7.29833e-27
Chd2	1.93687e-37	0.406592	0.703	0.364	6.01456e-33
Atp5f1	1.34422e-43	0.405965	0.996	0.919	4.17421e-39
Ly6k	5.44526e-53	0.404346	0.495	0.125	1.69092e-48
Smim8	5.1896e-46	0.40031	0.78	0.394	1.61153e-41
Mov10l1	6.97628e-33	0.399735	0.912	0.627	2.16634e-28
Wdr26	2.96408e-37	0.399224	0.806	0.501	9.20437e-33
Piwil2	3.89461e-31	0.39679	0.722	0.415	1.20939e-26
Ypel3	3.2807e-34	0.39551	0.707	0.409	1.01876e-29
Morn2	4.57613e-39	0.393913	0.784	0.442	1.42102e-34
Ssr4	3.78761e-37	0.3936	0.982	0.772	1.17617e-32
Asxl1	2.36583e-39	0.392782	0.758	0.413	7.34662e-35
Rpl37a	5.00944e-65	0.38909	1	0.99	1.55558e-60
Speer4a	6.34583e-79	0.386798	0.487	0.074	1.97057e-74
Spata33	1.93111e-50	0.382368	0.604	0.201	5.99668e-46
Prdm16	5.84356e-43	0.3823	0.429	0.115	1.8146e-38
Pet100	2.44752e-36	0.381972	0.861	0.624	7.60029e-32
Prps1	2.02529e-56	0.381853	0.619	0.19	6.28913e-52
Kifap3	3.28022e-39	0.37687	0.853	0.513	1.01861e-34
Tmbim4	4.456e-35	0.376507	0.842	0.602	1.38372e-30
Mageb4	2.2737e-43	0.376309	0.674	0.274	7.06052e-39
Spcs1	5.30901e-39	0.375622	0.806	0.484	1.64861e-34
Alg1	6.59398e-38	0.373653	0.681	0.362	2.04763e-33
Smim19	5.2138e-41	0.373379	0.733	0.381	1.61904e-36
Tsc22d3	2.60458e-40	0.372236	0.78	0.376	8.08801e-36
Cpeb1	4.34406e-29	0.370933	0.813	0.551	1.34896e-24
Ybx2	3.62236e-33	0.370056	0.711	0.376	1.12485e-28
Crbn	1.42311e-33	0.368764	0.707	0.385	4.41918e-29
Sycp3	2.12806e-28	0.368609	1	0.794	6.60825e-24
Unc50	5.555e-35	0.36832	0.835	0.571	1.72499e-30
Naa20	2.79144e-39	0.367821	0.762	0.418	8.66827e-35
Tex264	5.0367e-33	0.367003	0.751	0.479	1.56405e-28
Ccdc59	9.95473e-40	0.366873	0.806	0.47	3.09124e-35
Ddx5	1.38991e-38	0.366436	1	0.913	4.31609e-34
H1fx	2.70235e-30	0.366382	0.883	0.642	8.39162e-26
Dync2li1	2.27786e-49	0.365715	0.703	0.301	7.07343e-45
Dgkh	1.34514e-42	0.365058	0.48	0.148	4.17707e-38
Zfp560	4.33283e-46	0.362527	0.637	0.258	1.34547e-41
Pogk	1.09048e-41	0.360817	0.549	0.204	3.38626e-37
Tm2d3	5.7233e-28	0.358983	0.821	0.606	1.77726e-23
Cirbp	2.29598e-36	0.357799	0.908	0.644	7.1297e-32
Gclm	5.07091e-29	0.357154	0.93	0.729	1.57467e-24
Dlk1	7.43465e-34	0.354765	0.527	0.209	2.30868e-29
Gm47802	2.84475e-65	0.353449	0.366	0.046	8.8338e-61
Clip4	2.39976e-38	0.351363	0.582	0.236	7.45196e-34
Asz1	8.6048e-36	0.348779	0.81	0.528	2.67205e-31
Taf9b	3.79857e-53	0.347448	0.582	0.178	1.17957e-48
Rpl35	6.31231e-41	0.347227	0.996	0.956	1.96016e-36
Fbxo7	7.12595e-39	0.346902	0.601	0.254	2.21282e-34
Cfap36	2.9831e-33	0.346081	0.758	0.45	9.26343e-29
Asic5	2.26856e-74	0.342746	0.396	0.044	7.04456e-70
Ginm1	3.16949e-47	0.340188	0.509	0.153	9.84223e-43
Hcfc2	1.26024e-36	0.339464	0.564	0.237	3.91343e-32
Rhox1	7.72451e-27	0.339233	0.799	0.551	2.39869e-22
Rps29	3.87869e-51	0.338609	1	0.987	1.20445e-46
Chic2	1.88203e-28	0.337982	0.905	0.729	5.84428e-24
Mrps24	3.96089e-25	0.337699	0.941	0.781	1.22998e-20
Gtf2a2	7.56641e-34	0.336243	0.923	0.722	2.3496e-29
Tbl1x	5.03056e-30	0.33545	0.733	0.443	1.56214e-25
Tmc2	5.50933e-60	0.334777	0.352	0.046	1.71081e-55
Ift22	3.67715e-40	0.334167	0.67	0.312	1.14187e-35
Agbl3	9.57171e-37	0.33403	0.645	0.275	2.9723e-32
Tet3	9.34334e-46	0.333541	0.52	0.158	2.90139e-41
Psmg4	1.841e-29	0.33299	0.923	0.699	5.71686e-25
Ints6	1.84575e-24	0.332718	0.927	0.667	5.73162e-20
Rps7	7.61229e-63	0.329048	0.996	0.979	2.36384e-58
Gm773	1.67816e-39	0.327683	0.509	0.173	5.2112e-35
Ugp2	4.54009e-38	0.326093	0.689	0.345	1.40983e-33
Med30	5.23481e-28	0.326035	0.769	0.526	1.62557e-23
Nup62cl	1.77599e-47	0.325863	0.56	0.181	5.51498e-43
Ociad1	4.81704e-33	0.324637	0.788	0.494	1.49584e-28
Actg1	8.16244e-24	0.324281	0.996	0.912	2.53468e-19
Las1l	4.18083e-27	0.324122	0.894	0.638	1.29827e-22
Rpl22l1	7.12006e-36	0.32406	0.996	0.948	2.21099e-31
Ddx25	7.46618e-33	0.323498	0.722	0.401	2.31847e-28
Sap18	1.75267e-27	0.322715	0.956	0.764	5.44256e-23
Pcgf5	4.60526e-23	0.321755	0.842	0.644	1.43007e-18
Nkap	3.71369e-27	0.321592	0.751	0.482	1.15321e-22
Ftl1	4.19347e-11	0.321245	0.993	0.904	1.3022e-06
Svbp	3.52346e-28	0.320309	0.861	0.632	1.09414e-23
Ccdc136	1.44374e-32	0.32021	0.711	0.342	4.48326e-28
Nbdy	2.20793e-36	0.315874	0.579	0.254	6.8563e-32
Hes1	1.02225e-17	0.315362	0.462	0.243	3.1744e-13
Atp6v1c1	1.07685e-28	0.314622	0.784	0.5	3.34396e-24
Cluap1	8.7583e-34	0.314389	0.711	0.383	2.71972e-29
Commd3	3.22447e-30	0.31253	0.897	0.659	1.0013e-25
Txndc16	3.39509e-27	0.312183	0.516	0.23	1.05428e-22
Pno1	6.17031e-34	0.311991	0.707	0.389	1.91607e-29
Gnpda2	2.16818e-35	0.311081	0.63	0.287	6.73286e-31
Isg20	7.58606e-66	0.310162	0.319	0.029	2.3557e-61
Nphp1	2.08735e-37	0.309375	0.582	0.25	6.48183e-33
Lamtor3	1.44992e-37	0.30801	0.667	0.316	4.50243e-33
Pdia6	6.61273e-26	0.307962	0.934	0.75	2.05345e-21
Gm5617	8.30478e-34	0.3072	0.652	0.326	2.57888e-29
Podxl2	5.63497e-39	0.307113	0.509	0.186	1.74983e-34
Krit1	3.96247e-23	0.307066	0.799	0.523	1.23047e-18
Spo11	2.7433e-38	0.306628	0.612	0.227	8.51878e-34
Coq8a	4.48214e-29	0.305152	0.571	0.276	1.39184e-24
Pabpc1	2.07542e-24	0.30508	0.978	0.852	6.4448e-20
Pcmt1	2.99974e-23	0.304842	0.832	0.597	9.31508e-19
Ola1	2.80716e-30	0.304236	0.802	0.572	8.71709e-26
Carnmt1	3.41456e-27	0.3031	0.89	0.676	1.06032e-22
Atp6v0e	1.92586e-30	0.302334	0.762	0.468	5.98036e-26
Srpk2	7.40326e-29	0.301787	0.777	0.515	2.29893e-24
Gm11837	9.35466e-37	0.301738	0.63	0.285	2.9049e-32
Dnajc1	3.18504e-24	0.301555	0.733	0.453	9.8905e-20
Calr	4.30534e-24	0.299896	0.974	0.871	1.33694e-19
Gtf3c2	6.42234e-27	0.299636	0.663	0.399	1.99433e-22

## Sheet: Dictyate
gene name	p_val	avg_logFC	pct.1	pct.2	p_val_adj
Uchl1	1.2479e-66	2.02089	1	0.465	3.87511e-62
Gdpd1	1.55612e-92	1.92232	1	0.248	4.83222e-88
Ooep	8.05293e-66	1.8936	0.863	0.211	2.50068e-61
Ldhb	1.29303e-51	1.83533	0.99	0.55	4.01524e-47
Gm15389	2.02637e-161	1.73839	0.676	0.023	6.2925e-157
Gtsf1	1.95679e-63	1.6797	0.98	0.39	6.07642e-59
Padi6	6.45289e-195	1.65139	0.627	0.008	2.00382e-190
Dppa3	1.66633e-53	1.57678	1	0.594	5.17446e-49
G3bp2	9.15664e-62	1.5672	1	0.641	2.84341e-57
D10Wsu102e	1.60953e-57	1.55404	0.98	0.541	4.99808e-53
Tmsb10	2.12797e-52	1.49524	1	0.858	6.60797e-48
Tmem14c	6.89027e-56	1.47624	1	0.709	2.13963e-51
Figla	2.24637e-52	1.43438	0.98	0.446	6.97564e-48
Ttn	1.33726e-153	1.42778	0.804	0.048	4.1526e-149
Sohlh1	1.21234e-100	1.40322	1	0.163	3.76469e-96
Zp3	3.5177e-173	1.3699	0.598	0.011	1.09235e-168
Tle6	6.76405e-84	1.3641	0.922	0.183	2.10044e-79
Zbed3	1.28638e-182	1.31963	0.941	0.059	3.9946e-178
Reep5	1.26675e-56	1.31426	0.971	0.526	3.93364e-52
Rdx	1.64438e-53	1.30991	0.99	0.811	5.10629e-49
Cd164l2	9.65128e-140	1.2938	0.882	0.078	2.99701e-135
Vkorc1	2.04125e-51	1.24771	0.971	0.576	6.33869e-47
Xdh	7.18126e-195	1.23151	0.833	0.03	2.23e-190
Acat1	6.88448e-67	1.22665	0.98	0.343	2.13784e-62
Ift27	1.23992e-69	1.1796	0.98	0.336	3.85032e-65
Lsm14b	1.49005e-65	1.14868	1	0.428	4.62705e-61
Ccno	1.21702e-192	1.1417	0.98	0.054	3.7792e-188
Parl	4.59133e-55	1.12903	0.98	0.576	1.42575e-50
Anxa7	2.64034e-65	1.12318	0.971	0.351	8.19905e-61
Arpc5l	5.39346e-51	1.12061	0.99	0.704	1.67483e-46
Zp2	2.21584e-254	1.10685	0.814	0.011	6.88085e-250
Setd4	6.72145e-99	1.10529	0.912	0.147	2.08721e-94
Stat3	1.58712e-83	1.092	0.951	0.231	4.92849e-79
Mtmr14	2.8679e-62	1.06527	0.971	0.369	8.90568e-58
Crlf1	1.90375e-99	1.05141	0.931	0.131	5.91171e-95
Mat2b	3.64902e-54	1.05024	0.98	0.488	1.13313e-49
Tuba1c	5.09022e-71	1.04506	0.892	0.212	1.58067e-66
Ybx2	5.44508e-60	1.04004	0.971	0.394	1.69086e-55
Lhx8	7.65402e-89	1.03563	0.961	0.164	2.3768e-84
Ninj1	1.55304e-56	1.03444	0.961	0.393	4.82266e-52
Nexn	3.60126e-136	1.01232	0.971	0.099	1.1183e-131
Abi3bp	5.96849e-256	1.00332	0.882	0.017	1.8534e-251
Ptpn18	1.5939e-148	1.00099	0.912	0.077	4.94955e-144
Neb	3.02289e-102	0.984624	0.912	0.126	9.38698e-98
Kdm1b	4.72666e-89	0.975931	1	0.228	1.46777e-84
0610012G03Rik	7.45862e-54	0.972041	0.99	0.501	2.31613e-49
Tcl1	1.71346e-75	0.964293	0.931	0.222	5.32082e-71
Bpgm	3.3227e-97	0.957685	0.951	0.173	1.0318e-92
Pkd2l2	2.12337e-153	0.951665	0.853	0.057	6.59369e-149
Dicer1	6.73159e-49	0.948199	0.98	0.58	2.09036e-44
Dlgap4	2.48769e-61	0.941362	0.951	0.381	7.72501e-57
Kit	8.86713e-62	0.936432	0.971	0.349	2.75351e-57
4921524J17Rik	1.69537e-59	0.929632	0.98	0.444	5.26464e-55
Nlrp5	7.01611e-118	0.928869	0.539	0.021	2.17871e-113
Sfr1	2.19626e-40	0.913626	1	0.87	6.82004e-36
Nobox	2.95819e-119	0.909921	0.951	0.106	9.18607e-115
Cirbp	6.24788e-41	0.908159	0.98	0.667	1.94015e-36
Drap1	5.24611e-46	0.906044	0.961	0.587	1.62907e-41
Gm11985	3.42436e-69	0.904905	0.971	0.225	1.06337e-64
Gsta4	2.23112e-30	0.899854	0.627	0.174	6.92829e-26
Akap17b	9.1972e-60	0.89094	0.961	0.299	2.85601e-55
Ube2c	1.78728e-33	0.887187	0.98	0.602	5.55004e-29
Tdrd1	5.38935e-85	0.884637	0.971	0.208	1.67356e-80
Gm47448	8.43612e-199	0.868983	0.882	0.035	2.61967e-194
Mphosph6	6.04028e-51	0.864884	0.99	0.458	1.87569e-46
Nlrp4f	8.44409e-240	0.837625	0.824	0.015	2.62214e-235
Rnaset2a	2.34855e-63	0.831838	0.912	0.252	7.29296e-59
Mvp	1.48287e-91	0.829671	0.912	0.156	4.60475e-87
Gdf9	2.41868e-145	0.829342	0.539	0.012	7.51073e-141
Dusp12	3.95639e-101	0.82705	0.922	0.136	1.22858e-96
Ckb	1.19901e-31	0.825641	0.941	0.471	3.7233e-27
Ralbp1	3.42013e-43	0.785479	0.99	0.709	1.06205e-38
Wwc2	4.00716e-54	0.781709	0.951	0.366	1.24434e-49
Birc5	1.05159e-36	0.778571	0.961	0.719	3.2655e-32
Spc24	1.28581e-37	0.775679	0.98	0.623	3.99284e-33
Mbl2	1.33922e-102	0.772841	0.941	0.129	4.15869e-98
Elavl2	8.65745e-39	0.770589	0.99	0.717	2.6884e-34
Npm2	1.49538e-83	0.768749	0.412	0.019	4.64361e-79
Calm1	3.04052e-28	0.765819	0.99	0.892	9.44172e-24
Pramef12	9.14945e-150	0.758511	0.931	0.073	2.84118e-145
Ppfibp2	7.02704e-108	0.750448	0.931	0.132	2.18211e-103
Ift43	3.40769e-55	0.748524	0.882	0.273	1.05819e-50
Sumo3	7.52552e-37	0.747729	0.971	0.632	2.3369e-32
Psenen	4.20565e-40	0.745747	0.99	0.744	1.30598e-35
Cks2	3.94809e-29	0.745691	0.99	0.845	1.226e-24
Esrp1	3.40775e-56	0.745107	0.971	0.311	1.05821e-51
Uqcrq	8.72488e-36	0.743966	0.971	0.839	2.70934e-31
Pabpc4	6.31981e-48	0.736383	0.902	0.305	1.96249e-43
H1foo	1.96717e-224	0.732993	0.637	0.003	6.10865e-220
Tma7	4.35285e-37	0.724136	0.961	0.62	1.35169e-32
Tmem108	2.03052e-91	0.724107	0.765	0.096	6.30537e-87
4930562C15Rik	2.43021e-140	0.721556	0.784	0.048	7.54653e-136
Alg13	4.39832e-38	0.720451	0.99	0.786	1.36581e-33
Cd55	7.87702e-130	0.717203	0.931	0.086	2.44605e-125
Cfl1	3.76571e-35	0.716073	0.98	0.829	1.16937e-30
E2f5	6.86058e-48	0.715904	0.971	0.478	2.13042e-43
Rnaset2b	2.84793e-57	0.713971	0.892	0.249	8.84369e-53
Syne2	5.3529e-113	0.712553	0.833	0.083	1.66224e-108
Txndc9	3.07872e-41	0.710324	0.99	0.612	9.56034e-37
Scand1	1.12413e-69	0.709966	0.951	0.257	3.49077e-65
Ktn1	9.07957e-36	0.709895	1	0.748	2.81948e-31
Afdn	2.21405e-40	0.706708	0.98	0.576	6.87528e-36
Sec11c	3.64056e-44	0.699901	0.951	0.45	1.1305e-39
Wasf2	1.56694e-44	0.699879	0.971	0.494	4.86583e-40
Cox4i2	3.94014e-153	0.696236	0.569	0.013	1.22353e-148
Csnk1e	4.33983e-37	0.692155	0.892	0.432	1.34765e-32
Eif1ax	2.94059e-34	0.690406	0.961	0.719	9.1314e-30
E330017A01Rik	3.39295e-163	0.690308	0.52	0.006	1.05361e-158
Rbakdn	8.73679e-189	0.688631	0.863	0.036	2.71304e-184
Polr2j	1.29621e-37	0.688006	0.99	0.86	4.02512e-33
Bri3	5.54661e-39	0.68741	0.98	0.774	1.72239e-34
Mlf2	3.18826e-43	0.684615	0.98	0.581	9.9005e-39
Arhgap10	1.70786e-74	0.682602	0.902	0.196	5.30341e-70
Mgst3	1.09469e-34	0.671629	0.853	0.346	3.39933e-30
Dad1	1.56838e-32	0.669552	0.99	0.82	4.87028e-28
Tubb2b	1.10025e-62	0.669192	0.765	0.143	3.4166e-58
Mageb4	5.79533e-49	0.668407	0.961	0.297	1.79962e-44
Aldh9a1	4.34372e-63	0.665582	0.951	0.272	1.34885e-58
Cenpx	3.39927e-35	0.663305	0.971	0.633	1.05558e-30
Foxo3	6.79069e-53	0.66208	0.961	0.325	2.10871e-48
Dnajc15	3.92203e-29	0.659907	0.961	0.704	1.21791e-24
Nos1	4.74776e-176	0.65878	0.814	0.037	1.47432e-171
Phgdh	8.77702e-63	0.65645	0.804	0.163	2.72553e-58
Iqca	1.19709e-223	0.652394	0.814	0.018	3.71732e-219
Hexdc	6.26413e-59	0.650041	0.794	0.178	1.9452e-54
Itpr1	1.19838e-50	0.649737	0.892	0.284	3.72134e-46
Mea1	1.83652e-35	0.649094	0.951	0.678	5.70295e-31
Dpf3	2.0389e-99	0.647732	0.598	0.043	6.33139e-95
Zfp787	2.95472e-43	0.647147	0.961	0.441	9.17528e-39
Sssca1	4.22035e-40	0.646883	0.931	0.47	1.31055e-35
Eea1	6.27226e-33	0.64574	0.98	0.509	1.94772e-28
Tspan13	1.50655e-40	0.643553	0.922	0.383	4.67828e-36
Akr1b3	9.22806e-25	0.64245	0.941	0.604	2.86559e-20
Hsbp1	1.23471e-34	0.64074	0.971	0.743	3.83415e-30
Arhgap20os	6.99206e-157	0.64016	0.775	0.037	2.17124e-152
Rpp21	2.21363e-25	0.636189	0.951	0.693	6.874e-21
Hjurp	9.66761e-28	0.632818	0.882	0.478	3.00208e-23
Unc13c	1.46307e-187	0.631	0.588	0.007	4.54326e-183
Cnpy1	1.91506e-130	0.629744	0.814	0.061	5.94684e-126
Pop5	6.18539e-38	0.626558	0.98	0.682	1.92075e-33
Tsga8	1.92534e-57	0.623446	0.588	0.076	5.97877e-53
Necap2	3.23945e-118	0.622678	0.843	0.084	1.00595e-113
Med28	3.30744e-30	0.622486	0.971	0.794	1.02706e-25
D8Ertd738e	6.14667e-35	0.622138	0.98	0.797	1.90872e-30
Ccdc186	7.31406e-54	0.621155	0.931	0.29	2.27124e-49
Nlrp14	8.66976e-112	0.621075	0.333	0.002	2.69222e-107
Sod1	1.55436e-35	0.619514	0.98	0.874	4.82676e-31
Eif6	2.36019e-34	0.619249	0.931	0.619	7.3291e-30
Gm47918	2.11716e-209	0.618568	0.843	0.024	6.57441e-205
Ddx6	3.22895e-40	0.617878	0.961	0.507	1.00269e-35
Usp2	1.30741e-82	0.615156	0.853	0.141	4.0599e-78
Eif4ebp1	1.30338e-32	0.614114	0.922	0.436	4.04738e-28
Cdv3	2.29615e-25	0.613418	0.98	0.764	7.13023e-21
Ndufaf4	7.83742e-43	0.61138	0.961	0.452	2.43375e-38
Mien1	6.21404e-30	0.611291	0.951	0.684	1.92965e-25
Arl2	1.04898e-52	0.609505	0.912	0.288	3.25741e-48
Srp9	5.29055e-36	0.609296	0.98	0.832	1.64287e-31
Spats2	5.97837e-51	0.607758	0.961	0.327	1.85646e-46
Pcsk1n	7.68599e-87	0.606392	0.784	0.094	2.38673e-82
Atp6v0e	1.3985e-40	0.604238	0.971	0.485	4.34275e-36
Eif1b	2.63673e-32	0.603144	0.99	0.779	8.18785e-28
Pdzd2	7.54132e-207	0.60291	0.824	0.025	2.34181e-202
Eif1	3.39081e-30	0.600811	1	0.914	1.05295e-25
Nucks1	2.29622e-29	0.597175	0.98	0.653	7.13044e-25
Pard3	1.10479e-47	0.596399	0.922	0.334	3.43072e-43
Sipa1	1.19664e-113	0.595895	0.882	0.096	3.71592e-109
Csde1	8.64846e-31	0.595065	1	0.827	2.6856e-26
Mrnip	3.25888e-48	0.594497	0.873	0.257	1.01198e-43
Fam199x	3.19347e-119	0.59205	0.765	0.062	9.91669e-115
Rfk	2.04119e-47	0.591226	0.922	0.344	6.33852e-43
Zfp57	1.13968e-170	0.588274	0.735	0.027	3.53904e-166
Polr3c	4.3085e-32	0.585331	0.882	0.399	1.33792e-27
Aen	5.98598e-38	0.585205	0.971	0.409	1.85883e-33
Armc1	1.59877e-33	0.585177	0.961	0.6	4.96467e-29
Usp7	2.1142e-33	0.584643	0.951	0.562	6.56522e-29
Rab3d	1.44866e-146	0.584131	0.716	0.035	4.49851e-142
Ptp4a2	4.75137e-33	0.582345	0.971	0.607	1.47544e-28
Uhrf1	5.69265e-32	0.57895	0.882	0.337	1.76774e-27
Drosha	5.99873e-33	0.578011	0.912	0.498	1.86278e-28
Uqcc2	1.32791e-33	0.577055	0.98	0.898	4.12357e-29
Mtus1	6.38293e-245	0.575667	0.892	0.021	1.98209e-240
Oas1c	2.20546e-100	0.574506	0.294	0.002	6.84861e-96
Tesc	1.33529e-113	0.573545	0.755	0.065	4.14648e-109
Ypel5	2.19083e-38	0.572466	0.951	0.445	6.80318e-34
Vps72	2.94842e-36	0.572137	0.902	0.43	9.15572e-32
Ccdc115	2.3521e-39	0.57181	0.931	0.446	7.30397e-35
Adss	1.91689e-34	0.571796	1	0.648	5.95253e-30
Pdzk1	2.61194e-197	0.570626	0.853	0.031	8.11085e-193
Aptx	1.76012e-49	0.567554	0.912	0.312	5.46571e-45
Pfdn4	8.32423e-28	0.567	0.971	0.656	2.58492e-23
Ak2	1.5103e-30	0.56678	0.912	0.491	4.68992e-26
Polr2e	8.33036e-32	0.565779	0.99	0.672	2.58683e-27
Rnf8	1.04107e-37	0.564478	0.912	0.394	3.23284e-33
Gm47432	3.13947e-108	0.56342	0.324	0.002	9.74899e-104
Mrpl32	2.40442e-30	0.562954	0.902	0.502	7.46646e-26
Fam220a	8.04022e-56	0.561464	0.912	0.264	2.49673e-51
Bud31	9.45604e-29	0.560954	0.98	0.729	2.93638e-24
Commd3	3.29303e-27	0.558962	0.951	0.68	1.02258e-22
Ergic3	1.55009e-32	0.558529	0.931	0.474	4.8135e-28

## Sheet: Dying|nurse cell
Gene Name	p_val	avg_logFC	pct.1	pct.2	p_val_adj
Hbb-bs	6.73431e-43	1.99176	0.864	0.892	2.09121e-38
Gm26917	1.19911e-16	1.78888	0.262	0.714	3.72358e-12
Hba-a1	3.61504e-09	1.7418	0.626	0.791	0.000112258
Hba-a2	0.0103384	1.61529	0.524	0.742	1
Gm42418	0.91785	1.56273	0.57	0.868	1
mt-Nd1	1.01949e-06	1.23328	0.867	0.977	0.0316581
Hbb-bt	0.00620135	1.21644	0.542	0.754	1
mt-Cytb	8.6683e-11	1.18637	0.853	0.969	2.69177e-06
mt-Atp6	7.61527e-16	1.18416	0.951	0.98	2.36477e-11
mt-Co3	3.04476e-05	1.07655	0.965	0.996	0.945488
mt-Nd5	0.023452	1.07291	0.563	0.816	1
mt-Nd2	3.50613e-10	1.0708	0.787	0.935	1.08876e-05
mt-Nd4	3.26468e-09	1.0528	0.832	0.965	0.000101378
AY036118	0.000792866	0.959092	0.224	0.403	1
mt-Co2	7.45603e-08	0.957754	0.909	0.965	0.00231532
Figla	1.66835e-08	0.902043	0.514	0.469	0.000518072
mt-Nd3	0.000394435	0.880624	0.668	0.917	1
mt-Co1	0.0354103	0.861239	0.934	0.99	1
Sohlh1	1.34962e-10	0.779308	0.332	0.188	4.19097e-06
Sycp3	1.10992e-13	0.778163	0.745	0.841	3.44664e-09
mt-Nd4l	0.207084	0.743029	0.416	0.671	1
Uchl1	0.315199	0.709366	0.409	0.512	1
Gc	0.0157018	0.708075	0.343	0.355	1
mt-Atp8	0.606035	0.688571	0.392	0.572	1
Ccnb1ip1	1.86276e-05	0.674006	0.22	0.445	0.578442
Cirbp	0.142764	0.630644	0.437	0.732	1
Vkorc1	0.0547307	0.61868	0.381	0.64	1
mt-Nd6	0.444702	0.581326	0.213	0.276	1
Lars2	0.000612918	0.51619	0.168	0.318	1
Lhx8	0.000423879	0.513724	0.266	0.199	1
Tmsb4x	0.120052	0.512591	0.42	0.685	1
Uba52	0.269808	0.497617	0.563	0.942	1
1700018B24Rik	0.706778	0.488001	0.367	0.521	1
Syce3	0.0144847	0.484919	0.556	0.686	1
Acat1	0.00183628	0.48377	0.231	0.407	1
H19	3.60558e-07	0.478835	0.185	0.411	0.0111964
Hormad1	0.0520266	0.477188	0.472	0.768	1
Mageb4	0.209805	0.465452	0.245	0.353	1
Cetn4	0.480444	0.463103	0.255	0.341	1
Ccdc73	0.44079	0.463093	0.413	0.576	1
Xist	1.31308e-05	0.460278	0.164	0.341	0.40775
Gm27164	0.0157651	0.458878	0.304	0.273	1
AC160336.1	1.21711e-08	0.455484	0.381	0.697	0.000377948
Taf7l	0.0278959	0.449896	0.531	0.608	1
Hes1	0.202805	0.446631	0.206	0.29	1
Gm11985	0.308085	0.443158	0.259	0.269	1
Pnrc1	2.79227e-07	0.438789	0.297	0.609	0.00867083
Pet2	0.420188	0.436695	0.322	0.355	1
Kdm1b	0.0916789	0.428403	0.196	0.287	1
Sumo3	1.8019e-07	0.427011	0.343	0.71	0.00559544
Gpbp1	0.102927	0.422577	0.51	0.83	1
Spa17	0.0952781	0.422308	0.332	0.514	1
Eif4a2	0.008338	0.422281	0.5	0.878	1
Sycp1	1.45525e-05	0.418955	0.745	0.838	0.4519
Tmem14c	6.1197e-07	0.416652	0.399	0.788	0.0190035
Gdpd1	0.674079	0.416488	0.245	0.3	1
Akap17b	1.75785e-05	0.405199	0.182	0.366	0.545865
Dnajb9	7.89693e-05	0.404673	0.231	0.442	1
Ube2w	0.0255659	0.401295	0.213	0.339	1
Aen	0.0142518	0.389709	0.301	0.468	1
Eif1b	0.0545123	0.389024	0.51	0.844	1
Ccdc152	0.419825	0.387635	0.266	0.368	1
Reep5	4.86441e-05	0.384243	0.318	0.597	1
Aptx	2.81954e-05	0.377641	0.185	0.377	0.875552
Mael	0.120267	0.376757	0.493	0.8	1
Nup62cl	0.098059	0.376317	0.171	0.253	1
Pkig	9.24317e-09	0.375486	0.29	0.641	0.000287028
Ift27	0.000132883	0.36961	0.213	0.403	1
Aig1	0.000688015	0.366078	0.161	0.297	1
Ninj1	0.000135573	0.36467	0.248	0.46	1
Ergic3	0.0134963	0.36106	0.339	0.53	1
Gstm2	8.07197e-07	0.360285	0.129	0.309	0.0250659
Vps35	2.17062e-05	0.359214	0.395	0.737	0.674041
Map1lc3a	3.57963e-06	0.356685	0.283	0.57	0.111158
Eif4a1	0.799265	0.352948	0.643	0.938	1
Tsacc	0.000887907	0.351742	0.203	0.369	1
Id1	0.648449	0.349603	0.542	0.805	1
Cul3	3.24256e-14	0.349073	0.308	0.73	1.00691e-09
Atp6v1d	0.00132805	0.346561	0.395	0.681	1
Ndufa1	0.0150866	0.34653	0.657	0.932	1
Mat2b	6.46456e-06	0.346392	0.29	0.56	0.200744
Rpl39l	0.000459379	0.34176	0.437	0.786	1
Tmsb10	0.00169964	0.341418	0.591	0.919	1
Arpc5l	2.06061e-08	0.339233	0.381	0.786	0.000639881
Itgb3bp	5.84678e-07	0.337434	0.234	0.5	0.018156
Eif1ax	3.1411e-09	0.335788	0.388	0.799	9.75406e-05
Aktip	4.41479e-09	0.33556	0.164	0.405	0.000137093
Dync1i2	1.96738e-06	0.332332	0.36	0.722	0.0610929
Stub1	9.05558e-11	0.330415	0.276	0.637	2.81203e-06
Hist1h1e	1.66008e-12	0.330352	0.129	0.393	5.15504e-08
Kank3	0.00485779	0.330025	0.15	0.265	1
Trappc2l	2.68105e-06	0.329967	0.304	0.611	0.0832547
Idh3a	2.49226e-08	0.328003	0.203	0.469	0.00077392
Znhit6	1.09992e-13	0.32766	0.276	0.679	3.41559e-09
Dhx40	2.19697e-08	0.324905	0.273	0.579	0.000682226
Pptc7	3.34607e-06	0.320516	0.147	0.325	0.103905
Znrd1as	8.04434e-05	0.318914	0.217	0.405	1
Josd2	0.0187609	0.316376	0.276	0.448	1
Psmd10	4.34443e-10	0.316066	0.238	0.56	1.34907e-05
Gm17018	5.00958e-05	0.315719	0.15	0.31	1
Cops5	3.82535e-14	0.313513	0.332	0.794	1.18788e-09
Otub1	4.93313e-05	0.311656	0.182	0.365	1
Tsc22d3	0.000227978	0.309776	0.259	0.472	1
Apoo	1.02221e-06	0.309456	0.353	0.725	0.0317428
Prps1	0.0198908	0.30834	0.171	0.272	1
Tex15	0.702009	0.305883	0.584	0.722	1
Wdr36	3.90601e-10	0.304718	0.259	0.593	1.21293e-05
Xlr	3.43007e-06	0.303177	0.238	0.476	0.106514
Larp7	0.000156235	0.301071	0.469	0.862	1
Gtsf1	0.0662363	0.299972	0.304	0.447	1
Mrps9	8.39717e-12	0.299415	0.304	0.696	2.60757e-07
Nae1	1.42899e-08	0.299107	0.416	0.852	0.000443743
Eif4e	8.88098e-05	0.297465	0.441	0.845	1
Meg3	1.05522e-08	0.297229	0.122	0.322	0.000327678
Jun	3.42262e-08	0.294488	0.14	0.346	0.00106283
Gsdme	5.70615e-06	0.294468	0.164	0.35	0.177193
Stk25	3.91688e-11	0.293837	0.276	0.646	1.21631e-06
Rdx	4.40935e-07	0.293703	0.462	0.89	0.0136924
Xrcc5	4.82871e-14	0.293488	0.217	0.582	1.49946e-09
Serpinb6a	1.21982e-08	0.291848	0.196	0.456	0.000378789
Card19	2.27949e-08	0.289055	0.161	0.387	0.000707851
Snrpb2	8.16033e-08	0.287619	0.416	0.872	0.00253403
Tdrd1	0.000260993	0.286788	0.14	0.273	1
Vapa	4.69363e-05	0.28534	0.469	0.888	1
Morn2	0.000193868	0.283795	0.294	0.532	1
Gnpda2	2.87575e-06	0.283538	0.171	0.371	0.0893006
Ccdc115	9.16877e-08	0.283443	0.241	0.518	0.00284718
Paip1	2.12153e-06	0.283433	0.276	0.556	0.0658799
Mrfap1	4.79066e-07	0.282713	0.444	0.86	0.0148765
Arf5	1.05389e-08	0.281942	0.378	0.77	0.000327264
Lgals7	0.000102367	0.280846	0.217	0.413	1
Snx4	4.54852e-16	0.279239	0.217	0.601	1.41245e-11
Anxa7	1.22764e-05	0.278842	0.213	0.42	0.381218
2410015M20Rik	9.92121e-10	0.277929	0.371	0.827	3.08083e-05
Ik	2.63194e-09	0.277446	0.395	0.806	8.17296e-05
Epb41l2	3.44886e-14	0.277107	0.259	0.651	1.07098e-09
Ube2d3	0.197693	0.276812	0.559	0.924	1
Ccnb3	0.0689611	0.276477	0.213	0.293	1
Cdk2	4.74603e-07	0.276065	0.115	0.291	0.0147378
Ift88	4.50009e-10	0.276016	0.136	0.368	1.39741e-05
Asnsd1	1.49376e-06	0.275844	0.28	0.575	0.0463857
G3bp2	1.05016e-09	0.275748	0.332	0.725	3.26106e-05
Bri3	2.88212e-06	0.272434	0.448	0.85	0.0894986
Cks2	0.00463701	0.272197	0.563	0.908	1
Efcab2	1.92199e-07	0.270761	0.241	0.506	0.00596836
Eif3e	0.351228	0.270451	0.559	0.935	1
Spata33	0.53486	0.269855	0.21	0.273	1
Tulp4	8.33966e-13	0.268962	0.273	0.64	2.58971e-08
Ddah1	0.000119006	0.268511	0.143	0.284	1
Ift74	2.30598e-15	0.26579	0.22	0.59	7.16076e-11
Cast	2.84223e-07	0.265099	0.182	0.4	0.00882597
Zcwpw1	0.00652769	0.264488	0.566	0.886	1
Tsc22d1	3.17694e-07	0.263664	0.374	0.744	0.00986535
Akr1b3	3.75422e-16	0.263376	0.259	0.693	1.1658e-11
Mycbp	0.000121945	0.263102	0.444	0.852	1
Eps15	8.06715e-14	0.261356	0.161	0.461	2.50509e-09
Bcl7a	4.77932e-11	0.261251	0.126	0.369	1.48412e-06
Ndufa5	0.0813327	0.260482	0.524	0.923	1
Ube2g2	1.14452e-05	0.260235	0.115	0.263	0.355408
Psmg4	0.00197549	0.259701	0.43	0.792	1
Atp6v0e	8.07335e-09	0.258383	0.255	0.562	0.000250702
Hsf2	6.70216e-11	0.258205	0.206	0.502	2.08122e-06
Stard7	4.2767e-11	0.257949	0.213	0.518	1.32804e-06
Osbpl8	6.40734e-12	0.257912	0.129	0.387	1.98967e-07
Mtfr1l	9.85713e-14	0.255829	0.217	0.58	3.06094e-09
Arl3	5.95776e-05	0.255812	0.227	0.438	1
Gid4	1.84693e-11	0.255317	0.213	0.533	5.73526e-07
Ppid	2.75402e-17	0.255245	0.266	0.682	8.55205e-13
Copb2	7.96175e-12	0.254843	0.448	0.872	2.47236e-07
Phf7	1.37603e-08	0.253757	0.178	0.42	0.000427298
Zfp580	4.59671e-08	0.253517	0.108	0.29	0.00142742
Asz1	1.46507e-11	0.253281	0.266	0.629	4.54949e-07
Nabp1	3.95839e-05	0.25319	0.192	0.367	1
Ptcd2	9.95741e-17	0.25014	0.143	0.475	3.09207e-12
Usp7	7.6613e-47	-0.250292	0.108	0.675	2.37906e-42
Fam50a	9.06891e-37	-0.250565	0.192	0.731	2.81617e-32
Stip1	1.00835e-48	-0.251402	0.185	0.788	3.13122e-44
Rpl29	1.60343e-15	-0.251425	0.766	0.989	4.97913e-11
Nasp	6.50244e-27	-0.251669	0.451	0.936	2.0192e-22
Tuba1a	5.16114e-31	-0.251888	0.073	0.48	1.60269e-26
Ilf2	1.21862e-43	-0.252068	0.178	0.754	3.78419e-39
Tpgs2	4.48345e-35	-0.252126	0.147	0.645	1.39225e-30
Selenow	1.71481e-31	-0.252378	0.224	0.706	5.32501e-27
Anp32a	1.23474e-31	-0.252417	0.091	0.51	3.83425e-27
Rnpc3	2.19731e-28	-0.252596	0.059	0.424	6.82331e-24
Raph1	2.91683e-45	-0.252829	0.077	0.607	9.05762e-41
Coprs	4.58272e-40	-0.252888	0.21	0.771	1.42307e-35
Zc2hc1a	1.43442e-30	-0.253265	0.045	0.428	4.45432e-26
Ccnb2	4.09807e-37	-0.253694	0.276	0.824	1.27257e-32
Dcps	2.99141e-33	-0.253977	0.094	0.538	9.28924e-29
Snrpd2	1.282e-13	-0.255173	0.584	0.971	3.98101e-09
Eif3c	3.0737e-22	-0.255493	0.542	0.961	9.54476e-18
Hpf1	4.13862e-44	-0.255527	0.178	0.751	1.28517e-39
Mis18a	4.64997e-38	-0.255596	0.073	0.543	1.44395e-33
Cyb5r3	1.65118e-39	-0.255703	0.133	0.653	5.12742e-35
Sar1b	9.06482e-46	-0.255911	0.147	0.725	2.8149e-41
Pgam1	2.06214e-31	-0.256726	0.105	0.54	6.40357e-27
Sf3b2	2.6657e-33	-0.257051	0.311	0.865	8.27781e-29
Yeats4	4.37743e-51	-0.257235	0.129	0.725	1.35932e-46
