# Supplementary material for: Two distinct pathways of pregranulosa cell differentiation support follicle formation in the mouse ovary
Source: Proc Natl Acad Sci U S A. 2020 Aug 5;117(33):20015–26. doi: 10.1073/pnas.2005570117 (PMC7443898; doi:10.1073/pnas.2005570117)
Supplement: Supplementary File [file pnas.2005570117.sd02.xlsx]

## Sheet: Table
Dataset S2.	Mean mUMI/cell for each somatic cell cluster in Figure 3B
mUMIs/cell
	Epi_0	Epi_1	Epi_2	Epi-3	Bip	BPG_0	EPG__0	BPG_1	EPG_1	BPG_2	EPG_2	BPG_3	EPG_3	BPG_4	EPG_4	BG_W1	EG_W2
Cluster ID	0	1	2	3	4	5	6	7	8	9	10	11	12	13	14	15	16
Xkr4	8.2251	37.4318	6.17551	2.134	4.81323	2.22904	0	0	0	6.38393	0	3.08179	1.81137	5.43178	3.45879	5.92038	3.33018
Gm1992	0	0	0	0	0	0	0	0	0	0	0	0	0	0	0	0	0
Gm37381	0	0	0	0	0	0	0.922848	0	0	0	0	0	0	0	0	0	0
Rp1	0	0	0	0	0	0	0	1.44335	0	0	0	0	0	0	0	0	0
Sox17	2.13573	0	0	12.1165	0	0	0	3.56071	0	1.4229	1.36932	4.9682	3.1217	4.86255	1.71709	0	1.93614
Gm37323	0	0	0	0	0	0	0	0	0	3.64805	0	0	0	0	0	0	0
Mrpl15	597.584	426.387	322.31	437.555	522.408	553.235	551.442	305.464	295.121	456.725	454.15	297.371	247.978	402.566	395.043	517.777	494.031
Lypla1	136.395	100.626	139.476	154.601	232.981	150.033	119.7	127.1	109.467	127.898	138.711	198.026	134.378	86.8283	135.065	115.468	219.315
Gm37988	0	4.80983	9.22885	0	1.70951	0	0.922848	1.62603	0	0	2.9937	0	0	0	0	0	3.21861
Tcea1	561.364	597.765	444.677	550.834	548.438	447.113	461.188	434.922	407.281	651.48	625.322	522.664	401.55	591.116	516.032	551.881	520.053
Rgs20	0.928464	0	0	0	0	2.4677	0	0	2.34682	0	0	0	0	0	0	0	0
Gm16041	0	0	0	0	0	0	0	0	0	1.83423	0	0	1.25706	0	0	0	0
Atp6v1h	138.529	261.868	210.362	173.256	199.595	172.211	170.866	115.746	133.648	179.252	232.304	169.339	218.315	223.199	218.448	182.601	204.204
Oprk1	6.04945	11.8299	0	0	13.5041	63.09	13.8133	14.8531	54.7735	32.803	188.246	12.7063	115.341	9.08464	58.9108	1.65856	0
Npbwr1	11.8652	9.93359	0	3.82944	61.9487	0	8.69436	4.29441	3.70817	0	0	0	1.48137	0	8.45438	0	7.50224
Rb1cc1	366.511	863.698	269.315	449.886	378.359	505.089	413.162	342.133	316.668	801.458	881.032	414.933	448.17	383.214	453.657	343.779	366.404
4732440D04Rik	44.4971	108.687	56.0093	19.2734	47.1822	94.1001	77.7994	17.6876	24.3299	53.6599	102.044	35.9477	49.9149	47.8386	55.4045	38.7479	47.1606
Alkal1	0	0	0	0	0	0	0	0	0	0	0	0	0	0	0	0	0
St18	1.07298	0	0	0	0	0	0	0	0	0	2.76324	0	0	0	3.79803	0	0
Pcmtd1	477.541	984.411	725.224	659.028	498.463	921.923	671.627	644.817	689.826	1001.84	1131.58	728.554	883.716	602.64	711.819	555.951	718.003
Gm26901	17.7299	32.3205	7.85548	0	15.3249	8.54248	15.509	6.03722	10.6418	17.3243	40.3861	8.68954	13.726	12.548	16.5057	17.7897	19.1253
Gm30414	0	0	0	0	0	0	0	0	0	0	0	0	0	0	0	0	0
Sntg1	2.15237	5.16385	0	0	0	0	0	0	0	1.15795	0	0	0	1.82785	0	5.1324	8.9633
Rrs1	520.674	432.033	305.759	422.141	577.102	263.122	310.694	263.828	223.83	515.438	309.327	416.641	295.845	408.521	432.565	569.774	429.808
Adhfe1	8.76507	8.36377	0	5.65487	53.8875	35.1275	10.9812	10.5507	15.8745	23.6714	11.8394	8.40583	11.602	2.09369	4.33071	21.9848	21.0995
3110035E14Rik	0	0	0	0	0	0	1.18146	0	0	0	0	0	0	0	0	0	0
Gm29520	0	0	0	0	0	0	0	0	0	0	0	0	0	0	0	0	0
Mybl1	30.6021	18.9275	7.95641	7.19318	4.24143	13.1989	6.05053	7.89065	5.21331	24.1517	23.4764	10.8678	4.53811	16.2664	17.3609	16.9647	4.84644
Vcpip1	141.267	208.505	98.5043	180.247	148.215	185.989	155.785	179.934	168.566	306.586	318.593	209.552	239.276	125.511	218.165	170.37	201.002
1700034P13Rik	0.71651	4.25347	0	0	10.4028	2.11871	2.65602	2.28335	0.897682	2.57153	6.23017	5.88113	1.68951	2.84842	4.03083	0	0
Sgk3	49.2004	144.989	95.1336	100.804	85.8193	112.381	42.2494	126.025	75.8767	304.24	229.467	218.78	185.504	107.844	167.979	51.9151	92.0094
Mcmdc2	14.4303	7.3489	29.4758	0	7.83651	6.5852	10.3829	20.2636	23.6303	14.5273	4.04755	29.0205	16.1395	3.69116	5.39891	0	6.16729
Snhg6	579.017	185.177	479.358	423.03	506.238	487.404	558.916	449.345	472.536	190.602	226.585	491.325	407.911	418.931	412.527	556.572	387.167
Tcf24	1.43552	14.39	16.0425	0	11.5278	4.01254	2.85747	1.353	4.09451	4.20073	6.34293	8.35705	1.00265	0	0	5.46704	0
Ppp1r42	0	0	0	0	0	0	0	0	1.00181	3.65916	0	3.49169	3.39609	0	0	0	2.34536
Gm15818	0	0	0	0	0	0	0	0	0	0	0	0	0	0	0	0	0
Cops5	655.891	603.645	341.577	607.686	678.057	704.1	699.578	446.644	428.014	751.003	684.202	464.85	336.194	679.238	543.511	661.976	554.584
Cspp1	456.335	574.1	459.031	393.737	318.073	550.677	449.56	425.491	372.27	741.995	646.703	483.948	420.917	537.009	466.15	426.383	403.953
Arfgef1	264.259	473.468	385.869	454.301	252.029	311.604	280.844	228.226	188.612	549.497	540.876	297.18	339.917	277.641	322.779	285.475	329.97
Cpa6	9.85188	0	0	0	0	0	1.11953	0	0	1.52538	1.54402	0	0	0	0	0	2.98414
Prex2	7.52598	6.15963	0	11.2864	7.59247	3.94238	12.762	1.64607	2.96064	6.11927	10.9109	6.28141	2.87476	12.9016	7.02314	1.85445	7.13096
A830018L16Rik	9.68675	6.60021	9.07442	3.71453	2.59732	12.7512	9.7453	4.36258	4.20538	7.84827	4.85174	5.00599	6.10967	4.72291	13.3242	0	2.66516
Gm17644	0.494227	0	0	0	0	0	0	0	0	0	0	0	0	0	0	0	0
Gm29663	0	0	0	0	0	0	0	0	0	0	0	0	0	0	0	0	0
Sulf1	584.149	913.453	420.922	591.928	578.148	925.146	748.915	672.653	539.756	1042.73	1113.56	544.028	434.127	278.989	340.953	147.075	389.992
Slco5a1	39.6022	45.689	38.8672	60.8699	14.6512	21.2404	11.3161	3.65802	20.5785	2.27219	35.2726	7.98137	21.2469	6.67137	24.9953	3.71073	54.8999
Gm29283	0	0	0	0	0	0	0	0	0	0	0	0	0	0	0	0	0
Prdm14	0	0	0	0	0	0	0	4.08347	0	1.12093	0	0	1.90332	0	0	0	0
Ncoa2	173.131	522.697	257.064	244.44	132.43	302.474	186.862	166.925	161.684	512.342	538.923	255.752	297.78	270.12	305.682	176.321	207.476
Gm29570	0	0	0	0	0	0	0	0	0	0	0	0	0	0	1.77269	0	0
Tram1	365.281	371.614	419.641	337.375	446.041	331.859	270.868	380.506	346.824	288.949	316.373	367.525	412.094	278.264	290.024	244.412	284.158
Lactb2	42.0546	147.254	26.998	58.0738	59.3988	93.869	64.4189	43.0958	53.245	135.277	127.171	50.7868	48.3887	49.1627	69.8631	62.6074	44.147
Xkr9	0	0	0	0	1.14276	0	0	0	0	0	0	0	0	0	0	0	0
Eya1	11.8865	0	0	0	7.06426	2.06565	7.92161	0.731049	6.56586	6.19906	4.42456	4.19507	4.01641	1.66907	0	1.86436	0
Gm9947	0	0	0	0	0	0	0	0	0	0	0	0	0	0	0	0	0
Msc	0.456894	0	0	0	0.963981	0	1.16814	0.499512	0	0.959109	0	0	0	2.51421	0	2.32326	0
Trpa1	0	0	8.14804	0	0	0	0	0	0	2.09979	0	1.78107	0	0	0	0	0
Kcnb2	20.6492	77.9318	109.352	84.2798	3.17516	41.13	2.83704	187.44	52.4581	366.508	299.826	319.815	274.482	111.859	109.929	188.477	193.879
Terf1	436.926	172.064	148.107	164.192	109.243	103.562	125.866	124.866	116.678	137.067	161.763	103.242	87.8109	119.148	206.762	93.911	107.393
Sbspon	97.9562	205.79	233.867	138.838	7.30948	32.4274	188.841	44.125	138.741	7.50361	130.848	9.79674	72.2785	11.6606	51.2478	1.71239	4.73674
4930444P10Rik	3.35922	0	0	0	1.09808	0	2.53142	1.91221	0	0	0	0	0	0	1.7794	0	0
Rpl7	3335.88	3210.47	3251.5	3144.03	3131.25	3414.07	3641.3	2914.9	3123.64	2610.56	2910.54	2719.06	2772.56	2901.72	2835.81	2982.29	2936.45
Rdh10	108.766	242.335	321.197	309.7	49.9307	66.3899	86.2096	162.448	169.512	81.5429	200.261	130.713	192.9	92.0047	120.309	31.8919	85.0972
Gm28095	0	0	0	0	0	0	0	1.81041	0	2.42799	1.0258	0	0	0	0	0	0
Stau2	225.314	203.056	172.565	240.577	217.312	263.733	187.402	218.004	208.539	289.481	285.674	214.536	185.314	215.154	234.209	243.637	259.727
Gm7568	0	0	0	0	0	0	0	0	1.34786	3.92251	4.42863	0	0	0	0	0	0
Ube2w	282.493	344.207	394.971	276.789	414.503	244.877	213.561	494.957	401.211	350.014	276.935	506.487	395.326	382.646	340.697	380.701	358.607
Eloc	1174.48	693.006	917.837	963.305	1154.6	794.029	890.135	1301.92	1222.7	688.27	678.372	1215.6	1149.79	910.71	835.543	852.52	861.044
D030040B21Rik	5.70352	0	24.5184	1.96952	0	2.15973	3.63239	24.1826	15.6087	2.57287	3.33156	14.6568	6.6653	4.0414	1.80545	0	0
Tmem70	328.592	302.942	355.12	319.72	409.128	413.037	419.539	306.062	406.302	314.013	426.742	307.075	357.122	307.69	358.772	277.988	297.694
Ly96	66.6527	47.4964	156.002	165.34	134.886	91.3694	91.5354	341.964	340.036	106.042	110.595	352.606	354.145	161.736	178.997	168.647	194.799
Gm28376	0	0	0	0	0	0	0	0	0	0	0	0	0	0	0	0	0
Jph1	52.8554	136.916	106.809	78.1436	8.93526	59.8339	50.1294	39.2621	32.0791	22.4657	76.3203	44.8152	111.387	71.0491	65.2083	10.8376	41.1778
Gm28783	0	0	0	0	0	0	0	0	0	0	0	0	0	0	0	0	0
Gdap1	0.380688	4.88959	0	0	1.31937	0	2.50211	0	0	3.98913	3.15289	0	2.47685	0	0	1.08161	3.01892
Gm28784	0	0	0	4.2127	0	0	0	0	0	0	0	0	0	0	0	0	0
Pi15	1.75417	2.04866	0	6.85237	0	1.1916	0	1.71687	0	6.13732	4.37668	1.48947	0	0	0	0	2.4277
Gm28154	0	0	0	0	0	0	0	0	1.20815	1.15784	0	0	0	0	0	0	0
Gm16070	0.826875	0	0	0	0	0	0	0	1.40828	2.27702	0	0	0	0	0	0	0
Crispld1	19.3171	9.64751	13.7861	0	23.2503	0	0.998661	4.13085	5.77078	9.46421	1.71386	11.9242	1.55024	11.0683	0	1.87146	10.1676
Gm28153	0	0	0	0	0	0	0	0	0	0	0	0	0	0	0	0	0
Crisp4	0	0	0	0	0	0	0	0	0	0	0	0	0	0	0	0	0
Defb18	0	0	0	0	0	0	0	0	0	0	0	0	0	0	0	0	0
Defb41	0	0	0	0	0	0	0	0	0	0	0	0	0	0	0	0	0
Gm15825	0	0	0	0	0	0	0	0	0	0	0	0	0	0	0	0	0
Tfap2d	0	0	0	0	0	0	0	0	0	0	0	0	0	0	0	0	0
Tfap2b	0.703015	0	0	0	6.23525	0	0	0	0	0	0	0	0	0	0	0	0
Gm28340	0	0	0	0	0	0	0	0	0	0	0	0	0	0	0	0	0
Pkhd1	0.792528	0	0	0	0	0	1.60752	0	0	0	0	0	0	0	0	0	0
4930486I03Rik	0	0	0	0	0	0	0	0	0	0	0	0	0	0	0	0	0
Gm28653	0	0	0	0	0	0	0	0	0	0	0	0	0	0	0	0	0
Il17a	0	0	0	0	0	0	0	0	0	0	0	0	0	0	0	0	0
Il17f	7.37922	0	0	0	0	0	0.966721	0	1.43935	0	0	0	0	0	0	0	0
Mcm3	578.918	303.038	91.4567	198.986	457.222	207.002	382.247	71.1598	163.907	115.495	197.13	69.9609	109.416	71.1193	90.0779	49.0746	56.6233
Gm28065	0	0	0	0	0	0	0	0	0	0	0	0	0	0	0	0	0
6720483E21Rik	0	0	0	11.7065	0	0	1.97598	0	2.54613	0	0	1.18403	3.2892	0	2.27719	0	5.40977
Paqr8	20.629	140.057	128.173	80.7059	19.3402	70.3382	24.245	19.0418	59.4986	45.9888	174.878	36.0912	71.1307	22.7461	62.7373	9.50084	22.9686
Efhc1	10.1474	13.6328	14.3591	3.434	16.2917	8.73971	11.6886	17.8672	13.7642	26.7521	36.259	14.2445	11.5707	9.45066	3.4443	10.969	12.7886
Tram2	46.5944	78.3604	31.2706	13.825	32.793	45.9731	28.0759	48.7282	34.1627	39.0286	52.8734	45.4254	40.7321	32.8048	41.2786	152.986	89.5902
Gm28287	0	0	0	0	0	0	0	0	0	1.0419	0	0	0	0	1.49158	1.84099	0
Tmem14a	32.9824	63.7675	62.4325	35.1603	48.2538	80.1568	32.2345	80.3513	69.8584	110.466	79.9551	85.0643	76.0987	53.772	94.3619	74.2096	133.179
Gsta3	13.4693	0	0	54.7842	48.9649	19.3142	12.3917	28.4136	14.0063	37.0969	36.4071	21.6972	36.1254	60.2547	226.375	279.917	909.848
Gm28836	0.745686	0	0	0	0	0	0	0	0	0	1.58395	0	0	0	0	0	0
Khdc1a	1.58886	0	0	0	5.37163	0	1.26899	0	0	0	0	0	0	0	0	0	0
Khdc1c	0.968184	0	0	0	7.31786	0	0	0	0	0	0	0	0	0	0	0	4.69892
Khdc1b	0	0	0	0	0	0	0	0	0	4.71154	1.63507	0	0	0	1.86428	7.92876	7.35709
Kcnq5	3.69699	0	12.9292	0	3.12113	0	0	0	0	0	3.68015	0	0	2.42473	4.01384	5.01026	2.79109
Gm26580	0	0	0	0	0	0	0	0	0	0	0	0	0	0	0	0	0
Rims1	14.7982	0	0	0	4.20016	8.05547	2.65237	6.84494	0.962394	0	2.30956	0	1.69904	0	0	0	2.8492
4933415F23Rik	0	0	0	0	0	0	0	0	0	0	0	0	0	0	0	0	0
Gm27028	0	0	0	0	1.32875	0	0	0	0	0	0	0	0	0	0	0	0
Gm29107	18.8863	9.89452	6.71738	7.4202	2.98555	17.795	23.9113	8.51361	14.9459	2.47218	6.7363	33.7197	34.2152	8.11006	9.25585	17.687	36.632
Ogfrl1	178.352	127.431	73.7069	106.207	96.0225	77.717	79.7405	46.8598	51.27	73.3209	69.5305	33.2504	47.3932	119.457	70.6055	91.4714	46.9219
Gm28822	0	0	0	0	0	0	0	0	0	0	0	0	0	0	0	0	0
B3gat2	17.8417	80.96	21.1617	4.35811	7.05822	9.65084	9.41591	0	3.85683	102.347	85.421	3.31161	2.9658	0	7.33402	13.3597	29.165
Smap1	689.569	857.317	634.886	734.58	636.048	773.043	659.054	738.27	692.662	1018.04	946.576	743.382	610.319	799.106	681.661	706.441	835.636
Sdhaf4	393.751	468.969	407.171	328.084	480.603	592.309	526.139	446.753	432.584	521.09	525.512	383.458	434.037	316.18	377.086	440.853	497.643
Fam135a	155.181	217.392	138.473	139.744	93.0757	93.7133	95.9083	137.556	100.228	283.619	212.022	207.218	196.036	166.88	170.55	108.517	146.63
Col9a1	7.5768	0	0	0	13.6868	0	0	0	0	0	0	0	0	0	0	0	0
Col19a1	1.7038	0	0	0	1.32875	19.8741	14.2953	7.69646	6.69231	1.16235	1.5067	0	0	0	1.89493	0	0
Lmbrd1	113.535	235.858	259.803	211.22	124.801	135.13	103.37	179.175	188.482	213.857	218.821	220.835	179.993	201.484	234.093	172.268	178.212
Gm28237	0	0	0	0	0	0	0	0	0	0	0	0	0	0	0	0	0
Gm29414	0	0	0	0	0	0	0	0	0	0	0	0	0	0	0	0	0
Adgrb3	4.12648	0	0	0	0	0	1.20898	1.99866	0	3.8847	1.75428	1.87472	0	0	0	3.59913	1.62413
4931408C20Rik	0	0	0	0	0	0	0	0	0	0	0	0	0	0	0	0	0
Gm5524	0	0	0	0	0	0	0	0	0	0	0	0	0	0	0	0	0
Gm597	0	0	0	0	0	0	0	0	0	0	0	0	0	0	0	0	0
Gm9898	0	0	0	0	0	0	0	0	0	0	0	0	0	0	0	0	0
Phf3	666.229	965.501	579.08	585.672	407.57	755.897	719.996	632.47	565.782	968.028	1004.63	829.859	860.16	606.791	616.942	581.083	579.019
Ptp4a1	620.025	461.039	729.847	493.096	648.854	539.882	439.281	834.934	837.187	528.505	604.856	1021.55	1129.88	565.857	639.502	427.423	396.936
Gm29669	0	0	0	0	0	0	0	0	0	0	0	0	0	0	0	0	0
Gm28644	0	0	0	0	0	0	0	0	0	0	0	0	0	0	0	0	0
4931428L18Rik	0	0	0	0	0	0	0	0	0	0	0	0	0	0	0	0	0
Gm29128	0	0	0	0	0	0	0	0	0	0	0	0	0	0	0	0	0
Lgsn	0	0	0	0	0	0	0	0	0	0	0	0	0	0	0	0	0
Pih1d3	0	0	0	0	0	0	0	0	0	0	0	0	0	0	0	0	0
Khdrbs2	18.588	5.40616	0	8.74015	8.93688	2.05547	4.58457	27.901	3.79993	44.1564	12.1573	26.3687	4.74778	90.2706	0	60.7488	19.3551
Gm5415	0.934732	0	0	0	0	0	0	0	0	0	0	0	0	0	0	0	0
Gm37724	0	3.33984	0	0	0	0	0	0	1.10411	0	1.68032	0	0	2.74021	0	0	0
Gm37591	0	0	0	0	0	0	0	0	0	0	0	0	0	0	0	0	0
Prim2	232.219	116.684	25.8647	60.4981	89.4634	79.8396	81.5823	58.0066	68.767	108.218	98.3409	51.4637	66.5833	44.2285	27.0071	41.4388	12.0803
Rab23	125.769	177.431	50.8964	133.702	90.0585	98.1453	88.7394	54.0164	50.2246	108.075	107.964	65.3194	68.3242	81.8971	90.9824	86.8772	72.7591
Bag2	129.37	132.443	79.0324	45.9708	233.595	189.803	237.433	239.697	136.277	231.329	147.111	374.142	222.41	231.679	179.713	209.239	110.254
Zfp451	348.052	484.332	202.188	261.949	235.707	367.473	290.789	388.752	221.562	703.904	518.617	525.322	370.518	475.881	381.329	424.871	413.953
Bend6	6.5455	0	0	0	7.04949	2.47873	2.43664	0	0	4.39227	1.04994	4.79861	0	4.67607	0	2.05355	2.51672
Dst	94.5276	150.589	52.6256	62.2703	97.222	220.624	205.865	221.857	150.277	515.791	513.91	237.597	194.997	283.263	197.214	365.134	207.337
Gm37958	0	0	0	0	0	0	0	0	0	0	0	0	0	0	0	0	0
Gm37233	11.9681	14.395	14.225	24.636	12.3012	12.5296	13.6219	4.94091	6.01864	25.1797	27.6242	10.3402	4.53258	2.35857	1.91556	2.4183	1.65582
Ccdc115	193.913	165.029	166.28	174.952	211.277	141.61	175.987	101.131	131.215	175.062	215.504	125.028	120.753	206.132	184.92	196.731	150.687
Gm28306	0	0	0	0	0	0	0	0	0	0	0	0	0	0	0	0	0
Imp4	277.808	190.289	221.913	189.093	269.617	276.274	283.02	145.91	182.158	186.282	231.026	202.264	215.251	151.173	181.41	198.236	179.547
Ptpn18	21.5417	21.8804	42.2297	36.6371	10.5028	16.8201	21.119	20.1845	27.1597	10.3743	23.9079	19.8293	36.6646	21.7047	39.5758	20.7827	24.969
4930568A12Rik	0	0	0	0	0	0	0	0	0	0	0	0	0	0	0	0	0
Prss39	0	0	0	0	0	0	0	0	0	0	0	0	0	0	0	0	0
Cfc1	0	0	0	0	0	0	0	0	0	0	0	0	0	2.8202	0	0	0
Prss40	0	0	0	0	0	0	0	0	0	0	0	0	0	0	0	0	0
1700101I19Rik	0	0	0	0	0	0	0	0	0	0	0	0	0	0	0	0	0
Amer3	0	0	0	0	0	0	0	0	0	0	0	0	0	0	0	0	0
Arhgef4	10.1682	42.6331	45.1826	25.5873	18.3333	31.4368	30.5283	9.32223	33.8037	38.3227	96.0686	21.2705	54.201	10.0339	41.1796	13.1589	43.8016
Gm38336	0.598064	4.38903	0	3.36271	1.35774	0	2.3344	2.77348	0.794106	6.22367	6.28937	0.45469	3.06507	0	0	0	2.6291
Fam168b	334.68	430.82	271.899	338.194	223.615	273.29	270.549	198.975	200.807	420.033	389.232	267.204	244.481	330.491	388.109	257.592	334.309
Plekhb2	37.9618	89.5758	58.6341	82.3124	57.468	40.5937	19.3529	24.2892	28.0756	33.0708	70.6271	36.3685	76.8582	35.9902	49.6404	44.7677	64.175
Gm37068	0	0	0	0	0	0	0	0	0	0	0	0	0	0	0	0	0
Gm28415	0	0	0	0	0	0	0	0	0	0	0	0	0	0	0	0	0
1110002O04Rik	0.537294	2.41935	6.30699	2.16891	0	0	0	2.03343	0	0	0	0	0	0	2.14173	0	1.42838
Gm37146	0	0	0	0	0	0	0	0	0	0	0	0	0	0	0	0	0
Gm33222	0	0	0	0	0	0	0	0	0	0	0	0	0	0	0	0	0
4930535G08Rik	0	0	0	0	0	0	0	0	0	0	0	0	1.66531	0	0	0	0
Hs6st1	157.262	531.001	198.761	182.903	284.186	371.935	307.365	141.948	226.657	388.43	415.796	162.243	156.842	87.9182	130.549	116.976	130.5
Gm37335	0	0	0	0	0	2.56277	0	1.04561	2.52284	2.26762	3.55881	0	0	0	1.77552	0	0
Gm33280	0	4.94847	0	0	0	2.00023	0	0	0	0	0	3.45949	6.37655	1.80733	2.01199	0	0
Uggt1	131.94	202.482	144.777	116.739	109.933	132.585	108.003	90.0796	94.3862	256.491	255.591	110.77	122.072	115.213	96.8749	137.643	155.859
Neurl3	0.380688	0	0	21.8969	2.52177	2.4429	1.21663	1.06313	0	0.93884	1.66751	2.55785	2.04582	8.6986	4.29718	2.26443	6.55932
Arid5a	16.4017	169.097	195.263	104.511	4.04525	13.4584	5.37172	49.1575	45.8923	21.7367	22.8636	113.312	115.113	30.0717	40.9524	9.15225	9.71815
4930403P22Rik	10.0931	0	46.9005	9.78738	4.1969	0	2.60098	23.856	7.62256	6.36831	3.02927	32.9057	10.333	8.45309	7.43796	12.893	6.2094
Kansl3	236.387	406.902	155.291	286.937	208.822	254.125	205.624	181.474	115.63	421.852	337.528	211.826	172.64	395.283	366.415	366.936	329.168
Fer1l5	0	0	0	0	0	0	0	0	0	1.07921	0	0	0	0	0	0	0
Lman2l	182.44	171.114	190.602	138.577	241.671	221.196	190.235	169.649	154.127	267.618	221.602	242.827	192.441	248.493	235.02	182.922	167.842
Cnnm4	39.8681	47.5811	57.3492	10.6539	22.0878	29.8656	29.6032	21.2434	30.1125	22.492	38.0421	41.0344	53.5699	6.42317	15.2305	5.80296	9.41227
Cnnm3	67.9956	133.195	46.5822	126.855	46.2625	97.0005	55.5459	44.338	54.2109	158.556	138.587	65.2311	47.5645	64.7823	88.5873	79.7269	55.4803
Gm38033	1.86924	0	7.44033	0	0	0	0	2.7851	0	1.07357	2.70147	4.98094	1.5361	0	2.24185	0	0
Ankrd23	1.13115	0	0	0	0	4.34606	7.93058	3.62247	2.97337	5.39797	2.61878	4.31883	1.58197	0	2.00033	7.35946	11.698
Gm42417	0.450685	4.79081	0	0	2.18833	0	1.57805	0	0	0	0	5.11833	0	0	5.38102	4.98085	0
Ankrd39	129.648	141.07	184.768	134.608	101.478	175.615	126.227	101.7	115.387	125.144	137.188	142.721	101.49	103.521	151.953	211.609	174.713
Sema4c	117.924	168.121	105.438	176.922	62.9776	67.8362	66.5581	80.9333	112.356	166.145	126.955	68.5434	55.5685	74.7499	72.2125	98.4154	59.3381
Fam178b	5.38797	3.00457	27.593	26.5361	2.27728	6.71067	6.11899	5.19208	12.5638	10.8761	10.4826	14.1826	25.171	7.28028	0	15.3167	6.87442
Cox5b	1647.05	1234.89	1399.52	1748.78	1660.32	1603.94	1711.38	1545.79	1583.58	1125.08	1232.89	1349.91	1378.34	1619.2	1675.02	1687.93	1547.19
Actr1b	248.205	191.436	202.878	150.096	248.362	236.866	198.971	204.512	153.319	251.643	196.736	241.726	185.838	214.414	227.703	184.755	148.622
4933424G06Rik	2.59558	0	7.34318	0	0	0	0	0	1.11659	0	5.42055	0	0	0	0	0	1.87858
Gm33533	0	0	0	0	0	0	0	0	0	0	0	0	0	0	0	0	0
Zap70	0	0	0	0	0	0	1.97974	0	0	1.28892	0	0	1.68678	4.81937	0	0	0
Tmem131	119.002	342.445	139.046	117.906	120.762	175.133	142.96	111.256	100.553	487.762	412.688	170.404	181.882	113.725	129.649	129.958	141.097
Vwa3b	0.951157	0	0	0	3.64203	4.88055	1.71644	2.8501	0	3.00026	0	6.48521	0	0	4.42407	8.746	5.59826
Gm37020	0	0	0	0	0	0	0	0	0	1.38653	0	0	0	0	0	0	0
Cnga3	0	0	0	0	0	0	0	0	0	0	0	0	0	0	0	0	0
Inpp4a	95.0911	169.103	213.891	60.14	79.9666	93.458	65.8284	90.8078	75.0874	116.155	126.716	117.683	112.622	79.4372	49.9854	62.4376	30.8828
4930439A04Rik	0	0	0	0	0	0	2.39064	0	0	0	0	0	0	0	0	0	0
Coa5	115.85	249.363	255.355	198.117	186.509	289.202	206.055	137.44	151.67	215.349	262.185	146.317	190.001	168.957	234.971	191.866	119.673
Unc50	326.647	290.392	202.582	377.722	408.311	325.517	293.203	276.45	270.267	334.921	353.245	326.971	354.103	443.939	480.77	413.319	329.445
Mgat4a	15.1322	26.7208	33.1	15.7198	14.8456	7.04933	18.5424	11.914	7.90096	25.6785	19.3493	11.6332	22.5401	18.6083	11.925	0	28.2006
2010300C02Rik	7.96802	11.5573	0	21.8507	8.45864	2.33421	3.225	1.79805	4.1257	1.18653	10.7897	0	0	0	11.9634	0	0
4930556I23Rik	0	0	0	0	0	0	0	0	1.23644	0	0	0	0	0	0	0	0
Tsga10	31.9007	33.5643	39.2588	14.3243	11.3201	26.8577	21.3219	13.7704	26.1173	54.7905	37.5875	37.6868	21.6271	20.5309	18.4007	30.1398	29.2025
Gm26805	1.10985	0	0	0	0	0	0	0	0	3.48041	0	0	0	0	0	0	0
Lipt1	38.8937	31.9823	28.4613	78.5787	30.7188	29.5884	40.9072	26.7975	25.3969	52.7977	54.7671	29.663	44.5276	31.6638	29.3711	45.1508	44.173
Mitd1	186.715	228.909	237.396	270.913	223.441	105.943	140.984	101.208	202.972	183.192	230.175	128.439	144.555	179.382	255.973	156.745	169.497
Mrpl30	897.099	788.607	915.594	904.583	883.574	936.922	1010.96	733.998	884.243	674.024	826.969	636.497	872.934	851.483	869.704	831.229	791.663
Lyg2	1.6676	0	0	0	0	0	0	0	0	0	0	0	1.40311	0	0	0	0
Gm15457	3.109	0	7.15461	0	0	5.99629	1.25395	0	1.43655	0	3.05554	1.6425	1.25706	0	0	4.34437	0
Lyg1	2.23863	0	0	0	1.55798	0	6.32066	1.04842	7.60899	1.44215	1.4467	0	0	0	0	0	0
Txndc9	672.704	633.087	464.511	710.168	859.983	747.317	744.597	463.813	547.108	579.281	662.464	512.975	496.136	691.135	726.399	727.089	635.54
Eif5b	1328.32	1497.15	1259.94	1303.72	1315.39	1221.13	1263.49	1348.8	1276.61	1504.84	1556.86	1429.71	1388.18	1233.42	1296.19	1096.28	1126.81
Rev1	224.538	261.239	131.219	140.56	137.309	207.339	198.396	152.136	140.71	294.917	278.394	214.668	210.06	164.435	259.044	139.222	126.027
Gm5099	0	0	0	0	0	0	0	0	0	0	0	0	0	0	0	0	0
Aff3	163.254	89.8688	40.5214	49.5947	277.419	363.024	258.469	113.564	121.966	386.185	169.81	225.581	105.731	172.767	112.448	165.519	58.1171
Gm16150	0	0	0	0	3.77244	5.09403	0	0	0	7.30947	4.60684	0	0	2.36739	0	0	0
Gm16151	0	0	0	0	0.878081	0	0	0	0	0	1.20267	0	0	0	0	0	0
Gm16152	69.0424	2.04866	0	11.6515	144.909	139.811	99.985	72.671	42.4631	144.016	47.2222	135.753	46.215	115.797	32.4728	80.5418	30.9663
Lonrf2	12.3941	30.8045	14.4618	27.9426	8.79366	29.3563	17.2971	43.7971	25.2986	36.409	27.8991	37.9712	18.3144	44.7478	21.7946	36.7856	30.2796
Chst10	13.2849	7.78515	7.73185	14.6106	11.4015	13.059	15.6686	14.3384	11.2036	18.9992	12.2231	14.46	6.25005	20.999	27.3546	14.0886	9.79457
Gm37707	0	0	0	0	0	0	0	0	0	0	0	0	0	0	0	0	0
Nms	0	0	0	0	0	0	0	0	0	0	0	0	0	0	0	0	0
Pdcl3	436.132	420.458	416.669	392.872	469.132	354.806	350.627	447.141	379.126	416.363	458.994	573.879	428.248	462.244	359.203	463.495	383.693
Gm37821	0	0	0	0	0	0	0	0	0	0	0	0	0	0	0	0	0
Npas2	0.761668	0	8.14421	3.71453	0	0	6.75758	3.92562	2.93797	3.11799	6.52789	6.97854	1.80193	0	0	1.71239	5.57329
Rpl31	3312.05	2880.77	3316.01	3303.65	2845.59	3365.22	3588.22	3107.02	3297.87	2383.12	2639.56	2943.71	3009.31	3080.05	3080.73	3238.2	3146.34
Tbc1d8	21.4634	10.9807	32.2221	11.639	34.2717	75.3403	15.2717	41.6598	22.3437	95.9263	26.4694	64.8976	18.7313	51.7643	50.0769	91.2833	105.469
Cnot11	281.127	98.1367	152.511	166.527	333.349	213.789	186.749	186.559	181.429	154.634	113.014	180.726	121.231	196.001	185.472	145.066	149.356
Rnf149	401.643	697.843	522.068	561.14	439.719	753.566	485.346	737.067	775.639	779.769	961.972	677.713	834.964	496.058	715.711	321.167	442.516
Creg2	2.79249	0	8.15317	0	0	9.85392	0	17.9581	2.2847	33.3323	36.8827	24.3234	11.0156	27.2751	11.5833	12.8053	5.70083
D930019O06Rik	0	0	0	0	0	0	0	1.56312	0	2.47046	0	0	0	0	2.12167	1.5881	0
Rfx8	1.92585	3.65852	0	4.89378	1.0469	2.24753	4.86805	2.92089	0	2.1713	0	0	0	0	0	0	0
Gm3646	0	0	0	6.36869	0	0	0	1.53926	1.60274	0	0	0	1.57947	0	0	1.65856	0
1700066B17Rik	3.72829	6.71242	0	7.33822	0	14.4325	3.90583	10.9135	10.7525	17.5423	8.12976	14.8564	27.8248	10.637	6.31699	22.054	63.6591
Map4k4	620.469	1039.05	459.275	720.222	392.894	947.346	637.954	867.219	637.616	1508.49	1095.46	819.939	631.598	783.015	828.834	876.46	1160.12
Il1r2	0.958976	0	0	9.55445	0.609879	3.07761	0	0	1.54229	2.36662	0	0	1.44418	1.48607	6.4072	5.3897	5.69434
Gm16894	0	0	0	0	0	2.25336	0	0	0	4.63729	6.41746	1.77213	4.61032	0	2.81941	0	2.66834
Il1r1	39.7263	49.0911	0	22.7179	2.85405	63.9364	24.1292	16.6355	37.3573	18.9774	35.6115	15.1191	15.8681	14.5811	28.0713	10.9347	40.3544
Il1rl2	2.8179	0	0	3.49653	1.38007	0	1.22108	0	3.23543	1.56198	1.72661	1.82233	0	0	3.97287	0	8.40493
Il1rl1	0	0	0	0	0	0	0	0	1.5141	0	1.818	2.43765	1.79406	0	0	0	0
Il18r1	0	0	7.68512	31.0804	0	0	0	0	1.64024	0	0	0	0	0	1.86428	0	0
Il18rap	0	0	0	0	0	0	0	0	0	0	0	0	0	0	2.41565	0	0
Gm35801	0	0	0	0	0	0	0	0	0	0	0	0	0	0	0	0	0
Slc9a4	0	0	0	0	0	0	0	0	0	0	0	0	0	0	0	0	0
Slc9a2	0	0	0	0	0	0	0	0	1.32154	0	0	1.79624	0	0	0	2.20354	0
Gm37623	0	0	0	0	0	0	0	0	0	0	0	0	0	0	0	0	0
Gm37915	0	0	6.17551	0	0	0	0	0	0	0	0	2.39697	0	0	1.30656	0	0
Mfsd9	4.88109	4.3856	16.2887	4.89378	4.81908	6.45251	6.8714	5.92558	4.96758	18.8753	15.6736	7.23475	1.55144	2.30884	14.9098	4.41228	11.3602
Tmem182	0	0	0	0	0	0	0	0	0	0	0	0	0	0	0	0	0
4930448I06Rik	0	0	0	0	0	0	0	0	0	0	0	0	0	0	0	0	0
Gm28634	0	0	0	0	0	0	0	0	0	0	0	0	0	0	0	0	0
Gm29260	0	0	0	0	0	0	0	0	0	0	0	0	0	0	0	0	0
Gm9915	0	0	0	0	0	0	0	0	0	0	0	0	0	0	0	0	0
Gm29664	0	0	0	0	0	0	0	0	0	0	0	0	0	0	0	0	0
Gm28175	0	0	0	0	0	0	0	0	0	0	0	0	0	0	0	0	0
Gm28140	0	0	0	0	0	0	0	0	0	0	0	0	0	0	0	0	0
Pantr1	0	0	0	0	0	0	0	0	0	0	0	0	0	0	0	0	0
Pou3f3	0	0	0	0	0	0	1.03639	0	0	0	0	0	0	0	0	0	0
Dalir	0	0	0	0	0	0	0	0	0	0	0	0	0	0	0	0	0
Mrps9	335.655	383.265	280.838	334.207	271.225	318.098	356.098	292.517	310.956	428.224	455.248	287.302	248.12	305.531	298.613	358.873	274.662
Gpr45	1.02422	0	0	0	9.27092	4.33456	0	0	0.657635	3.26916	0	0	0	0	0	3.62269	2.64175
Tgfbrap1	28.7627	99.2848	30.8431	80.232	27.5283	50.0432	47.0724	44.9431	41.1153	139.726	98.7945	61.1749	61.0093	73.8695	72.4793	80.945	79.238
Gm28782	0	0	0	0	0	0	0	0	0	0	0	0	0	0	0	0	0
8430432A02Rik	2.76623	0	7.68512	0	0	7.54058	4.57314	0	1.22351	0	0	1.15871	7.8273	2.14584	4.41475	4.14002	3.01154
AI597479	80.4403	154.803	64.4777	98.3979	96.0813	64.2933	65.8352	41.7066	49.3473	109.436	98.727	54.421	43.7486	50.9866	56.8589	81.714	89.8844
Fhl2	83.1314	11.6558	35.1421	43.4876	23.2452	59.0602	63.0642	222.738	134.382	19.5062	12.1654	248.785	205.926	23.3064	16.3419	41.1274	50.6711
Gm29040	0	0	0	0	0	0	0	0	0	0	0	0	0	0	0	0	2.75041
Nck2	23.2703	46.7258	36.5264	19.1295	31.2189	16.7872	18.0823	7.91465	14.0139	100.441	59.0289	47.4393	39.4885	33.8788	59.2226	27.3502	16.6632
1500015O10Rik	7.02953	21.8698	5.81054	31.7381	0	0	0	22.4155	2.40065	7.19098	1.70305	0	4.7147	36.5606	12.8604	9.21476	11.2113
Gm29155	1.10985	0	0	0	0	2.64459	0	0	0	0	0	0	1.33226	0	0	0	0
Gm29157	0	0	0	0	0	0	0	0	0	0	0	0	0	0	0	0	0
Gm29156	0	0	0	0	0	0	0	0	0	0	0	2.03072	0	0	0	0	0
Uxs1	157.133	131.762	180.961	176.817	124.683	157.559	149.715	182.414	180.372	227.894	207.161	201.432	193.177	251.832	202.296	331.442	257.512
Tpp2	390.21	661.763	481.207	398.845	329.169	436.886	450.475	367.967	407.114	579.16	666.616	492.604	608.686	496.327	586.375	444.059	465.429
Mettl21c	3.91345	21.5962	7.34318	5.22198	1.24358	7.29856	2.77188	3.98798	5.224	17.2355	5.58933	19.1141	14.1504	34.1588	3.91272	83.809	27.8754
Gm8251	16.7173	0	22.6946	0	0	2.48703	2.95777	12.5409	18.1204	2.48763	2.61392	16.8727	14.5756	2.54678	0	2.13964	0
Tex30	319.571	125.79	239.657	130.864	271.241	84.4084	105.307	364.104	322.122	101.875	95.0048	293.362	252.284	191.273	165.571	180.335	134.784
Kdelc1	181.854	208.37	215.983	128.013	140.639	142.493	153.682	90.3998	119.624	194.865	216.081	108.386	95.6535	85.5547	91.861	165.345	115.383
Bivm	59.2388	80.7765	39.3589	17.7154	53.9654	66.9407	59.6354	40.887	41.6105	92.5021	102.155	53.6581	67.0684	59.5206	65.337	49.5053	55.8861
Ercc5	129.221	152.205	80.2606	80.4783	69.9084	111.154	107.551	70.9593	83.3513	223.283	198.927	80.7441	52.4934	163.156	108.347	134.363	98.63
Mettl21e	0	0	0	0	0	0	0	0	0	0	0	0	0	0	0	0	0
Gulp1	80.1758	52.255	28.8122	22.5227	55.0338	4.17235	20.8895	16.1259	15.3994	34.4303	35.4621	24.0239	5.05957	12.2779	7.2676	12.3186	14.7032
4930521E06Rik	0	0	0	0	0	0	0	0	0	0	0	0	0	0	0	0	0
Col3a1	885.798	1087.7	892.653	951.161	495.398	214.222	256.238	628.093	130.537	1528.83	323.781	1397.79	340.256	1066.57	450.565	564.94	491.447
Col5a2	165.876	224.602	151.259	108.149	86.6392	161.185	67.9445	228.576	78.0378	390.18	153.005	220.166	57.721	202.912	68.4258	101.648	74.9303
Wdr75	211.507	248.037	102.035	184.984	147.142	90.558	136.095	91.0725	105.839	258.124	266.746	114.208	92.4445	152.954	188.551	189.97	139.231
Gm5269	0	0	0	0	0	0	0	0	0	0	0	2.50922	0	0	0	0	0
Slc40a1	62.886	325.892	315.903	257.453	51.1978	157.734	118.54	324.066	200.075	872.515	474.365	608.794	416.027	751.948	525.318	889.854	791.413
Dnah7b	36.9868	113.371	0	22.9786	34.1318	102.759	52.5811	14.6178	16.9301	113.98	110.845	26.3015	25.9826	54.8002	23.596	57.6286	31.0207
Dnah7c	1.59039	8.33554	0	0	1.2806	4.35054	1.29601	5.27336	1.348	4.4103	6.82857	1.61183	0	0	1.49158	2.02205	0
Slc39a10	425.8	691.078	463.433	222.205	313.037	501.814	414.416	271.562	262.087	557.308	565.296	226.717	278.213	226.442	153.925	315.774	226.305
Gm28151	7.97317	19.2862	19.4786	4.12768	5.13575	13.0051	9.90084	1.93931	1.87058	1.33141	4.50628	2.69631	9.18598	1.4549	2.98393	1.27831	7.19236
Gm28826	0	3.38306	7.17665	0	0	0	0	0	0	0	1.38963	0	0	0	0	0	0
C230029F24Rik	0	0	0	0	0	0	0	0	0	0	0	0	0	0	0	0	0
4933411E06Rik	1.88535	0	0	0	0	2.53856	0	0	0	0	0	0	3.26565	0	0	0	0
Gm29665	0	0	0	0	0	0	0	0	0	0	0	0	0	0	0	0	0
Gm28321	0	0	0	0	0	0	0	0	0	0	0	0	0	0	0	0	0
Tmeff2	22.3153	0	0	0	12.3529	1.3522	3.96758	3.54943	0	14.6501	0	11.4454	2.26233	15.2318	1.79101	28.8136	5.39532
Gm28322	0	0	0	0	0	0	0	0	0	0	0	0	0	0	0	0	0
Gm28319	0	0	0	0	0	0	0	0	0	0	0	0	0	0	0	0	0
Gm29325	0	2.41935	0	0	0	0	0	0	0	0	0	0	0	0	0	0	0
9330175M20Rik	0	0	0	0	1.49438	0	0	0	0	0	0	1.82579	0	1.83352	3.80269	0	1.88997
Cavin2	82.2465	103.335	122.269	155.531	24.7993	32.2706	8.99114	107.967	26.1805	266.478	29.1327	376.19	27.6542	269.781	89.3185	128.172	163.746
1700072G22Rik	0	0	0	0	0	0	0	0	0	0	0	1.60765	0	0	0	0	0
Nabp1	47.1547	38.0182	151.9	30.1781	39.7891	27.6518	27.0177	60.8709	81.9175	26.8917	45.1768	70.7607	97.3739	12.7105	21.6519	24.7618	8.58214
Gm17767	1.8113	0	0	0	0	0	0	0	0	0	0	0	0	0	1.86428	0	0
Gm28055	0	0	0	0	0	0	0	0	1.02054	0	0	0	0	0	1.71504	0	0
Myo1b	263.854	264.774	222.804	333.945	162.771	440.815	196.164	421.698	251.41	972.721	627.014	705.38	360.148	766.701	401.848	735.335	363.048
Stat4	0	0	0	0	1.57591	1.85887	0.966636	0	0	3.80752	1.72311	2.65368	0	0	0	0	0
Gm31812	1.45121	0	8.36309	12.2693	9.64802	8.43625	7.00137	1.89236	11.7214	9.82095	7.56721	15.8241	2.06701	9.11171	7.6086	2.12375	9.0162
Stat1	61.6544	211.487	142.091	213.749	44.4028	153.931	72.8073	61.8396	79.0542	128.224	267.589	60.9709	189.418	101.831	255.046	108.658	242.654
Gls	205.952	632.336	712.074	351.818	73.3007	214.243	166.472	431.984	319.249	681.93	404.232	629.897	513.987	454.51	219.736	1053.43	834.955
Nab1	188.829	356.432	305.829	306.301	246.039	374.604	184.748	531.245	272.523	383.173	356.039	527.851	535.699	275.036	246.62	132.273	245.652
Gm553	0	0	0	0	0	0	0	0	0	0	0	0	0	0	0	5.44086	6.53007
Gm28178	0	0	0	0	0	0	0	0	0	1.5392	0	0	0	0	0	0	0
Nemp2	49.7823	54.1814	15.4448	17.0383	23.391	18.6618	22.0893	15.0664	10.5498	50.3312	49.2794	13.7943	18.3622	18.7605	16.9807	19.2785	28.1816
Mfsd6	3.6224	42.0851	30.3724	109.557	7.0936	10.4692	22.5956	33.336	23.2285	69.1085	22.0238	68.6563	72.5203	87.305	31.8061	36.9649	41.7911
Inpp1	96.0773	140.145	213.814	163.969	78.1689	113.486	85.5385	209.215	116.039	144.712	139.991	113.034	89.7378	171.449	134.977	84.5166	117.796
Hibch	132.454	152.016	148.082	122.458	200.997	216.801	159.47	123.983	134.311	269.693	245.351	160.011	122.901	151.72	116.313	180.988	137.585
1700019D03Rik	1.77915	0	0	5.58298	1.35352	0	1.31651	0	1.45791	1.43088	2.1297	4.52905	0	2.49354	0	1.8719	0
Mstn	0.894725	0	0	0	0	0	0	0	0	0	0	0	0	0	0	0	0
1700019A02Rik	2.53035	0	0	0	0	0	0	0	2.65494	0	0	0	0	0	0	0	1.98495
Pms1	61.4782	77.1387	7.73185	28.8771	51.4614	46.7771	45.3099	25.4912	14.8287	71.2526	63.2303	24.6462	18.4112	31.2259	38.98	34.2769	45.0572
Gm28777	0.390846	4.23031	0	0	0	0	0	0	0	0	0	1.47088	0	0	0	0	0
Ormdl1	233.337	124.956	201.042	132.874	328.217	193.264	158.081	209.347	190.945	175.661	158.659	217.574	186.379	198.164	203.1	142.105	129.275
Gm28778	0	0	0	0	0	0	0	0	0	0	0	0	0	0	0	0	0
Osgepl1	104.924	70.8359	61.2999	126.913	115.153	112.364	95.2936	59.8354	85.0961	102.957	110.058	79.3906	105.965	67.4153	109.078	70.7963	73.5566
Gm28551	2.48984	2.84893	0	0	11.915	0	0	3.14297	1.52524	12.6347	4.58316	0	1.78918	2.3859	0	1.75216	2.5047
Asnsd1	377.446	303.162	250.468	237.147	511.393	323.293	324.732	192.47	214.704	207.587	210.625	189.928	173.361	176.884	225.624	190.521	173.137
Dnah7a	4.49167	0	2.17783	0	4.70706	6.60279	2.40326	4.60701	0	11.1104	3.36942	4.27281	1.74127	2.66279	0	2.02308	6.98937
Stk17b	103.143	114.365	51.5962	68.9772	41.9547	109.428	73.7049	117.681	96.185	64.0251	84.5352	131.027	133.278	69.5104	86.7345	39.8789	56.0277
Hecw2	17.0532	0	7.43187	3.11155	91.0708	60.4771	18.4617	12.3861	4.81304	35.0388	0	17.4503	1.90184	68.3484	6.21622	145.223	102.518
Ccdc150	2.75401	0	0	0	0	0	1.10934	0	0	3.01387	1.65886	0	1.8142	2.84294	0	1.82925	1.99783
Gtf3c3	139.059	218.519	111.731	113.461	166.644	129.237	116.124	96.8597	124.912	248.188	228.105	158.975	119.615	116.773	123.573	118.486	169.37
Gm34066	0	0	0	0	0	0	0	0	0	0	0	0	0	0	0	0	0
Pgap1	122.74	164.441	114.745	74.1537	49.3164	75.8203	30.7157	49.7362	47.0499	110.245	94.0247	54.7301	64.4098	25.2	53.6245	21.3873	33.9846
Ankrd44	80.158	127.53	49.8408	100.266	38.4685	38.5958	45.5423	34.1213	29.7993	82.4305	85.209	34.9941	53.8557	48.2468	106.298	29.0752	62.3791
4930444A19Rik	0	4.06008	0	0	0	0	0	0	0	0	1.75428	0	0	0	0	0	0
Sf3b1	1478.15	1224.01	1321.76	1348.82	1291.44	1140.08	1177.59	1340.96	1229.31	1298.5	1288.31	1292	1191.11	1527.69	1526.88	1287.98	1286.84
Coq10b	209.067	243.97	556.333	305.9	134.555	172.886	124.892	686.791	535.539	362.552	266.135	936.662	814.725	391.985	344.161	215.288	227.273
Hspd1	1956.36	1707.97	1255.41	1104.57	1772.21	1572.77	1836.99	1058.66	1211.89	1408.95	1644.18	997.547	1101.57	1231.06	1260.24	1375.58	1071.51
Hspe1	2258.77	1804.84	2021.59	2073.9	1697.36	2016.5	2272.98	1923.31	1942.2	1832.91	1897.5	2002.74	2186.49	2282.77	2233.3	2176.22	1921.39
Mob4	622.636	476.394	552.913	521.167	790.351	442.305	489.175	425.377	551.016	468.727	520.097	526.284	498.165	586.804	582.219	484.945	398.818
Rftn2	12.2258	23.2134	18.1958	11.2075	12.4591	6.83697	12.4337	5.37143	9.3325	7.56035	8.49728	8.6173	11.8765	25.5545	13.4343	0	5.34216
Gm10561	11.7225	2.36234	0	9.78049	9.19003	0	5.45385	0	0	4.36589	0	8.90445	3.20542	2.53306	3.9816	1.92344	0
Mars2	29.5966	8.92681	30.1876	21.8683	7.70191	23.2545	8.48766	16.5782	17.6373	7.7441	17.4132	15.5514	35.2145	16.1398	12.3207	13.6952	8.33555
Boll	0.723419	0	0	0	0	3.67315	0	0	1.6042	0	0	1.594	0	0	0	0	0
Plcl1	4.42237	28.463	15.3948	35.1678	16.9339	32.9007	13.8478	38.6529	12.5378	27.2333	15.0416	22.5531	10.03	39.4986	29.5175	25.3933	56.8474
9130227L01Rik	0	0	0	0	0	0	0	0	0	0	0	0	1.55965	0	0	1.63119	0
1700003I22Rik	0	0	0	0	0	0	0	0	0	0	0	0	0	0	0	0	0
Gm28240	0	0	0	0	0	0	0	0	0	0	0	0	0	0	0	0	0
Hsfy2	0	0	0	0	0	0	0	0	0	0	0	0	0	0	0	0	0
Satb2	4.39952	5.16385	10.2885	3.48279	2.80097	0	0	0	1.06038	1.54859	3.12552	5.50783	0	0	0	0	5.28886
1700126A01Rik	0	0	0	0	0	0	0	0	0	0	0	0	0	0	0	0	0
BC055402	0	0	0	0	0	0	0	0	0	0	0	0	0	0	0	0	0
4930558J18Rik	25.6095	0	0	0	0	0	0	0	0	0	0	2.02569	0	0	1.96891	0	0
1700066M21Rik	31.6385	23.2658	24.0571	27.2711	9.69881	18.3541	17.4472	1.13179	8.67922	25.308	23.6237	8.51214	12.7629	12.2053	20.8464	22.4598	25.8149
Tyw5	124.406	68.5805	49.8684	160.307	72.615	78.9142	81.6059	100.819	69.9059	96.2637	56.2674	74.1355	78.0393	100.345	93.8511	90.7502	58.1127
Maip1	274.292	258.937	129.789	215.448	267.913	242.99	283.436	185.349	171.469	228.688	289.165	183.827	185.661	220.888	261.924	217.332	203.015
Spats2l	189.725	421.402	336.867	683.302	53.8879	127.624	143.688	105.078	190.87	127.398	360.903	133.617	228.768	283.466	485.431	305.118	1186.28
Gm17234	0	0	0	0	0	0	0	0	0	0	0	0	0	0	0	0	0
Kctd18	61.392	59.5024	27.6881	84.0102	36.6025	79.441	72.8826	33.3714	37.9846	120.161	94.6684	41.7917	38.0202	94.6576	82.6119	106.717	107.438
Sgo2a	355.182	12.5508	9.6097	12.7299	9.06196	5.7517	8.1817	3.40085	6.70617	8.28921	15.671	10.1576	9.83071	4.18981	10.2256	2.05515	7.06313
Aox1	1.91194	8.11209	0	21.3689	0	7.32229	2.68743	1.79766	2.25963	20.4977	18.4089	4.62226	8.52976	47.9589	54.0351	57.2485	268.09
Aox3	28.8155	408.851	157.188	142.806	2.55701	13.4226	56.4554	7.86132	42.9178	50.0719	363.811	11.2667	80.6177	5.86735	51.4982	3.79358	10.0717
Aox4	5.58204	0	16.6659	0	22.3267	10.8572	9.06892	0	0.758753	0	4.05607	0	8.18896	1.63928	0	1.06586	0
Gm15759	0	0	0	0	0	0	0	0	0	0	0	0	0	0	0	0	0
Aox2	3.02022	0	8.91143	0	1.11759	0	0	0	1.30119	3.03698	3.80947	1.40083	2.21789	7.59961	0	0	0
Bzw1	1271.95	1277.81	989.458	1042.02	1398.86	1006.24	1082.78	1015.76	1020.33	1110.54	1170.8	1119.24	923.263	1115.71	991.38	886.287	801.374
Clk1	814.609	1562.77	952.043	891.874	678.928	900.626	811.867	1056.82	938.439	1497.55	1501.55	1319.57	1029.36	1153.23	1091.08	1098.65	1049.65
Ppil3	300.795	232.37	169.705	156.013	334.979	241.326	241.331	202.353	184.887	241.294	222.586	208.444	192.902	211.146	187.239	319.428	258.448
Nif3l1	145.359	133.641	80.5188	77.7253	155.214	88.9034	144.35	88.6423	114.532	115.682	108.792	115.907	59.3903	140.345	112.505	151.592	107.132
Orc2	176.79	210.785	77.127	121.952	150.968	139.021	125.073	113.851	93.0028	225.418	189.188	129.644	114.291	167.365	146.11	129.047	117.605
Gm15834	4.30949	7.95805	13.8721	5.22198	7.33144	7.34032	5.4661	0	1.24627	27.1164	6.39744	7.82567	0	0	5.56868	7.51211	11.6464
Fam126b	119.063	364.172	262.341	290.363	72.6891	94.1843	85.3723	279.638	170.234	279.83	274.388	392.852	335.249	200.395	219.704	259.4	230.119
Ndufb3	754.095	629.619	609.021	934.027	685.568	632.058	729.752	548.097	631.295	594.689	702.225	587.298	538.758	789.197	674.145	948.16	964.584
Als2cr12	0	0	0	0	0	2.13124	0	0	0	0	1.59573	1.2119	1.65108	2.88303	2.34644	1.75216	1.70594
Cflar	215.492	433.323	365.506	341.672	256.91	398.744	304.936	230.091	300.567	545.488	527.133	305.188	319.076	602.055	597.309	474.137	497.866
Casp8	108.753	165.112	131.197	281.573	125.779	121.658	94.5176	103.184	128.022	136.959	131.067	132.519	174.463	160.787	223.048	150.607	338.265
Trak2	29.3034	66.7544	26.3352	60.2821	28.1632	67.808	31.0257	55.6179	34.2061	181.017	86.2551	110.686	64.7867	146.367	87.3734	97.2509	118.683
Stradb	90.0094	93.308	109.678	71.3623	91.5425	123.645	92.9798	54.4784	46.6246	158.123	114.719	74.0671	94.8923	106.524	122.027	94.5354	94.0648
C2cd6b	0	0	0	0	0	0	0	0	0	1.12428	0	0	0	0	0	0	0
Gm29018	0	0	0	0	0	0	0	0	0	1.6141	0	0	0	0	0	0	0
C2cd6	2.52304	0	0	0	0	0	0	0	1.2712	1.30252	0	2.52244	1.951	0	0	0	0
Tmem237	278.018	249.866	211.887	166.505	174.17	211.823	176.103	239.09	194.69	236.567	236.919	240.763	201.96	190.156	135.936	226.157	212.511
G730003C15Rik	35.7767	39.3055	46.5202	19.0604	20.2968	20.5584	27.3371	17.6527	14.6159	34.3865	35.4636	22.0512	12.5311	23.9548	24.8704	29.0792	39.0122
Mpp4	3.13966	0	0	0	0	2.85736	1.35488	7.50583	2.17226	1.63712	3.86464	9.08859	1.97191	0	2.65229	0	3.00684
Gm29017	0	4.05187	0	0	0	0	0	0	0	0	1.90456	2.09598	0	0	0	0	0
Als2	45.9914	107.029	58.3478	82.1337	29.3185	19.5166	33.7431	24.7526	30.9551	82.6815	81.4287	30.1315	42.191	19.0997	32.1971	9.46144	18.7182
Cdk15	2.72281	0	0	0	4.79746	0	4.87573	5.6048	2.46367	1.16235	0	0	0	0	0	0	0
Gm29016	0	0	0	0	0	0	0	0	0.763592	0	0	0	0	0	0	0	0
Fzd7	55.8188	24.9231	8.53747	33.8062	69.5919	12.7564	19.5693	18.0687	16.0027	37.9843	21.7121	46.9669	14.0887	27.0795	18.6474	20.8363	42.1543
Gm26813	0	0	0	0	0	0	0	0	0	0	0	0	0	0	0	0	0
Gm973	0	0	0	0	0	0	0	3.24088	0	0	1.03345	4.42639	4.15005	0	2.06096	5.20344	2.5111
Gm28411	0	0	0	0	0	0	0	0	0	0	0	0	0	0	0	1.2845	0
1700122D07Rik	0	0	0	0	0	0	0	0	0	0	0	0	0	0	0	0	0
Sumo1	1463.67	898.665	1075.47	958.049	1800.8	1044.18	1137.43	1346.18	1307.34	837.989	881.955	1321.82	1233.24	1112.99	1082.03	996.635	1011.08
Nop58	1087.42	881.438	665.516	672.624	847.478	502.098	701.503	591.412	667.713	646.098	768.845	595.286	670.332	640.676	585.378	724.316	611.743
Bmpr2	166.151	639.954	269.038	323.305	177.972	260.723	162.125	292.094	205.987	728.66	673.773	373.519	358.309	279.889	293.912	434.143	332.11
Fam117b	131.195	236.848	114.808	129.4	90.189	97.7554	115.066	148.691	138.857	212.65	223.98	178.93	139.777	100.795	136.52	108.344	125.032
Ica1l	4.21739	49.5354	7.85548	7.21909	1.41711	0	1.26396	1.72716	1.17127	28.9284	40.8288	11.5966	1.63589	2.90771	6.45007	5.89826	2.56626
Wdr12	350.075	308.943	252.943	160.29	331.782	202.461	272.703	116.301	181.622	230.796	294.101	153.198	159.025	153.745	203.737	256.961	138.361
Carf	44.1093	95.9858	81.7149	101.097	36.1718	52.2483	32.3019	21.8747	18.5008	146.487	132.285	34.6062	27.2774	65.583	81.5543	69.7585	72.8253
Nbeal1	306.023	527.275	473.56	549.664	177.061	390.689	254.113	321.172	221.798	668.532	594.688	402.249	399.282	378.791	508.175	411.403	519.408
Cyp20a1	124.108	121.226	79.3304	103.399	197.703	160.915	164.223	133.383	148.55	100.857	118.138	111.47	132.284	119.225	122.538	140.164	112.904
Abi2	257.512	312.21	234.332	173.198	268.97	243.009	187.89	264.791	286.1	335.794	429.963	281.695	324.74	196.69	276.172	189.673	241.097
Raph1	238.584	482.474	336.041	221.268	124.461	177.543	219.96	149.541	248.239	260.883	395.793	207.888	232.179	122.468	225.709	201.535	288.691
Cd28	2.43854	0	0	1.90355	0	0	2.00623	2.5234	0	0	0	0	1.55108	2.49684	0	0	0
Gm11579	0	0	0	0	0	0	0	0	0	0	0	0	0	0	0	0	0
2310016D23Rik	0	0	0	0	0	0	0	0	0	0	0	0	0	0	0	0	0
Ctla4	0	0	0	0	0	0	0	0	0	0	0	0	0	0	0	0	0
Icos	0.689066	0	0	0	0	2.22599	1.35335	1.32214	0	1.18109	0	3.05634	1.54545	0	0	2.02291	4.74886
Gm28083	0	0	0	0	0	0	0	0	0	0	0	0	0	0	0	0	0
Gm11587	0	0	0	0	0	0	0	0	0	0	0	0	0	0	0	0	0
9530026F06Rik	0	0	0	0	0	0	0	0	0	0	1.96629	0	0	0	0	0	0
Gm11588	0	0	0	0	0	0	0	0	0	0	0	1.91801	0	0	0	0	0
Gm28449	0	0	0	0	0	0	0	0	0	0	0	0	0	0	0	0	0
4930587A21Rik	0	0	0	0	0	0	0	1.75441	0	0	0	0	0	0	0	0	0
Pard3b	97.0979	146.85	141.162	153.021	26.9806	94.5045	47.1427	161.808	47.494	299.252	225.371	194.378	141.349	181.696	108.243	180.309	179.807
Pard3bos1	0	23.7551	0	6.04148	0	0	0	1.70029	0	25.7286	16.2332	0	0	0	1.86714	2.23587	0
Pard3bos2	0	0	0	0	0	0	0	0	0	0	1.6482	0	0	0	0	0	0
Pard3bos3	0	0	0	0	0	0	0	0	0	1.07921	0	0	0	0	0	0	0
Gm29084	0	0	0	0	0	0	0	0	0	0	1.82776	1.8236	0	0	0	0	0
Nrp2	44.0947	3.95463	18.5068	6.11625	37.9772	21.4805	9.31288	7.9246	18.937	8.36708	13.3977	11.3717	13.383	9.19706	23.2653	36.641	32.2992
Gm29083	0	0	0	0	0	0	0	0	0	0	0	0	0	0	0	0	0
Gm4208	2.57689	0	0	0	2.6072	0	0	0	0	0	0	1.86303	0	0	0	0	2.97035
Ino80d	219.634	395.427	319.747	210.468	123.579	221.808	174.118	294.451	225.685	460.796	389.445	302.551	301.159	240.358	221.698	271.784	254.653
Ino80dos	7.89048	32.1689	3.60165	7.02777	17.6372	12.245	10.1912	12.0761	12.639	49.6071	52.8991	18.5516	13.922	12.1861	28.2376	17.4591	16.376
Gm20342	92.8161	157.918	169.991	91.8289	55.3643	122.617	91.5022	129.131	101.174	218.815	163.489	126.007	96.0492	85.9649	116.779	127.288	179.307
Ndufs1	326.196	280.894	220.222	273.299	368.15	287.248	250.189	231.319	272.025	330.705	352.651	206.108	193.806	293.612	272.421	203.198	169.784
Eef1b2	2494.9	2755.63	2049.31	2014.04	1859.5	2316.43	2748.3	1647.38	1936.22	1932.61	2206.73	1477.75	1500.15	1767.9	1646.64	2001.17	1852.94
Gpr1	0	0	0	0	0	0	0	0	0	0	0	0	0	0	0	0	0
Gm11608	0	0	0	0	0	0	0	0	0	0	0	0	0	0	0	0	0
Zdbf2	319.844	437.361	319.756	121.785	83.399	91.9161	139.92	155.97	168.272	105.098	153.736	230.518	309.955	99.0673	88.0724	77.0729	62.6653
Adam23	6.15256	0	0	4.15989	2.64049	0	0	0	0	0	0	0	0	0	0	1.93648	5.10756
Gm39653	0	0	0	0	0	0	0	0	0	0	0	0	0	0	0	0	0
Dytn	0	0	0	0	0	0	0	0	0	1.43841	0	0	0	0	0	0	0
Mdh1b	0	10.3216	0	0	0	0	0	0	1.2393	0	0	0	0	0	0	0	0
Fastkd2	138.621	116.99	103.643	49.2402	152.996	80.4889	87.7319	101.079	116.971	113.878	124.619	92.9182	94.2628	49.8714	60.1596	74.8367	63.2508
4933402D24Rik	1.55494	3.97709	0	0	0	0	0	0	0	1.4552	0	0	0	0	0	0	0
Gm13749	0	0	0	0	0	0	0	0	0	1.31741	1.59054	1.60612	0	0	0	0	0
Klf7	343.524	631.22	601.724	336.233	102.404	1025.98	632.399	1030.55	927.722	422.185	689.719	785.06	944.857	279.477	283.369	279.239	335.861
Gm26649	0.537294	38.2068	0	0	0	0	8.91706	7.24665	4.97384	35.7784	33.4299	2.01458	3.98403	0	2.37109	5.19442	0
Gm13748	0	0	0	0	0	0	0	0	0	0	0	0	0	0	0	0	0
Gm28981	0	0	0	0	1.26921	0	0	0	0	0	0	0	0	0	0	0	0
Creb1	297.606	341.428	126.79	220.177	182.478	190.48	168.967	163.56	128.361	370.627	381.297	197.229	148.233	146.016	197.078	219.54	223.876
Mettl21a	51.1566	86.7097	61.1628	71.3138	67.9495	44.722	66.4454	29.3351	49.7891	61.4238	48.0909	18.7699	52.947	39.8848	65.2398	61.1674	75.6089
Gm28982	0	0	0	0	0	0	0	0	0	0	0	0	0	0	0	0	0
Gm29152	0	0	0	0	0	0	1.23778	0	0	0	0	0	0	0	0	0	0
Ccnyl1	46.0938	67.312	27.789	33.7516	43.2353	24.7195	24.4896	29.4238	25.9971	47.3003	70.9644	38.4122	50.3179	22.8035	24.0546	12.8378	20.4154
Fzd5	46.2399	188.885	119.165	75.7271	23.9303	18.0381	63.9184	36.1158	34.1503	82.9027	107.616	53.9526	60.2114	32.5321	49.3835	24.5613	31.1015
Plekhm3	33.9695	102.719	34.7024	89.4061	31.2713	41.4863	45.2125	28.2226	15.1795	83.7998	70.5393	33.0325	48.0156	45.7689	58.5781	28.8764	87.8319
Akr1cl	228.648	167.6	93.7227	607.095	1301.66	1796.68	965.441	1162.44	607.807	1543.8	401.063	1301.06	234.119	2049.68	796.406	3214.9	2189.84
Cryge	15.7298	21.2934	13.3392	27.8415	26.0604	56.1817	77.9226	23.7964	32.1061	15.9708	45.7916	6.28305	30.3742	0	22.6721	5.56388	16.9657
Crygd	0	0	0	0	0	0	0	0	0	0	0	0	0	0	0	0	0
Crygc	11.5532	16.1264	0	95.3956	35.2628	58.0734	51.131	18.8959	21.8186	45.5753	42.0252	25.0306	46.748	36.9119	98.0023	66.2556	160.499
Crygb	5.05838	239.957	315.026	860.61	2.70257	10.1884	13.1675	77.8277	21.7571	169.327	85.3537	205.51	144.189	126.287	391.322	319.971	1012.62
Cryga	0	3.76084	0	0	0	0	0	0	0	0	0.678764	0	0	0	2.01031	0	0
Gm28845	0	0	0	0	0	0	0	0	0	0	0	0	0	0	0	0	0
D630023F18Rik	0.584158	7.57015	0	3.51345	0	0	0	1.76202	0	4.16419	3.29725	0	0	0	0	0	0
Idh1	619.166	1180.76	1133.4	919.757	1302.81	962.824	943.218	835.001	1169.04	921.177	1180	796.6	1022.07	626.388	1167.93	908.656	1289.98
Pikfyve	110.17	233.056	75.2132	127.175	65.376	114.597	102.248	93.4636	73.4602	284.455	229.746	151.411	88.1122	153.127	176.785	103.156	140.446
Pth2r	0	0	0	0	0	0	0	0	0	2.76377	1.6152	0	0	0	0	0	0
Crygf	0	0	0	0	7.16169	0	0	0	0	0	0	0	0	0	0	0	0
Map2	157.859	157.381	30.6545	47.3457	12.9229	50.0564	68.1561	4.24836	36.1598	126.257	97.1576	52.9635	26.0794	10.9777	32.8147	25.4918	47.8444
Gm10558	0.951157	0	0	0	0	2.47873	0	0	0	2.49487	1.38744	0	0	0	0	0	0
Unc80	1.42974	0	7.28189	5.09347	1.51126	0	1.23694	0	0	1.43841	0	7.62651	0	5.10259	0	1.99304	5.73275
Rpe	155.057	108.008	142.592	109.109	173.047	148.523	121.547	100.343	101.147	186.651	176.322	161.126	118.886	150.252	128.471	135.65	143.819
Kansl1l	247.245	349.706	335.367	210.491	166.988	228.761	195.682	289.072	226.062	324.964	333.742	381.533	469.343	167.087	211.256	150.767	183.855
Acadl	281.847	751.116	252.901	500.357	362.289	1171.42	734.02	575.108	789.227	881.504	1082.5	421.749	493.051	599.179	568.552	486.272	552.754
Myl1	87.3948	12.8207	0	92.5707	183.37	346.483	245.495	109.696	34.5733	6.50145	17.6772	9.58409	20.9673	25.8963	15.267	3.455	94.1547
Lancl1	203.349	246.423	174.345	261.521	172.793	256.028	215.377	167.147	182.23	249.089	256.107	198.582	163.578	297.649	233.146	260.837	177.507
Cps1	0	0	0	0	0	0	1.51034	0	1.46971	1.0847	0	1.73632	0	0	0	0	0
Gm15668	0	0	0	0	0	0	0	0	0	0	0	0	0	0	0	0	0
Gm15669	0	0	0	0	0	0	0	0	0	0	0	0	0	0	0	0	0
Gm15671	0	0	0	0	0	0	0	0	0	0	0	0	0	0	0	0	0
Erbb4	1.47182	2.04866	0	0	0	0	0	0	0	0	4.34881	2.36688	0	0	0	0	3.03529
Gm28497	0	0	0	0	0	0	0	0	0	1.44151	0	0	0	0	0	0	0
Gm29113	0	0	0	0	0	0	0	0	0	1.24045	1.85006	0	0	0	0	0	0
Gm29114	0	0	0	0	0	0	0	0	0	1.44151	0	0	0	0	0	0	0
Ikzf2	21.6475	44.9797	21.4393	60.7634	31.8554	28.4445	20.5364	64.7569	43.0287	172.034	93.8816	85.4134	46.2115	85.7416	84.634	74.9261	94.0564
Spag16	0.75568	0	0	0	0	5.2174	0.9589	2.05114	3.59428	8.98617	4.18176	5.73977	1.64345	2.03717	8.85663	1.80786	5.01085
Vwc2l	0	0	0	0	0	0	0	0	0	0	0	0	0	0	0	0	0
Bard1	117.268	14.7933	0	17.172	14.799	4.68899	9.55045	0	5.26059	7.79835	11.0826	6.42793	2.84772	5.1592	4.79218	1.75776	0
Abca12	1.57532	0	8.91143	0	0	2.1174	1.49258	0	1.83786	2.52264	2.95029	0	1.76709	0	0	0	0
Atic	403.1	364.479	243.536	310.935	280.281	248.91	366.151	123.672	160.294	284.676	341.692	155.783	151.381	198.82	197.32	302.204	234.732
Fn1	525.574	284.329	115.717	220.184	179.663	49.3466	43.4573	18.0131	12.783	40.2545	19.7184	42.321	18.8954	44.5732	25.4454	35.5258	19.8137
Apol7d	17.8188	0	0	0	15.1931	0	5.53609	0	0	0	0	0	1.75954	2.46424	0	3.78655	6.13693
Gm8883	0	0	0	0	0	0	0	0	0	0	0	0	0	0	0	0	0
Gm28818	0.913309	0	0	0	0	0	0	0	0	0	0	1.91882	0	0	0	0	0
4933417E11Rik	0	0	0	0	2.76666	0	1.33142	0	0	0	0	0	0	0	0	0	0
4930556G22Rik	0	0	0	0	0	0	0	0	0	0	0	0	0	0	0	0	0
Gm4319	1.78923	0	0	0	0	2.40765	0	0	0	0	1.43436	0	0	0	0	0	0
Mreg	2.19834	8.18031	5.20385	2.96211	0	0	0	0	2.59224	1.41018	1.89054	3.03705	6.77523	0	2.04592	1.96072	0
D230017M19Rik	24.079	60.7652	28.7118	42.8894	26.5517	38.2658	32.7842	21.5521	24.4519	84.6801	68.2969	33.4451	67.6475	23.8779	34.7404	44.4058	55.3236
Pecr	100.518	111.817	166.193	133.39	103.072	166.017	173.331	77.2489	90.6517	116.416	146.761	77.88	111.766	128.139	186.723	194.401	195.686
Tmem169	2.801	0	0	0	0	1.67093	2.58811	0.530079	0	0	0	0	0	0	0	0	2.86446
Xrcc5	294.498	331.61	119.298	163.691	271.523	164.81	188.909	144.845	159.821	275.857	229.409	150.651	153.545	186.966	150.147	226.939	169.913
43894	1.27205	0	0	0	0	0	0	0	0	0	2.24664	0	0	0	0	0	0
Smarcal1	75.9777	89.5707	80.2484	50.7668	34.0903	74.7737	58.258	39.4894	32.2893	90.6346	118.413	49.5016	29.0551	51.0808	67.5271	66.0991	55.5367
Gm39662	1.83632	0	0	0	0	0	0	0	2.46885	3.10824	0	0	1.74158	0	1.52934	0	2.82843
Ankar	0	0	0	0	0	0	0	0	0	0	0	0	0	0	1.80625	1.79416	0
Rpl37a	3883.45	3212.55	4134.32	3959.66	3987.25	3889.68	4035.78	3992.44	4168	2783.02	3088.26	3698.49	3831	3636.8	3607.57	3891.54	3816.63
Igfbp2	1325.48	1971.95	2231.05	1711.52	468.814	1021.4	1669	440.876	1189.98	132.783	622.976	137.152	477.675	414.332	632.703	963.399	995.041
Igfbp5	1084.62	2188.7	2060.72	2172.32	942.582	725.893	375.975	712.211	404.029	830.413	889.802	577.322	409.309	1052.52	399.952	786.157	510.086
1700027A15Rik	0	0	0	0	0	0	0	0	0	0	0	0	0	0	0	0	0
Tnp1	0	0	0	0	0	0	0	0	0	0	0	0	0	0	0	0	0
Gm29185	0	0	0	0	0	0	0	0	0	0	0	0	0	0	0	0	0
Pinc	0	0	0	0	5.18611	0	0	0	0	0	0	0	0	0	0	0	0
D530049I02Rik	4.83477	0	0	0	4.35512	0	1.13847	0	0	0	0	0	0	0	0	0	3.00684
C530043A13Rik	0	3.87526	0	13.2731	0	3.68263	0	0	0	0	0	0	0	0	0	0	0
Gm29186	0	0	0	0	0	0	0	0	0	0	0	0	0	0	0	0	0
6030407O03Rik	28.6487	79.8565	31.4456	141.028	24.9663	91.8704	20.2696	28.4161	15.9663	46.1875	39.7635	15.9453	5.21356	38.9378	17.4039	68.4398	61.0861
Gm29183	0.400937	0	0	0	1.29523	8.93892	0.964085	6.23507	0	2.64718	3.47619	1.61379	1.5102	2.01979	0	0	0
Tns1	142.13	216.46	118.263	88.6069	167.778	155.66	217.234	84.0338	94.5022	113.999	172.419	56.7763	53.8523	159.379	104.363	78.9609	40.8343
Rufy4	3.43964	8.448	0	5.05183	5.25745	2.35084	6.25939	0	1.47804	3.11427	1.87744	0	1.90184	0	2.01199	0	0
Cxcr2	1.73428	0	20.3082	3.71453	0	0	1.23384	4.50221	3.82094	7.4432	6.6985	5.28841	7.6282	0	2.55028	0	2.34693
Cxcr1	0	0	0	0	0	0	0	0	0	0	0	0	0	0	0	0	0
Arpc2	1291.82	1361.49	1433.47	1428.37	1276.68	1521.94	1240.4	1662.94	1603.47	1600.53	1724.98	1661.88	1707.98	1433.62	1578.34	1205.58	1423.55
Gpbar1	0.767479	0	6.4479	0	1.38824	0	0	0	0	0	0	0	0	0	0	0	0
Aamp	763.193	872.82	837.737	780.852	1048.37	865.752	793.469	982.451	962.317	965.798	1027.88	1120.22	989.709	893.299	947.41	932.865	877.904
Gm28364	0	0	0	0	0	0	0	0	0	0	0	0	0	0	0	0	0
Pnkd	532.857	435.598	545.572	440.508	476.808	535.886	504.209	348.947	445.451	542.55	470.954	386.909	317.715	412.79	396.467	368.9	504.864
Tmbim1	44.8828	133.767	168.323	138.713	46.6233	88.8809	55.3192	76.3391	84.1326	104.453	122.429	174.72	171.714	124.148	130.25	112.583	115.922
Catip	7.49285	9.55403	16.8434	4.47531	9.81333	7.26931	14.9554	8.41623	14.1249	5.43547	6.43632	11.9825	7.13364	0	0	2.3157	1.78795
Slc11a1	0	5.31699	0	0	1.17197	0	2.56453	2.02986	1.10224	0	0	0	1.55144	0	0	7.2112	0
Ctdsp1	265.783	250.162	265.762	229.815	258.447	220.161	248.645	189.961	173.382	167.137	199.782	186.803	209.714	159.039	230.479	207.862	211.977
Vil1	5.89482	5.0521	0	7.53729	0	0	3.80981	3.3696	5.43021	3.03337	1.63184	5.46993	3.64828	0	3.5894	1.7963	1.67696
Usp37	245.472	295.647	194.582	162.138	162.702	174.607	155.152	210.333	182.044	288.121	287.792	235.34	250.743	128.584	127.254	79.133	87.6217
Cnot9	162.587	122.248	88.8632	94.6732	127.454	85.933	102.933	63.5431	52.498	71.2149	88.0562	70.3991	40.7122	59.7563	69.4128	77.6954	61.1496
Plcd4	5.692	6.51183	7.63282	0	0	2.74077	0	0	3.62716	2.31263	3.45899	2.97587	3.30478	0	1.91798	0	0
Zfp142	79.7715	88.5882	96.6586	52.2135	45.3733	63.4871	59.1855	89.5969	62.5609	107.863	115.646	95.6692	107.503	39.4791	39.6645	42.001	53.7521
Bcs1l	110.536	116.672	110.721	58.0156	87.5694	128.949	146.998	90.2366	104.599	101.244	105.206	79.8209	109.523	67.3327	72.2928	74.0868	100.519
Rnf25	87.7053	62.9061	117.963	103.726	80.7204	80.749	71.2221	64.0475	90.4813	115.24	103.74	105.615	69.3212	120.069	116.088	121.757	101.565
Stk36	18.289	36.9657	9.22885	14.8685	12.7883	29.4209	25.8885	18.2955	7.16764	51.8402	25.3874	26.9176	12.6381	8.98933	13.4896	9.05439	18.1704
Ttll4	102.678	90.1114	12.8396	57.3659	55.404	45.2867	62.8476	25.9251	41.9605	113.411	90.7319	32.5748	29.6484	54.7097	30.1337	41.4391	56.5765
Cyp27a1	5.49274	17.2216	14.5118	5.34126	6.64255	18.1551	13.9452	6.31852	10.6881	8.9282	3.97704	11.9351	8.77552	18.0544	12.0876	17.8148	17.3229
Prkag3	2.6727	6.9639	0	1.88159	0	6.82033	2.45688	2.8279	5.14691	4.74915	1.26196	2.67596	5.54111	0	1.80465	0	2.04639
Wnt6	400.081	1431.98	1449.75	1220.54	819.884	1772.94	1487.07	1321.88	1552.91	1508.35	1685.75	1374.73	1582.51	1069.05	1628.21	1058.04	1328.63
Gm29539	2.27396	2.41935	5.45789	0	0.950484	1.3593	5.04161	1.63202	4.98507	10.5923	11.5687	0	3.25321	0	4.58856	5.18159	0
Wnt10a	7.25095	10.6236	17.5115	17.3036	13.2009	21.5066	16.9567	0.917294	7.17385	0	8.17632	11.4606	12.9476	0	6.1281	1.06995	0
Cdk5r2	0.57984	0	0	0	0	0	0.775057	0	0	0	0	0	0	0	0	0	0
Fev	0	0	0	0	0	0	0	0	0	0	0	0	0	0	0	0	0
Cryba2	0	0	0	0	0	0	0	0	0	0	0	0	0	0	0	0	0
Cfap65	0	0	0	0	0	0	0	0	0	0	0	0	0	0	0	0	0
Gm15841	0	0	0	0	0	0	0	0	0	0	0	0	0	0	0	0	0
Ihh	0	0	0	0	0	0	0	0	2.80942	2.89258	0	3.84219	0	0	2.0622	14.1915	0
Nhej1	36.4826	29.7022	60.5037	28.6667	46.878	28.2592	50.0174	26.615	28.3195	34.2351	35.3431	30.1172	10.9728	9.48198	27.5099	46.5361	23.1528
Slc23a3	0	0	19.656	38.1079	0	0	0	9.03007	2.7533	0	1.20267	5.14166	7.34592	0	0	0	4.82791
Cnppd1	114.83	199.645	227.389	230.995	113.492	198.492	133.229	200.653	184.494	180.173	177.667	212.646	151.072	125.022	150.496	191.521	124.861
Retreg2	175.194	260.758	332.888	235.863	137.788	223.623	179.606	210.195	238.724	276.551	260.721	299.94	280.523	245.379	244.39	215.773	225.765
Zfand2b	107.947	170.544	182.523	137.425	165.772	135.558	139.688	126.003	110.338	103.051	109.823	115.5	135.667	75.2718	94.1082	94.6778	101.247
Abcb6	50.5089	25.5297	40.9003	12.5326	59.0278	30.5863	39.8024	26.6686	23.8082	33.5275	36.0569	25.7644	39.5795	32.5654	35.5214	41.8847	37.3552
Atg9a	46.6761	100.235	64.2014	54.8249	48.3148	88.1538	60.7747	70.0901	56.2756	111.134	85.4167	75.0142	58.3337	65.0309	80.4095	79.5577	67.3982
Ankzf1	105.88	147.809	76.5618	122.944	145.435	127.41	125.176	55.0874	76.8472	113.435	175.643	76.1799	43.4495	85.2257	96.7578	111.89	107.683
Glb1l	26.26	86.1366	32.0182	35.4201	25.4292	28.4993	29.6783	20.3356	24.4065	67.915	70.0059	41.5812	17.4445	50.7022	49.8626	43.4035	76.0026
Stk16	449.13	234.707	189.51	190.683	296.503	300.876	331.95	248.712	243.019	222.8	271.762	226.075	224.184	243.039	247.86	215.079	211.082
Tuba4a	29.1302	42.8486	113.005	44.7012	12.1104	22.6312	25.4548	32.916	43.6647	26.7089	50.2936	35.1443	81.5806	28.699	57.5348	13.9249	8.2254
A630095N17Rik	1.44726	0	0	0	0	0	1.23356	0	1.1123	0	0	0	0	0	0	0	0
Dnajb2	149.123	250.695	221.976	108.6	131.166	256.097	168.213	270.086	254.605	347.562	379.403	371.315	341.145	208.572	134.087	191.616	149.133
Ptprn	0	4.95285	0	0	1.37925	0	0	5.35386	1.36232	0	4.44874	1.04401	3.13458	0	0	0	0
Gm28294	0	0	0	0	0	0	0	0	0	0	0	0	1.62443	0	0	0	0
Resp18	0	0	0	0	0	0	0	0	0	0	0	0	0	0	0	0	0
Gm28902	0	0	0	0	0	0	0	0	0	0	0	0	0	0	0	0	0
Dnpep	310.75	262.784	390.386	281.083	494.58	433.419	409.087	452.117	329.307	415.515	392.192	420.079	310.244	494.605	278.671	477.419	341.126
Des	51.6179	22.6526	0	32.8911	78.1056	14.9386	18.8894	17.995	11.0161	4.06587	4.51775	3.38945	5.41221	11.9225	2.08433	1.71688	2.93006
Gm15179	0	0	0	0	0	0	0	0	0	0	0	0	0	0	0	0	0
Speg	111.515	189.398	139.39	91.225	148.503	259.294	192.539	204.816	186.327	201.545	231.232	216.227	219.533	167.648	172.638	87.1798	94.0288
Gm15178	0	0	0	0	0	0	0	0	0	0	0	0	0	0	0	0	0
Gmppa	84.1488	98.2554	80.5542	79.9742	93.7917	86.1392	67.8264	64.9658	89.8056	97.7072	124.387	88.8114	99.4735	90.9053	115.856	109.368	126.545
Asic4	9.04693	0	0	0	7.08461	13.7694	2.22008	11.7716	9.40331	4.74541	6.58613	9.15124	10.4268	7.18207	6.10176	3.36011	2.6516
Chpf	97.0559	171.166	279.343	267.115	80.1775	97.8704	96.1284	147.847	207.581	152.686	160.52	210.523	246.715	204.239	175.572	212.563	140.397
Obsl1	314.802	381.912	417.242	255.947	454.761	538.358	433.851	335.824	398.68	603.477	578.732	411.872	370.305	355.974	338.106	402.28	350.361
Tmem198	1.04921	0	12.5396	0	3.12828	17.4213	4.9151	3.30514	2.21594	9.82878	13.0067	7.50062	8.96637	10.4253	1.69547	3.60346	1.86571
Inha	74.9886	121.626	152.671	356.937	488.307	410.555	328.017	469.824	432.637	488.647	327.329	703.211	543.594	948.248	916.841	1921.21	649.502
Stk11ip	42.0656	49.1126	48.2165	34.0137	33.8236	77.0038	48.6663	24.9804	42.4426	42.8432	40.8913	42.819	37.1438	24.875	41.1937	34.1201	19.0859
Slc4a3	132.324	358.994	258.854	307.416	112.809	261.742	223.047	201.053	156.8	282.137	419.106	192.299	171.707	230.165	240.099	157.09	192.927
Gm29065	0	0	0	0	0	0	0	0	0	0	0	0	0	0	0	0	0
Gm29069	0	0	0	0	0	0	0	0	0	0	0	0	0	0	0	0	0
Gm17751	0.502304	0	0	0	2.95961	0	0	0	0	0	0	0	0	0	0	0	0
Gm816	0	0	0	0	0	0	0	0	0	0	0	0	0	0	0	0	0
Epha4	46.2604	144.598	71.3128	70.4202	40.5283	14.0771	26.7132	99.1085	47.8788	87.9908	98.199	89.3773	77.6997	104.363	37.2499	84.6666	44.0009
Gm28386	0	0	17.3323	1.96952	0	3.03538	0	0.956072	0	0	0	0	5.08113	0	3.42751	0	2.64309
Gm28387	0	0	0	0	0	0	0	0	0	0	0	0	0	0	0	0	0
Pax3	3.05413	0	0	0	0.981127	0	0	0	0	0	0	0	0	0	0	0	0
Sgpp2	2.16481	5.16385	0	0	3.9561	0	0	0.499512	0	0	0	0	0	0	0	0	6.32073
Gm28410	0	0	0	0	0	0	0	0	0	0	0	0	0	0	1.87969	0	0
Farsb	277.532	175.019	163.164	105.835	312.292	141.224	183.584	130.973	145.031	130.727	156.273	102.281	111.3	110.282	74.2856	152.171	107.17
BC035947	0.560278	0	0	0	0	0	0	0	0	0	0	0	0	0	0	0	0
Mogat1	1.21837	0	0	0	2.22094	0	2.5082	2.13096	2.09333	1.15924	0.859675	3.61162	2.02257	2.34463	0	0	0
5730419F03Rik	0	0	0	0	0	0	0	0	0	0	0	0	0	0	0	0	0
Gm29611	0	0	0	0	0	0	0	0	0	0	0	0	0	0	0	0	0
Acsl3	258.658	308.461	149.573	148.323	215.223	229.582	164.043	168.771	189.997	302.777	360.749	191.612	186.29	129.288	121.682	94.0188	100.094
Utp14b	122.118	187.981	87.1261	41.2821	69.3324	255.292	134.71	116.299	109.963	145.795	236.18	125.447	155.268	27.488	65.9296	43.5587	42.3263
Gm29536	0	0	0	0	0	0	0	0	0	0	0	0	0	0	0	0	0
Kcne4	2.78714	17.8327	0	5.69877	2.8176	0	0	1.04842	5.24115	0	0	1.3943	0	7.63575	2.25499	5.81911	0
Gm29187	0	0	0	0	0	0	0	0	0	0	0	0	0	0	0	0	0
Scg2	1.10365	0	0	0	0	2.40268	0	0	0	1.47498	5.78899	3.90777	2.18323	3.85797	1.87549	0	0
Ap1s3	27.1091	16.5364	29.5803	41.867	14.6934	0	7.37261	0	2.58984	0	4.04041	0	7.30308	1.95196	0	1.98231	3.21759
Wdfy1	72.0212	126.575	25.7907	135.224	37.3652	79.3225	60.4959	51.8814	50.1912	125.019	127.836	84.7366	60.1605	129.455	116.596	69.1101	87.0899
Mrpl44	207.375	175.635	133.242	239.452	224.575	206.576	197.478	97.1884	141.852	157.663	213.8	99.4168	85.9121	233.367	206.713	202.898	150.827
Serpine2	144.458	14.7806	235.987	60.5762	115.055	76.2207	62.7795	72.9208	60.558	187.877	3.24993	282.11	76.7547	1008.2	119.361	2511.48	1172.21
9830004L10Rik	0	0	0	0	0	0	0	0	0	1.61064	0	0	0	0	0	0	0
Fam124b	0	0	0	4.97896	0	0	0	0	0	0	0	0	0	0	0	0	0
2310015K22Rik	0	0	0	0	0	0	0	0	0	0	0	0.79486	0	0	0	0	0
Cul3	302.993	646.93	296.725	261.786	220.958	280.674	194.827	240.566	205.442	761.562	703.564	332.319	336.908	226.156	233.143	185.089	183.796
Gm29125	0	0	0	0	0	0	0	0	0	0	0	0	0	0	0	0	0
1700016L21Rik	0	0	0	0	0	0	0	0	0	0	0	0	0	0	0	0	0
Gm45261	0	0	0	0	0	0	0	0	0	0	0	0	0	0	0	0	0
Dock10	32.95	10.0791	0	7.70812	20.0005	24.8531	10.9788	4.51939	13.1514	13.1743	6.73178	5.34464	6.37477	2.29552	3.08208	1.79137	4.36027
Nyap2	0	0	0	0	0	0	0	0	0	0	0	0	0	0	0	0	0
Irs1	83.8526	142.794	117.405	109.986	29.6237	39.903	28.873	104.841	73.5879	72.9485	101.504	88.1966	168.233	48.6906	85.6174	38.7674	61.834
Gm9747	0	5.73233	0	0	0	0	0	0	0	2.19924	5.89621	0	0	0	0	0	0
Rhbdd1	17.8913	36.3958	14.0008	36.1912	12.0435	34.2242	15.7737	14.5264	22.3943	36.8927	38.8159	24.0287	43.8953	23.3353	33.2528	23.8678	30.1601
Gm28940	0	0	0	0	0	0	0	0	0	4.15206	3.287	0	0	0	0	0	0
Col4a4	8.37313	11.9122	6.47837	55.6556	0	0	2.83961	0	2.41631	6.41947	4.82797	9.40232	0	9.57603	1.83244	16.8577	13.6579
Col4a3	1.07149	7.10068	6.78274	0	0	0	1.37665	1.41974	0	1.24045	0	2.80054	4.99216	5.76433	0	8.41478	2.85707
Mff	609.882	568.637	513.762	521.501	682.255	594.664	506.61	554.516	488.74	640.027	494.191	680.104	581.582	708.077	625.835	601.371	518.485
Tm4sf20	0	0	0	0	0	0	0	1.74267	0	1.43287	0.940683	0	0	0	2.85767	0	0
Gm47791	0	0	0	0	0	0	0	0	0	0	0	0	0	0	0	0	0
Gm28942	0	0	0	0	0	0	0	0	0	0	0	0	0	0	0	0	0
Agfg1	142.215	215.489	121.352	93.91	115.191	106.359	83.5237	136.33	100.467	298.92	281.063	166.306	150.067	121.623	94.2555	108.102	116.191
A030005L19Rik	0	0	0	0	0	0	0	7.97651	4.00127	1.50628	0	6.02713	3.50575	0	2.31577	0	0
A030014E15Rik	0	0	0	0	0	0	0	0	0	0	0	0	0	0	0	0	0
Gm6217	0	0	0	0	0	0	0	0	0	0	0	0	0	0	0	0	0
A030003K21Rik	0	0	0	0	0	0	0	0	0	0	0	0	0	0	0	0	0
Gm7544	0	0	0	0	0	0	0	0	0	0	0	0	0	0	0	0	0
Gm47955	0	0	0	0	0	0	0	0	0	0	0	0	0	0	0	0	0
Gm47959	0	0	0	0	0	0	0	0	0	0	0	0	0	0	0	0	0
Slc19a3	1.61657	9.49864	22.1613	2.50285	1.42068	2.57363	1.83502	7.56106	5.5566	13.4568	4.88532	2.64126	11.6288	0	3.79566	0	2.5527
Krtap28-10	0	0	0	0	0	0	0	0	0	0	0	0	0	0	0	0	0
Gm47969	0	0	0	0	0	2.21322	0	0	0	0	0	0	0	0	0	0	0
A030005K14Rik	0	0	0	0	1.42515	0	0	0	0	0	0	0	0	0	0	0	0
Krtap28-13	1.46295	0	0	0	0	0	1.08918	1.20843	1.28048	0	0	2.63729	7.08507	0	0	0	0
Ccl20	0	0	0	0	0	0	3.25186	0	1.18142	0	0	0	6.0196	0	0	0	0
Daw1	0.976294	0	0	0	0	0	0	0	0	0	0	0	0	0	0	2.65343	0
Sphkap	2.22996	9.59787	0	0	61.0709	25.3114	22.6708	0.909161	6.20514	18.437	3.15186	5.86329	1.88737	0	3.54212	0	0
4933436I20Rik	0	0	0	0	0	0	0	0	0	0	0	0	0	0	0	0	0
Pid1	13.9545	4.411	14.8949	56.165	9.48888	27.9743	5.89529	4.24828	4.33209	4.76359	1.30262	20.4137	1.6747	53.0697	9.9905	86.5876	20.4013
Dner	0	3.49952	0	4.7785	1.11329	0	0	0	0	0	2.19541	0	0	0	0	2.98552	0
Trip12	330.848	727.661	412.039	428.957	338.711	508.324	378.964	387.514	341.621	907.238	775.901	558.458	532.443	383.758	490.906	339.746	436.6
Fbxo36	40.6778	71.8122	24.6441	61.0306	44.8201	47.0792	43.3745	50.9304	39.6647	60.8005	83.2373	52.9922	76.5321	76.0786	39.5246	51.5502	38.9866
Slc16a14	1.86225	0	0	0	1.39801	1.69806	4.73032	0	0	1.23629	0	0	0	0	2.05324	0	0
C130026I21Rik	0	0	0	0	0	2.1174	0	4.67675	1.16915	0	1.36844	0	0	1.6754	0	2.0619	0
A530032D15Rik	0	0	0	3.51345	0	0	0	0	0	2.90547	1.67568	0	0	0	0	0	0
Gm10553	0	0	0	0	0	0	0	0	0	0	0	0	0	0	0	0	0
A530040E14Rik	0.806402	0	0	5.00606	0	2.62135	0	0	0	0	0	0	1.50376	0	0	0	0
Gm16028	0	0	0	0	0	0	0	0	0	0	0	0	0	0	0	0	0
Gm16025	0	0	0	0	0	0	0	0	0	0	0	0	0	0	0	0	0
Gm16092	0	0	0	0	0	0	0	0	0	0	0	0	0	0	0	0	0
G530012D18Rik	0	0	0	0	0	0	0	0	0	0	0	0	0	0	0	0	0
Sp110	2.0839	0	0	0	1.98325	0	0	0	2.39277	0	0	0.901417	0	1.58736	1.30656	1.90573	2.87242
Gm16094	0	0	0	0	0	0	0	0	0	0	0	0	0	0	0	0	0
Sp140	3.6781	29.0044	0	19.6287	5.94009	8.76751	4.53255	2.597	0	22.9356	21.0348	4.98214	0	4.09201	0	9.35169	2.66834
Gm10552	0	0	0	0	0	0	0	0	0	0	0	0	0	0	0	0	0
Gm17017	0	0	0	0	0	0	0	0	0	0	0	0	0	0	0	0	0
Sp100	0	0	0	11.5315	0	0	0	0	1.13451	4.48012	1.44649	1.60626	0	2.89564	5.62752	1.92221	0
A630001G21Rik	9.14099	8.81605	7.68512	9.21194	3.48814	4.7617	3.93703	2.50222	0	3.22517	3.41278	1.69858	1.35425	0	1.16249	1.84071	0
9930111H07Rik	0	0	0	0	0	0	0	0	0	0	0	0	0	0	0	0	0
Cab39	284.888	439.069	269.216	343.247	215.943	305.607	224.925	310.091	255.43	449.244	412.195	366.334	308.807	292.689	393.333	249.295	260.353
Itm2c	364.345	470.094	675.386	774.84	570.384	673.193	545.337	1122.54	699.026	996.106	611.515	1409.45	835.677	1408.54	1337.91	1170.89	1590.06
4933407L21Rik	0	0	0	0	0	0	0	2.89154	0	0	0	1.71979	0	4.85081	0	0	0
Gm28884	0	4.80983	8.14804	10.1296	5.99717	21.9676	0	12.9143	1.03879	6.6162	0	3.48043	4.48009	6.96565	5.97378	0	7.65164
Gpr55	0	10.1397	12.1754	61.5727	6.40091	43.5272	11.1825	18.8313	7.72481	59.175	22.4171	21.5681	14.8516	20.0901	28.2201	0	21.622
Gm28100	0	0	0	0	0	1.82736	0	0	0	0	1.82946	0	1.83278	0	0	0	0
Spata3	0	0	0	0	0	0	0	0	0	0	0	0	0	0	0	0	0
2810459M11Rik	2.84632	21.3127	31.9698	27.6798	0	23.5674	2.8001	9.54647	13.5183	4.74479	20.5366	11.1469	47.6431	5.51602	12.9648	0	2.28613
Psmd1	679.081	556.845	371.869	598.635	678.918	516.575	487.001	449.675	426.45	648.883	627.682	465.119	422.394	555.295	550.444	605.918	520.809
Htr2b	3.59022	2.9868	0	0	3.58929	2.04051	0	0	0	5.14906	4.97667	0	0	0	2.34644	0	7.99535
Gm21972	0	0	0	0	0	0	2.29799	0	0	3.83288	0	0	0	4.11463	2.0684	0	0
Armc9	79.296	109.261	88.5628	97.1025	64.5123	62.4893	92.9603	79.3297	55.1671	133.866	124.509	77.0052	59.6631	95.1459	148.395	145.15	131.207
Gm16341	0	0	0	0	0	0	0	0	0	0	0	0	0	0	0	0	0
B3gnt7	65.985	128.003	131.905	94.6428	7.33556	20.1517	20.33	5.35001	29.198	31.8887	36.1486	10.6102	21.5959	14.7586	8.62953	0	10.4245
Gm28626	1.8061	4.88959	0	5.98511	0	2.39434	1.70698	5.54146	1.03518	0	1.38744	0	0	0	0	1.57222	2.1175
Ncl	2401.54	2149.68	1699.49	2017.12	1933.15	1868.43	2187.95	1689.39	1764.85	1781.93	1849.33	1663.02	1673.74	1852.8	1765.52	1833.55	1758.57
Nmur1	0	0	0	0	0	0	0	0	0	0	1.75334	0	0	0	0	0	0
Tex44	0	0	0	0	0	0	0	0	0	1.28399	0	0	0	0	0	0	0
Ptma	4283.38	3682.24	3640.18	3652.53	4049.58	3346.03	3689	3232.88	3405.21	3015.8	3184.32	3245.58	3136.32	3444.7	3368.2	3308.98	3218.24
Pde6d	332.781	249.682	230.652	309.04	229.577	330.7	329.858	295.464	303.738	339.054	320.059	357.114	218.79	490.318	382.554	423.413	382.698
Cops7b	159.03	70.4233	83.6698	144.175	118.129	86.6938	134.645	53.2452	76.1313	92.471	104.667	101.485	55.4361	90.5115	130.796	112.584	106.084
Nppc	31.4404	17.7907	78.774	37.2466	181.791	72.2721	61.2777	11.7509	31.6674	2.03752	16.4372	23.9042	52.3077	43.1395	5.5888	142.509	51.1153
Dis3l2	123.352	212.55	78.6315	105.105	120.849	170.487	124.755	56.9839	78.2715	179.269	227.304	95.8726	106.691	109.964	105.75	137.733	168.256
Gm28375	0	0	0	0	0	0	0	2.79403	0	0	1.43704	0	0	0	2.2952	0	0
Gm29371	0	0	0	0	0	0	0	0	0	0	0	0	0	0	0	0	0
Alppl2	0.786004	0	0	3.78514	0	1.90595	0	0	0	0	0	0	0	2.34732	0	0	3.12009
Alpi	0	0	0	0	0	0	0	0	0	0	0	0	0	0	0	0	0
Akp3	0	0	0	0	0	0	0	0	0	0	0	0	0	0	0	0	0
Gm29374	0	0	0	0	0	0	0	0	0	0	0	0	0	0	0	0	0
Ecel1	3.00685	0	0	3.51345	2.29185	0	0	0	1.06099	0	0	0	0	5.34649	0	2.3157	2.94851
Prss56	0	0	0	0	0	1.92464	0	0	1.20815	0	0	0	0	0	0	0	0
Chrnd	0	0	0	0	0	0	0	0	0	0	0	0	0	0	0	0	0
Chrng	0.664788	0	8.19116	0	1.32237	0	0	0	0	1.40843	1.73074	0	0	0	0	0	0
Eif4e2	668.713	652.843	567.076	620.671	644.946	778.266	694.35	639.604	676.353	702.399	785.345	618.126	572.01	586.732	651.054	555.255	410.354
Efhd1	5.79567	43.5594	43.4398	64.3793	7.65249	8.7001	23.1287	66.9489	53.191	15.0879	55.5542	38.3576	54.5547	51.5309	44.5646	33.2619	47.8204
Efhd1os	0	0	0	0	0	0	0	0	0	0	0	0	0	0	0	0	0
Gigyf2	472.032	711.344	500.739	450.296	348.601	583.193	474.221	372.929	390.303	655.883	763.449	431.722	518.606	398.988	456.087	384.114	458.327
Kcnj13	4.26489	19.6153	0	1.88159	0	0	10.8084	3.2709	0	48.5868	53.4102	11.8799	8.47696	6.3907	19.0384	11.9126	26.9285
3110079O15Rik	0	0	0	0	0	0	0	0	0	0	0	0	0	0	0	0	0
Ngef	7.12215	4.3856	22.8316	0	7.17058	4.05892	2.77472	1.20166	2.62564	0.839734	4.43555	0	14.5059	0	6.02485	0	7.12831
Neu2	0	4.06008	0	2.81324	1.35774	0	1.13479	0	1.088	0	4.95829	0	3.33476	0	0	0	7.38206
Inpp5d	0.732533	0	7.21568	0	0	0	2.48549	0	1.07423	1.00707	1.37522	0	5.68156	4.49464	1.91254	0	0
Atg16l1	90.7612	159.193	106.925	83.4617	85.0542	93.4131	78.5331	75.2872	59.4891	208.527	163.946	114.909	85.2029	134.868	142.628	81.4201	116.517
Sag	78.0461	17.0749	100.179	27.7831	149.497	26.7958	31.97	114.765	101.284	21.8715	15.5491	181.131	153.896	60.2056	48.8775	41.8932	46.5564
Dgkd	89.5622	228.243	92.5878	67.1898	77.3819	60.8204	88.3342	84.3858	58.2021	226.602	211.554	83.9248	63.3839	96.8273	143.767	114.612	132.143
Gm19582	0	0	0	0	0	0	0	0	0	1.49366	0	0	0	0	0	0	0
Usp40	224.335	398.944	148.898	233.273	184.884	337.169	254.027	149.149	150.296	528.913	427.378	199.149	173.02	286.609	324.666	299.37	283.244
Ugt1a10	0	0	0	0	0	0	0	0	0	0	0	0	0	0	0	0	0
Ugt1a9	0	0	0	0	0	0	0	0	0	0	0	0	0	0	0	0	0
Ugt1a8	0	0	0	0	0	0	0	0	0	0	0	0	0	0	0	0	0
Ugt1a7c	0	0	0	0	0	0	0	0	0	0	0	0	0	0	0	0	0
Ugt1a6b	0	0	0	0	0	0	0	0	0	0	0	0	0	0	0	0	0
Ugt1a6a	0	0	0	0	0	0	0	0	0	0	0	0	0	0	0	0	0
Ugt1a5	0	0	0	0	0	0	0	0	0	0	0	0	0	0	0	0	0
Ugt1a2	0	0	0	0	0	0	0	0	0	0	0	0	0	0	0	0	0
Dnajb3	70.042	64.9173	32.6406	14.8297	73.8755	206.693	76.9387	63.9327	52.8627	81.7805	85.9168	33.6246	33.7601	51.8802	49.8407	29.1946	43.2912
Ugt1a1	0	0	0	0	0	0	0	0	0	0	0	0	0	0	0	0	0
Mroh2a	0	0	0	0	0	0	1.68329	0	0	9.82414	9.27593	1.22186	7.30742	3.43314	0	4.2045	5.06365
Hjurp	824.607	455.184	89.9372	311.906	215.755	358.892	326.098	171.208	202.249	414.433	507.253	188.445	149.356	425.811	373.524	473.462	364.422
Trpm8	0	0	0	5.65487	0	0	0	0	0	0	0	0	0	0	0	0	0
4930453O03Rik	0	0	0	0	0	0	0	0	0	0	0	0	0	0	0	0	0
Spp2	0	0	0	0	0	2.06202	0	0	0	0	0	0	0	0	0	0	0
Gm29538	0	0	0	0	0	0	0	0	0	0	0	0	0	0	0	0	0
Gm28888	0	0	0	0	0	0	0	0	0	0	0	0	0	0	0	0	0
Glrp1	0	0	0	0	0	0	0	0	0	0	0	2.06575	0	0	0	0	0
Gm19589	0	0	0	5.0966	0	4.75868	0	0	1.66848	0	0	1.77727	0	0	1.91525	2.1698	0
Gm29336	1.11494	0	0	0	0	0	0	0	0	0	0	0	0	0	1.86428	0	2.34989
Arl4c	400.019	286.636	214.282	361.989	166.905	246.309	132.692	194.63	57.2153	169.106	105.213	138.725	54.3177	137.933	83.5369	60.5892	84.6816
Platr5	0	0	0	0	0	0	0	0	0	0	0	0	0	0	0	0	0
Gm29337	0	0	0	0	0	0	0	0	0	0	0	0	0	0	0	0	0
1700067G17Rik	0	0	0	0	0	0	0	0	0	0	0	0	0	0	0	0	0
Sh3bp4	160.11	107.864	58.4573	131.53	62.7253	28.3085	34.8588	38.6773	30.3844	37.4293	18.4449	91.4786	32.4035	52.3944	35.1093	153.889	81.356
Gm28342	0	0	0	0	0	0	0	0	0	0	0	0	0	0	0	0	0
C030007H22Rik	0	0	0	0	0	0	0	0	0	0	0	0	0	0	0	0	0
Agap1	255.457	372.826	200.033	393.959	142.368	216.333	232.764	136.665	111.307	325.956	215.92	172.956	121.875	212.006	150.803	246.717	232.597
Gbx2	0.876897	0	0	0	0	0	0	0	0	0	0	0	0	0	0	0	0
Asb18	0	0	0	0	0	0	0	2.22806	0	0	0	2.57903	0	0	0	0	0
Iqca	0	0	0	9.37335	0	0	0	0	0	1.10323	0	1.05677	0	0	3.59843	1.93648	1.86723
4930434B07Rik	0	0	0	5.58298	0	0	0	0	0	0	0	0	0	0	1.83244	0	0
Ackr3	17.1495	0	0	0	3.78291	2.4677	1.2195	1.96141	0	6.52285	0	27.6079	3.35151	29.794	3.8312	24.9134	24.1101
Gm28721	0	0	0	0	0	0	0	0	0	0	0	0	0	0	0	0	0
Gm28723	5.73484	0	0	0	0	7.02234	7.21582	0	0	0	0	0	0	0	1.83575	4.23128	7.6363
Gm28722	0.897245	0	12.8941	0	0	2.18837	1.10194	1.20843	4.23349	0	0	4.30892	1.69861	0	0	1.58727	7.68942
Cops8	659.899	409.003	542.195	387.506	556.595	484.522	509.676	521.348	467.368	363.46	434.202	643.745	519.343	514.312	499.812	499.179	443.779
Gm9991	0	0	0	0	0	0	0	0	1.22549	0	0	0	0	0	0	0	0
Col6a3	13.2772	39.7965	8.91143	67.3365	8.61608	5.04567	2.93769	11.8315	4.91236	38.5077	33.3984	20.3118	10.996	16.7241	5.63793	27.4861	25.9915
Mlph	0	4.05187	0	3.49653	0	7.40455	0	0	0	0.953565	2.8045	1.91579	0	2.10138	0	0	0
Prlh	0	0	0	0	0	0	0	0	0	0	0	0	0	0	0	0	0
Rab17	3.99349	22.8233	14.9196	26.2908	2.28283	0	1.17451	1.9994	1.57729	10.6976	0	3.20987	5.05374	25.7353	1.76909	3.71157	2.98414
Gm28199	0	0	0	0	0	0	0	0	0	0	0	0	0	0	0	0	0
Lrrfip1	176.679	277.956	243.807	272.48	212.175	251.301	189.793	360.979	169.291	553.636	324.175	521.108	266.982	743.074	334.184	253.944	282.942
Rbm44	6.9615	3.55736	0	0	1.26075	0	4.53803	6.02501	0	4.80377	3.28683	8.90827	5.68376	0	3.68659	0	0
Ramp1	42.0364	20.0654	29.9333	40.1614	1.60825	23.6345	21.3146	175.74	39.8796	474.466	32.6859	578.776	32.8375	735.466	63.8576	222.815	59.9743
Ube2f	296.71	177.175	230.348	214.951	273.04	260.685	271.543	262.779	253.16	244.728	237.062	378.082	318.962	360.484	274.472	235.306	218.671
Gm26683	0	0	0	0	0	0	0	0	1.77527	0	1.77827	1.29911	0	0	0	0	0
Scly	16.6441	20.47	27.7644	27.4842	17.1412	10.5504	20.0151	28.8982	14.2202	33.6771	35.1857	53.0548	36.7209	20.03	27.6654	4.17799	5.89962
Gm17090	0	0	0	0	0	0	0	0	0	0	0	0	0	0	2.34181	0	0
Espnl	0.722966	4.35484	0	0	1.28279	0	0	0	0	0	0	1.84124	0	0	0	0	0
Klhl30	0.837432	0	0	2.96211	0	0	0	0	0	0	0	0	0	0	0	0	0
Erfe	12.1578	0	0	0	1.12211	1.3593	1.07864	0	0	1.53314	0	0	0	0	0	0	0
Ilkap	509.465	392.981	326.052	277.861	413.141	419.208	449.742	400.384	359.531	447.053	445.131	377.039	295.645	411.628	331.098	360.992	368.658
1700020N18Rik	0	0	0	0	0	0	0	0	0	0	0	0	0	0	0	0	0
Hes6	134.559	143.205	159.299	167.269	161.648	153.456	148.057	97.5017	150.517	122.059	152.672	100.021	83.3515	143.678	185.7	132.912	150.99
Per2	9.50974	12.5268	7.43187	19.7605	7.33098	24.4167	4.56263	53.6157	37.1329	7.93319	8.86343	74.3058	60.6419	25.5462	38.6869	13.5158	13.6957
Gm28382	0	0	0	0	0	0	0	0	0	0	0	0	0	0	0	0	0
Traf3ip1	122.915	154.578	52.0039	94.9539	59.875	100.387	105.813	63.8812	78.186	125.138	103.746	77.1398	65.4975	58.5035	98.0717	71.0569	79.8278
Asb1	19.1439	30.8716	21.5934	7.24764	16.0986	20.4752	18.0336	10.1491	11.0362	26.7931	17.9472	17.233	5.26272	25.5627	24.54	25.4609	24.8553
Gm28380	0	0	0	0	0	0	1.09082	0	1.95875	0	2.85585	0	0	0	0	0	0
Gm29100	2.47718	0	0	3.31323	0	0	1.15962	0	0	0	0	0	0	0	0	0	0
Twist2	45.1268	0	2.17783	14.4632	32.3565	6.9967	19.1055	1.81816	3.17265	0	1.45855	1.81727	0	4.48402	5.93638	5.1892	2.61811
Hdac4	131.433	171.718	142.95	184.269	82.6164	210.132	110.063	204.981	86.5365	444.949	221.721	328.844	152.693	422.896	240.668	320.697	252.254
Gm26720	2.34443	3.99787	0	0	3.22557	7.9827	3.26391	4.125	6.97286	51.2444	22.3189	6.19489	8.80954	6.62369	11.0619	14.9842	9.16335
Gm29099	0	0	0	0	0	0	0	0	0	0	0	0	0	0	0	0	0
Ndufa10	920.675	783.381	683.286	903.353	986.879	902.754	895.819	799.89	870.25	787.553	909.281	707.283	708.7	705.488	750.826	752.798	733.651
Olfr1416	0	3.89413	0	0	0	0	0	0	0	0	0	0	0	0	0	0	0
Olfr1415	0	0	0	0	0	0	0	0	0	0	0	0	0	0	0	0	0
Olfr1414	0	0	0	0	0	0	0	0	0	0	0	1.83164	0	0	0	0	0
Olfr1413	0	0	0	0	0	0	0	0	0	0	0	0	0	0	0	0	0
1700054K02Rik	0	0	0	0	0	0	0	0	0	0	0	0	0	0	0	0	0
Olfr1412	0	0	0	0	0	0	0	0	0	0	0	0	0	0	0	0	0
Olfr1411	0	0	0	0	0	0	0	0	0	0	0	0	0	0	0	0	0
Olfr1410	0	0	0	0	0	0	0	0	0	0	0	0	0	0	0	0	0
Olfr12	0	0	0	0	0	0	0	0	1.16862	0	0	0	0	0	0	0	0
Cops9	991.966	712.876	1087.99	1050.27	1015.69	959.746	1048.8	984.456	965.004	626.88	686.593	871.903	879.452	874.638	816.755	1026.12	1040.23
Otos	0	0	0	0	0	0	0	0	0	0	0	0	0	0	0	0	0
Gm29483	0	0	0	0	0	0	0	0	0	0	0	0	0	0	0	0	0
Gm29482	0	0	0	0	0	0	0	0	0	0	0	0	0	0	0	0	0
Gm29481	0	0	0	0	0	0	0	0	0	0	0	0	0	0	0	0	0
Gpc1	57.9379	40.7253	50.1917	39.8486	46.3908	55.7065	40.4889	41.3693	26.023	121.823	75.269	62.906	26.3243	69.2843	87.3622	48.0317	69.6769
Gm29480	0	0	0	0	2.82076	0	0	0	1.72197	2.41448	4.73236	1.07214	0	5.54327	1.90027	0	0
Ankmy1	4.556	10.7714	0	0	0	3.39526	0	2.41753	0.880664	29.4973	13.2478	3.53675	7.39412	10.1727	0	0	6.16859
Dusp28	67.2653	51.3248	59.2213	74.8817	47.5339	67.834	107.267	80.4496	54.6543	74.5931	85.9832	60.7346	69.4265	27.8707	70.7846	65.8625	81.5936
5033417F24Rik	0.914719	0	6.75922	0	0	6.02069	11.3877	1.97397	4.93952	2.25922	2.18998	5.94973	7.78825	0	2.15791	3.82251	12.4816
Rnpepl1	125.384	169.536	152.169	196.086	169.003	245.877	215.677	178.522	172.225	224.945	220.192	152.278	167.497	151.59	166.445	198.365	175.115
9430060I03Rik	29.6729	6.41422	70.0442	12.5492	15.6306	28.2168	30.7537	18.2914	33.8682	6.34899	17.2461	20.7741	25.3596	3.9017	16.51	6.8199	17.8597
Capn10	108.985	66.6073	59.7373	83.6931	82.2744	97.725	88.5918	50.2615	63.7043	83.1673	74.0612	49.5725	38.6921	70.1737	78.7835	66.7222	70.0987
Gpr35	0.895517	0	6.47837	8.98875	0	0	0.966721	1.86852	0	1.56198	0	0	5.02405	0	0	0	0
Aqp12	1.39055	0	0	0	5.44505	27.4446	18.2887	8.5493	19.3012	2.93419	6.09035	3.76596	3.40156	5.92481	8.01179	17.8543	8.18293
Kif1a	57.6236	62.2312	59.3648	58.3649	14.3845	24.9764	25.6883	50.758	14.2359	82.9656	50.353	76.5999	9.4934	121.439	36.0273	73.3062	53.9372
Gm28086	0	0	12.4149	2.75879	0	0	0	0	2.95022	8.22614	0	7.70222	0	0	2.27588	0	0
Agxt	0	0	0	0	0	1.99271	1.11872	0	0	0	0	0	0	0	2.37109	0	0
2310007B03Rik	2.41679	3.91488	0	0	1.19756	0	0	0	0	0	0	0	0	0	0	0	0
Crocc2	4.67319	3.65527	0	4.12768	3.27721	11.1047	4.52137	1.09756	5.14743	2.53955	1.54538	0	0	0	0	0	0
Sned1	44.0845	58.7924	19.6806	31.8608	4.53314	45.6987	40.0671	42.7777	48.8502	115.039	106.281	11.7326	21.5107	71.7689	31.7736	64.9225	51.2416
Mterf4	136.726	141.798	45.781	103.551	164.693	182.736	148.929	68.9174	79.1773	187.405	159.799	79.0013	65.4224	115.688	152.552	144.011	136.404
Gm28535	2.37009	12.6512	0	2.93723	5.06858	7.51305	3.81796	1.96613	3.97319	7.70769	4.29587	0.628161	6.61222	5.20409	3.73667	1.90528	10.0335
Pask	75.153	16.4062	0	25.8107	11.4304	6.75313	11.4205	4.62828	5.5173	12.9354	6.29706	5.07917	6.11157	10.7117	10.6898	7.5364	5.28063
Ppp1r7	269.426	299.112	134.911	217.471	243.983	236.985	282.077	120.801	156.472	329.111	351.771	117.536	120.713	198.054	210.672	220.908	212.538
Ano7	0.841231	0	0	0	1.49309	1.26681	2.29557	0	0	0	4.02248	0	1.70167	0	0	6.06895	0
Hdlbp	749.322	1021.65	579.957	631.7	536.885	878.048	877.253	746.678	606.2	1103.43	975.322	883	819.504	712.352	643.853	783.655	750.422
44076	43.6706	145.126	47.9828	34.0196	36.6631	67.2752	39.2325	44.2168	23.6986	174.003	154.153	43.4984	42.4865	29.267	31.1462	53.5352	46.4665
Sept2.1	0	0	0	0	0	0	0	0	0	0	0	0	0	0	0	0	0
Farp2	10.037	38.9831	0	20.1316	25.2738	14.6715	6.62188	12.1595	18.0197	32.3916	47.3065	30.1936	16.0143	9.85111	17.0146	3.44638	18.3363
Stk25	293.85	299.636	380.589	315.195	280.227	360.78	289.96	237.379	234.298	297.279	323.601	273.965	238.888	309.502	245.106	383.507	339.342
Gm28536	0	0	0	0	0	0	0	0	0	0	0	0	0	4.76889	0	1.87161	5.00554
Bok	225.514	171.902	204.401	253.22	110.707	123.881	201.81	99.3029	117.513	68.0178	147.948	54.0518	164.81	186.586	229.012	419.164	297.562
Thap4	228.32	265.529	226.245	355.587	192.791	257.775	245.176	179.882	241.279	269.496	315.601	232.024	211.915	280.449	329.958	302.581	280.522
Gm10550	0	0	0	0	0	0	1.24303	1.18147	3.81882	3.21705	1.67304	3.54257	3.87988	0	0	2.31611	0
Atg4b	221.022	183.217	210.547	207.212	235.897	242.429	208.436	190.167	228.717	215.838	225.67	203.139	193.249	193.075	222.487	210.134	217.38
Dtymk	1132	597.031	452.334	675.496	713.048	769.24	960.638	486.857	677.639	489.381	620.509	476.318	496.865	495.104	401.229	418.916	399.761
Ing5	224.138	270.955	77.4534	163.074	91.3075	191.986	150.726	102.868	129.706	203.879	213.808	137.877	120.597	152.249	183.434	141.436	159.417
D2hgdh	50.1736	104.07	41.3594	48.1709	56.7952	131.942	74.8557	52.5027	56.5849	86.806	94.0713	45.5306	49.2895	56.9462	65.061	90.2491	81.332
Gal3st2	2.03954	0	0	0	0	0	0	0	0	0	0	0	1.3895	0	0	0	0
Gal3st2b	0	0	0	0	1.22253	0	0	0	0	0	0	0	0	0	0	0	0
Gal3st2c	1.03091	4.38903	7.62278	7.68052	0	0	0	0	0	0	0	0	2.02658	0	0	0	0
Neu4	0	0	0	0	0	0	0	0	0	0	0	0	0	0	0	0	0
Pdcd1	1.12016	3.65852	0	0	0	0	0	0	0	0	0	0	0	0	0	0	0
4930440C22Rik	0	0	0	0	0	0	0	0	0	0	0	0	0	0	0	0	0
Fam174a	167.822	214.486	242.853	262.497	217.155	243.454	205.765	230.951	226.777	250.876	229.439	256.832	253.812	258.799	233.486	352.204	336.167
St8sia4	8.89041	0	0	0	1.31937	6.82755	13.0834	2.61215	6.51262	11.7222	3.19579	2.23695	8.23608	0	4.41912	5.66658	0
4930598F16Rik	0	0	0	0	0	0	0	0	0	0	0	0	0	0	0	0	0
1700063A18Rik	0	0	0	0	0	0	0	0	0	0	0	0	0	0	0	0	0
Gm29601	0	0	0	0	0	0	0	0	0	0	0	0	0	0	0	0	0
4930533P14Rik	0	0	0	0	0	0	0	0	0	0	0	0	0	0	0	0	0
Slco4c1	0	0	0	0	0	0	0	0	0	0	0	0	0	2.07881	0	1.68643	2.45358
Panct2	0	0	0	0	0	0	0	0	0	0	0	0.78447	0	1.85036	0	0	2.607
Gm28901	0.969883	0	0	0	0	0	1.10451	0	0	0	0	1.87472	0	0	0	0	0
Slco6c1	0	0	0	0	0	0	0	0	0	0	0	0	0	0	0	0	0
D1Ertd622e	64.6854	84.2458	141.347	111.827	77.3992	64.7022	69.1525	117.375	100.064	71.0305	75.9249	125.72	164.763	99.485	112.263	141.501	99.6815
Ppip5k2	206.801	426.451	124.991	269.89	119.255	188.55	164.144	106.768	130.038	383.604	353.211	118.935	109.858	127.033	211.006	174.241	264.356
Gin1	86.7387	144.293	138.082	184.925	102.13	129.397	111.081	86.4435	110.711	180.295	188.887	118.609	132.114	137.385	162.716	90.9353	146.904
Pam	534.647	1182.75	1216.76	957.764	113.269	598.857	690.315	653.269	884.083	306.846	949.273	294.797	885.83	258.537	543.319	272.924	599.295
1810006J02Rik	0	0	0	0	0	0	0	0	0	0	0	0	0	0	0	0	0
Gm29461	0.96048	0	0	0	0	0	0	0	0	0	0	0	0	0	0	0	0
Slco6d1	0	0	0	0	0	0	0	0	0	0	0	0	0	0	0	0	0
Gm7967	1.74092	0	0	0	0	4.34584	0	0	0	1.86789	0	0	0	0	0	3.20088	0
Cntnap5b	0	0	0	4.36755	0	0	0	0	1.15756	0	1.4467	0	4.21084	0	0	0	0
Gm20268	0	0	0	0	0	0	0	0	0	0	0	0	0	0	0	0	0
Gm28187	0	0	0	0	0	0	0	0	0	5.49448	0	0	0	8.71372	0	3.69962	0
Cdh20	0	0	7.21568	0	0	6.76609	8.88192	1.20843	6.64362	0	0	4.43307	0	2.62858	0	4.06554	1.87858
Gm15699	0	0	0	0	0	0	0	0	0	0	0	0	0	0	0	0	0
Gm29012	0	0	0	0	0	0	0	0	0	1.43314	0	0	0	0	0	0	0
Rnf152	47.2602	21.4471	5.08625	0	12.6316	221.596	111.771	73.0324	79.4643	254.046	55.6537	146.611	50.2246	136.313	106.263	80.8269	72.4472
Gm17634	3.68857	4.95642	0	0	1.29515	64.9071	32.8908	17.757	18.9337	23.184	4.3101	13.6719	1.6709	4.20147	8.38179	4.0019	7.51993
Pign	81.5148	164.385	23.2187	155.561	71.2599	153.519	110.896	51.6878	68.4221	266.397	252.827	117.279	98.3276	121.766	137.887	120.628	138.28
2310035C23Rik	98.4428	202.629	120.899	208.339	90.0108	173.576	121.012	203.806	142.057	282.368	234.47	185.732	189.372	185.028	228.946	125.801	124.577
Tnfrsf11a	1.7107	0	0	0	0	2.35084	2.57142	0	1.47473	0	0	0	1.91994	0	1.96015	0	0
Gm7160	3.7537	4.09248	0	2.93723	5.02533	0	4.00009	0	4.02587	1.57606	4.16995	2.35304	1.55144	5.08551	2.01855	0	6.16729
Zcchc2	41.5266	132.803	25.1823	42.4071	19.2132	17.3959	16.6547	19.0656	31.8127	67.5924	89.1354	40.1628	36.9768	29.3602	58.3942	22.4822	29.5069
Gm20753	0	0	0	0	0	0	0	0	0	0	0	0	0	0	0	0	0
Phlpp1	51.5017	149.825	64.0883	71.241	45.8559	71.2608	38.2503	85.5311	57.7525	102.782	158.133	78.591	97.7906	63.9136	69.9334	44.5632	66.8789
A530053M12Rik	0	0	0	0	0	3.40304	1.13161	0	0	0	0	0	3.59898	0	0	0	0
Bcl2	324.231	471.623	347.582	357.373	299.431	643.808	416.725	330.021	221.395	566.361	181.751	477.031	288.355	688.048	280.655	440.875	333.465
D630008O14Rik	0	16.6842	0	0	0	4.60799	0	0	0	1.68933	4.13835	1.83883	0	0	0	0	0
Kdsr	76.1978	166.574	159.934	147.022	115.23	109.68	101.75	166.015	184.728	171.186	171.497	167.895	177.892	147.592	172.353	166.913	103.586
Vps4b	433.538	616.695	406.528	539.747	432.468	354.26	375.289	375.66	426.51	472.964	589.455	445.487	427.194	446.845	478.932	395.932	408.667
Serpinb5	0	0	0	0	0	0	0	0	0	0	0	0	0	0	0	0	0
Serpinb12	0	0	0	0	0	0	0	0	0	0	0	0	0	0	0	0	0
Serpinb13	0	0	0	0	0	0	0	0	0	0	0	0	0	0	0	0	0
Serpinb3a	0	0	0	0	0	0	0	0	0	0	0	0	0	0	0	0	0
Serpinb3d	0	0	0	0	0	0	0	0	0	0	0	0	0	0	0	0	0
Serpinb3b	0	0	0	0	1.21365	0	0	0	0	0	0	0	0	0	0	0	0
Serpinb3c	0	0	0	0	0	0	0	0	0	0	0	0	0	0	0	0	0
Serpinb11	0	0	0	0	0	0	0	0	0	0	0	0	0	0	0	0	0
Gm15391	0	0	0	0	0	0	0	0	0	0	0	0	0	0	0	0	0
Serpinb7	0	0	0	0	0	0	0	0	0	0	0	0	0	0	0	0	0
Serpinb2	0	0	0	0	0	0	0	0	0	0	0	1.83883	0	0	0	0	0
Serpinb8	0	3.85757	0	17.3207	0	7.1239	1.2512	3.33996	2.59963	3.78838	10.3145	16.5698	25.0711	8.23241	21.3874	3.7769	20.8065
Gm15389	1.0601	0	0	21.6351	0	0	0	0	0	0	0	1.26988	3.31739	6.59721	14.6655	19.035	13.7036
D830032E09Rik	0	0	0	0	7.77047	0	0	0	0	0	0	0	0	0	0	0	0
Cdh7	11.1191	23.627	0	7.10238	0.609879	9.44842	2.98165	0	0	1.33703	0	0	5.19611	1.23018	2.38567	0	0
Cdh19	1.50681	0	0	0	0	0	0	0	0	0	0	0	0	0	0	0	0
Gm29088	2.14864	0	0	6.8953	6.01346	0	1.18005	0	0	0	0	0	1.80193	0	0	0	0
Dsel	74.9053	168.887	92.7913	132.246	36.5555	71.2841	60.8557	72.4423	48.7213	180.734	143.182	104.408	115.945	63.0697	40.9278	110.44	106.854
Gm28189	0	0	0	0	0	0	0	0	0	0	0	0	0	0	0	0	0
9330185C12Rik	1.35582	0	0	0	5.56942	9.02322	1.16877	0	1.15376	4.71845	1.8561	1.42092	3.90105	0	0	3.7374	2.82483
Cntnap5a	42.9306	31.0818	17.5323	12.954	182.294	416.569	168.829	61.8481	74.7819	290.284	155.777	200.241	116.894	250.936	99.267	518.027	104.097
Gm19965	0	0	0	0	0	0	0	0	0	0	0	0	0	0	0	0	0
Zfp813-ps	0	0	0	0	0	0	0	0	0	0	0	0	0	0	0	0	0
Gm28363	0	0	0	0	0	0	0	0	0	0	0	0	0	0	0	0	0
B020011L13Rik	0	0	0	0	0	0	0	0	0	0	0	0	0	0	0	0	0
Gm28360	0	0	0	0	0	0	0	0	0	0	0	0	0	0	0	0	0
Gm28168	0	0	0	0	0	0	0	0	0	0	0	0	0	0	0	0	0
Gm7145	0	0	0	0	0	0	0	0	0	0	0	0	0	0	0	0	0
Gm29106	0	0	0	0	0	0	0	0	0	0	0	0	0	0	0	0	0
Tsn	1229	990.917	885.763	1033.41	1021.43	959.047	1049.86	661.937	769.427	958.646	936.75	689.826	651.908	1009.1	955.402	946.449	971.06
Nifk	405.383	303.985	261.078	291.474	499.864	289.35	325.649	257.266	258.309	270.946	338.3	328.039	287.474	231.019	252.645	279.128	253.188
Gm28867	0	0	0	0	0	0	0	0	0	0	0	0	0	0	0	0	0
Clasp1	252.91	362.044	168.488	230.45	149.067	242.304	179.858	176.464	109.402	546.394	337.733	267.752	149.093	295.704	246.823	281.107	254.423
2900060B14Rik	58.64	45.4055	148.468	51.3614	73.0622	13.7682	20.9301	110.083	109.041	60.4484	57.9146	88.8822	133.208	47.9833	36.6793	50.289	37.3879
Tfcp2l1	17.8084	232.026	104.927	219.804	12.2111	41.7299	10.7328	64.0241	22.5471	53.1408	74.802	27.2939	43.1436	43.2643	57.2568	14.0597	31.623
Gli2	74.9433	22.7259	0	4.55456	48.7693	4.40679	23.7666	5.02087	2.1202	12.3137	5.57128	4.67837	3.26347	24.2968	4.56007	40.7461	17.6051
Gm26831	6.55646	0	0	0	0	2.30993	0	0	1.08089	0	0	0	0	0	0	0	0
Gm29456	0	0	0	0	0	0	0	0	0	0	0	0	0	0	0	0	0
Gm29455	0	0	0	0	0	1.80018	0	0	0	0	1.50488	0	0	0	0	1.5881	0
Inhbb	155.892	354.22	253.219	121.211	283.053	340.483	317.652	150.91	130.462	231.731	178.4	129.596	82.2913	300.227	128.519	356.1	125.515
Ralb	594.596	691.429	409.317	276.85	465.386	445.276	492.803	188.662	290.051	247.844	373.021	168.807	195.988	234.767	235.701	375.12	380.514
Gm27184	2.24534	0	8.15317	3.39972	4.48373	0	1.14559	0	4.07145	1.2548	1.7455	0	3.09175	0	0	5.42289	12.1423
Tmem185b	149.967	54.7509	129.35	101.179	177.126	60.2927	72.5414	100.811	119.476	67.1761	69.1	90.403	128.801	100.766	92.0156	62.3958	85.9175
3830432H09Rik	1.06129	0	0	0	0	0	0	0	0	7.20012	0	0	0	0	1.84033	0	0
Epb41l5	315.408	403.621	280.062	259.123	322.572	306.414	263.511	274.266	317.584	417.558	421.896	334.984	347.929	253.456	280.533	271.463	283.886
Ptpn4	147.868	499.37	193.606	94.7791	156.301	524.317	325.668	111.589	262.772	317.609	589.244	153.937	282.631	110.415	167.869	137.18	128.416
Gm28209	0	0	0	0	0	0	0	0	0	0	0	0	0	0	0	0	0
Tmem177	64.1682	55.0878	37.2541	69.3815	61.2869	64.9973	66.7438	24.5258	37.0956	27.0919	47.5361	21.7799	20.4484	32.4515	40.4017	39.0794	50.7153
Cfap221	0	0	0	0	0	2.06861	1.33306	0	0	1.11837	0	0	0	0	0	0	0
Sctr	0	0	0	0	0	0	0	0	0	1.29366	0	0	0	0	0	0	0
Tmem37	33.7035	10.4262	3.60165	18.908	54.2499	141.55	73.1726	156.753	55.2518	66.8668	19.8048	50.9043	24.9476	82.897	47.6887	25.96	56.213
Dbi	1409.91	945.412	871.201	1232.53	1478.96	1688.57	1361.29	1131.89	1239.58	798.897	851.867	702.075	748.02	690.829	771.46	824.603	829.317
3110009E18Rik	93.6749	48.9116	34.2804	69.4286	77.2601	52.4451	51.3569	38.2029	37.4664	50.4385	35.9196	51.0458	31.9506	53.8536	52.0353	66.5297	87.5454
Steap3	67.9968	118.964	53.2618	47.3118	61.8278	132.042	92.0296	53.77	87.1506	90.173	161.415	49.059	81.0631	80.7037	47.8202	209.184	103.559
C1ql2	0	0	0	0	0	0	1.15962	0	0	0	0	0	0	0	0	0	0
1700012E03Rik	0	0	0	0	0	0	0	0	0	0	0	0	0	0	0	0	0
Marco	0	0	0	0	0	0	0	0	0	0	0	0	0	0	0	0	0
En1	0	0	0	0	0	0	0	0	1.15048	0	0	2.09893	0	0	0	0	0
2610027F03Rik	0	0	0	0	0	0	0	0	0	0	0	0	0	0	0	0	0
Gm29346	0	0	0	0	0	0	0	0	0	0	0	0	0	0	0	0	0
Gm29345	0	0	0	0	0	0	0	0	0	0	0	0	0	0	0	0	0
Gm29348	0	0	0	0	0	0	0	0	0	0	0	0	0	0	0	0	0
Gm29347	0	0	0	0	0	0	0	0	0	0	0	0	0	0	0	0	0
Celrr	0	0	0	0	0	0	0	0	0	0	0	0	0	0	0	1.88836	0
Gm29359	0	0	0	0	0	0	0	0	0	0	0	0	0	0	0	0	0
Insig2	167.806	178.006	237.23	346.901	224.847	310.598	197.046	261.532	189.85	356.45	310.215	328.272	273.479	432.035	399.229	365.98	326.19
2210011K15Rik	0	0	0	0	0	0	0	0	0	0	0	0	0	0	0	0	0
Ccdc93	33.9219	138.932	31.6612	39.7188	48.818	78.5486	66.8486	53.0909	48.7452	141.7	112.435	59.797	49.5734	68.4767	60.5516	32.7821	42.1208
Gm15392	0	0	0	0	0	0	0	0	0	0	0	0	0	0	0	0	0
Htr5b	2.76008	0	0	0	0	0	2.11675	0	0	0	0	0	0	0	0	0	0
Ddx18	682.648	489.895	284.48	528.322	544.591	351.769	514.868	460.965	454.395	437.91	396.295	470.885	375.23	548.73	481.913	620.227	540.752
Gm28590	0	0	0	0	0	0	0	0	0	0	0	0	0	0	0	0	0
Dpp10	5.16386	36.8315	8.25969	0	1.45148	10.9015	11.9576	11.6106	12.473	42.2628	9.50891	37.8445	1.48137	9.31337	1.56493	40.4333	10.1321
Gm28928	0	0	0	0	0	0	0	0	0	0	0	0	0	0	0	0	0
1700121L03Rik	0	0	0	0	0	0	0	0	0	0	0	0	0	0	0	0	0
Actr3	732.068	576.672	591.302	501.789	899.213	748.252	560.385	784.977	681.287	683.092	662.862	922.905	852.63	564.101	469.438	582.111	572.32
Gm28706	0	0	0	0	0	0	0	0	0	0	0	0	0	0	0	0	0
Slc35f5	102.768	159.585	347.491	173.613	145.301	120.716	90.2267	171.397	200.381	167.676	109.161	274.55	215.058	122.204	111.844	118.564	101.27
Gpr39	1.5556	0	0	6.95478	4.25726	0	0	1.39568	0	0	0	0	0	0	1.56493	1.79363	0
Lypd1	2.68615	2.41935	0	0	1.3335	15.6811	1.47478	59.9666	1.01315	7.15084	0	2.13457	4.40994	11.8549	0	0	0
Nckap5	52.6608	154.774	64.1065	79.6545	3.48426	11.6612	8.29477	53.429	21.9244	36.4884	56.2615	10.7042	27.7477	13.2049	25.8249	11.3636	19.7808
4930599A14Rik	0	0	0	0	0	0	0	0	0	0	0	0	0	0	0	0	0
Mgat5	61.0062	107.126	138.342	166.268	52.2382	92.3233	69.2477	118.391	80.5649	303.073	158.447	129.467	101.55	135.443	107.032	147.4	223.891
Tmem163	0	4.02334	0	0	0.926462	0	0	0	0	0	0	0	0	2.59966	0	0	2.58636
Acmsd	0	0	0	0	0	0	0	0	0	0	0	0.663095	0	0	0	0	0
2900009J06Rik	74.7688	21.7538	50.4648	4.36957	56.6442	73.0345	74.9623	33.6288	30.5422	14.2247	11.8835	22.178	12.275	20.1675	5.01254	23.9628	12.6636
Ccnt2	461.647	564.824	337.666	463.866	478.694	462.122	439.268	262.492	294.433	584.451	538.658	528.311	432.843	558.525	555.532	513.625	564.927
Map3k19	0	0	0	0	0	0	0	0	0	1.6585	0	0	0	0	0	0	0
Rab3gap1	131.498	328.907	136.536	162.154	81.5596	146.817	119.863	103.626	118.262	408.277	308.514	189.198	119.527	187.115	226.625	165.112	142.049
Zranb3	101.896	53.5068	40.0715	13.5132	37.9544	28.6997	43.0571	14.0348	23.2041	89.9627	65.0227	47.106	22.3113	28.1564	26.2392	36.8532	29.7317
Gm28800	0.838654	0	0	0	0	2.74077	0.889623	1.6576	0	1.14467	5.08201	1.60349	2.80704	0	0	3.5164	0
R3hdm1	654.978	796.624	263.4	507.586	543.763	886.736	667.958	494.116	370.839	1342.8	979.643	772.408	518.304	880.459	737.471	905.697	761.56
Ubxn4	836.918	922.045	695.387	1013.66	681.309	978.306	934.124	812.874	731.552	1132.28	1027.01	1010.66	859.947	1238.34	1136.04	1069.1	974.909
Lct	0	0	0	0	0	0	1.08131	1.99866	0	0	0	0	1.42984	0	0	0	0
Mcm6	673.198	619.561	254.951	388.673	728.531	469.307	656.103	248.786	396.833	296.355	416.665	223.931	221.015	208.402	198.046	157.683	177.89
Dars	471.626	318.088	403.373	361.656	569.283	242.254	324.419	274.614	329.94	312.722	370.343	263.845	257.726	269.775	279.684	298.517	301.308
Cxcr4	0	0	0	0	29.5474	2.28631	9.91161	9.24086	4.04848	0	9.17752	24.2789	13.1543	5.0304	0	0	2.57363
Gm26686	0	0	0	0	0	0	0	0	0	0	0	0	0	0	0	0	0
Thsd7b	74.1468	56.5066	13.8856	17.3757	11.896	38.5867	159.789	11.2037	61.3583	8.78864	81.2524	6.57495	43.4762	19.2999	15.5696	12.6947	4.17659
Gm16081	2.36242	0	13.6245	0	1.36145	0	0	0	2.63525	0	0	0	0	0	1.84661	0	1.78795
Cd55b	0	0	14.8771	0	0	0	0	0	0	0	0	1.05677	0	0	1.76909	0	0
Gm15674	0	0	0	0	1.33036	0	0	0	0	0	0	0	0	0	0	0	0
Gm15675	1.0016	16.4634	7.59062	6.82609	2.48881	0	0	0	0	2.23161	5.53485	2.03026	4.6983	6.38011	0	0	0
Cd55	69.6164	88.9867	82.0789	80.2548	42.933	4.25562	14.6644	55.3905	13.8025	36.0963	47.5847	29.3005	58.5324	43.3917	22.621	10.991	13.3529
Gm16083	1.11341	0	0	0	0	0	0	0	0	0	0	0	0	3.86548	0	0	2.67108
Zp3r	0	0	0	0	0	0	0	0	0	0	0	0	0	0	0	0	0
C4bp	0	0	20.6089	0	0	0	0	0	1.56036	0.62849	1.63453	0	0	0	0	0	0
Gm29427	0	0	0	0	0	0	0	0	0	0	0	0	0	0	0	0	2.46413
Pfkfb2	5.12744	27.6559	31.0732	16.502	11.6342	10.6679	7.08946	18.2448	10.0486	28.856	25.2807	17.7351	13.4977	15.2267	23.2583	15.7673	12.0159
Yod1	70.0603	47.5662	55.0638	44.4292	79.1538	22.1325	41.6388	72.0967	70.4163	38.8552	44.4586	78.5217	69.6826	57.4588	33.7797	30.8662	30.9508
AA986860	0.762507	5.00687	7.91463	5.62486	1.20696	0	3.09179	2.97135	1.85061	2.3581	2.7116	2.8419	1.57116	0	2.0645	4.2313	5.36373
Gm28857	0	0	0	3.31323	0	0	0	0	0	0	0	0	0	0	0	0	0
Gm28856	0	0	0	0	0	0	0	0	0	1.08378	0	0	0	1.76919	0	6.24215	5.18352
Fcamr	0	0	0	0	0	0	0	0	0	0	0	0	0	0	0	0	0
Gm15848	0	0	0	0	0	0	0	0	0	0	0	0	0	0	0	0	0
Pigr	0	0	0	0	0	0	0	0	0	0	0	0	0	2.53941	0	1.91668	0
Fcmr	0	0	0	13.5632	0	0	0	2.76406	0	0	2.75374	2.46228	0	0	0	0	0
Il24	0	0	0	2.78625	0	0	0	2.48188	0	0	0	0	0	0	0	1.71203	0
Il20	0	0	0	0	0	0	0	0	0	0	0	0	0	0	0	0	0
Il19	2.28774	0	0	0	0	0	0	0	0	0	0	0	0	0	0	0	0
Il10	1.37784	0	0	0	0	0	0	0	0	0	0	0	0	1.96344	0	0	0
Mapkapk2	240.458	315.197	201.496	289.427	156.99	222.55	166.988	232.869	143.509	301.049	273.886	248.361	225.974	227.221	227.294	167.642	175.453
Dyrk3	21.1427	16.5484	8.75153	16.0689	24.7143	54.2082	15.769	24.6251	7.2428	18.5966	19.589	23.8154	19.2038	22.9396	17.4508	16.7641	2.62778
Eif2d	176.214	179.717	132.857	149.251	159.881	135.292	143.476	77.5439	105.474	120.96	126.286	84.8118	100.208	110.172	117.135	119.929	125.981
Rassf5	0	11.731	17.5323	5.0966	0	0	1.66054	1.73074	0	2.7068	1.42881	2.32436	1.66531	0	1.80465	0	0
Ikbke	8.8088	44.5797	7.12399	8.46649	15.5674	21.3452	12.0813	16.8427	28.4559	33.8617	48.4482	10.3696	12.3121	4.64461	14.9968	12.6894	7.7297
Gm28914	0	0	0	0	0	0	0	0	0	0	0	0	0	0	0	0	0
Gm28913	0	0	0	5.65573	0	0	0	0	0	0	2.83777	0	0	0	0	0	0
Srgap2	153.745	217.497	159.019	271.39	85.2083	312.91	161.448	177.898	88.6783	243.404	257.751	162.394	112.769	149.752	181.117	158.594	221.269
Fam72a	49.8899	10.7779	43.9267	11.8446	20.9109	23.6145	1.15685	23.3406	14.6474	11.5765	2.55186	29.6869	30.2879	6.43569	19.6946	17.9023	22.9229
Avpr1b	0	0	0	0	0	0	0	0	0	0	0	0	0	0	0	0	0
Ctse	5.9708	0	0	11.9651	5.17749	27.9923	12.8992	18.7889	27.1254	22.8286	19.781	19.4446	16.9604	36.7974	33.1599	14.8212	15.2001
Rab7b	7.57305	37.3596	29.6016	66.0171	5.60868	55.8758	19.9483	47.7672	49.3379	76.5696	87.6768	109.54	104.351	32.4725	31.7283	62.9506	51.8289
Slc26a9	0	0	0	0	0	0	0	0	0	0	0	0	0	2.79033	0	0	0
Pm20d1	0.831257	0	0	2.16891	8.37983	16.4415	7.35111	20.7297	12.1754	55.7578	51.4094	20.4995	10.1919	14.1732	27.1051	10.6521	16.1386
Slc41a1	52.454	99.6928	35.4949	47.5791	57.7376	109.755	105.89	58.9492	59.4385	129.862	113.109	69.2853	74.8295	117.963	81.337	137.277	83.1526
Rab29	16.5334	32.88	5.08625	13.2588	29.4621	24.9763	23.078	14.4634	19.0368	24.9131	20.2127	17.7722	14.6223	19.4672	6.35519	17.6208	10.3653
Nucks1	1688.35	998.236	594.953	854.835	775.666	597.181	815.81	617.106	701.701	937.625	1025.89	533.131	601.928	694.054	751.978	778.469	646.623
Slc45a3	15.1309	0	13.7298	0	30.1953	12.815	10.8256	0.499512	8.90298	3.66595	4.73989	2.26384	1.62074	0	0	1.57222	5.1868
Elk4	104.157	209.679	91.1666	112.887	76.9236	115.46	117.257	102.681	100.199	150.657	192.402	133.169	118.207	94.1331	122.76	101.375	93.2048
Mfsd4a	49.4914	136.016	33.75	39.2351	32.3316	65.3583	39.7592	44.6545	41.5766	134.665	158.065	72.3004	63.6893	27.796	23.7381	52.3655	49.7247
Gm26892	0	0	0	0	0	0	0	0	1.22549	0	0	0	0	0	0	0	0
Cdk18	9.37419	9.78982	12.8941	3.1629	12.4276	3.57502	21.6295	5.22606	8.85365	2.58139	21.0038	5.81267	9.4639	0	13.1653	2.01795	0
Gm29629	0	0	0	0	0	0	0	0	0	0	0	0	0	0	0	0	0
Lemd1	7.93317	68.9626	29.349	12.5485	8.16012	17.104	12.1547	15.748	43.7	34.6526	115.451	14.4822	44.027	9.31192	51.6385	19.182	18.8926
1700037F24Rik	0	0	0	0	0	0	0	0	0	0	1.88571	0	0	0	0	0	0
Gm10188	0	0	0	0	0	0	0	0	0	0	0	0	0	0	0	0	0
Gm29630	0	0	0	0	0	0	0	0	0	0	0	0	0	0	0	0	0
Klhdc8a	1.22317	0	0	5.80554	9.8358	2.38193	4.84567	5.15487	0	0	0	0	0	1.96287	0	0	0
Nuak2	12.7798	60.5311	130.149	90.8797	30.1939	60.7562	34.4637	34.8617	27.7968	34.4747	44.0311	26.8045	25.5637	31.0585	12.2946	3.88636	12.9868
F730311O21Rik	0	0	0	0	0	0	0	0	0	0	0	0	0	0	0	0	0
Tmcc2	29.9065	22.7152	14.981	16.8462	9.36892	4.62902	14.9924	7.74588	5.49277	34.4041	28.0905	23.4767	21.9435	17.1968	15.9075	18.5957	21.3878
Gm15849	0	0	0	0	0	0	0	0	0	0	0	0	0	0	0	0	0
Dstyk	161.286	259.773	128.217	222.735	117.372	163.43	143.854	146.569	98.5635	350.707	336.272	152.619	110.404	182.545	202.984	122.429	183.933
Rbbp5	109.079	84.2118	65.886	36.2194	75.426	105.593	74.031	49.3225	50.6301	118.517	95.7288	61.2113	51.2455	44.5723	44.8706	61.623	55.703
Tmem81	2.18952	0	0	5.22198	1.36358	6.06566	4.86526	8.30574	1.219	5.12709	10.743	1.97467	1.88701	7.63862	10.7499	8.36096	1.57582
Cntn2	1.48614	10.4624	0	0	0.609879	2.92429	0	0.789291	0	0	0	0.979864	0	2.33989	1.92162	0	0
Nfasc	3.25683	0	0	2.96211	1.51258	2.82508	1.06315	0	0	0	0	0	0	0	1.5977	0	0
Gm10538	0	0	0	0	0	0	0	0	0	0	0	0	0	0	0	0	0
Lrrn2	3.61657	4.23787	0	23.0048	4.65032	8.29384	1.55929	0	5.39347	6.35165	3.71272	2.38013	0	2.7382	1.3928	10.9602	1.74582
Mdm4	325.5	479.833	190.359	272.006	214.499	414.79	355.799	235.478	215.609	560.451	497.895	260.91	212.143	314.557	315.201	326.488	371.977
Pik3c2b	13.2816	19.6955	0	4.15989	12.3352	4.82672	5.26873	5.2382	0	15.0045	5.06759	4.29329	7.94721	10.896	5.9421	11.0296	7.60772
Gm28609	0	0	0	0	0	0	0	0	0	0	0	0	0	0	0	0	0
Ppp1r15b	158.724	140.38	224.496	101.399	71.4557	100.971	104.713	137.78	143.727	95.4082	104.736	211.242	215.773	76.773	64.9411	60.5665	83.9909
Plekha6	39.2874	0	9.22885	11.103	2.78097	0	4.19082	4.21389	1.16915	3.8459	1.55715	2.65078	0	0	1.89982	11.4834	6.70922
Gm19461	2.03365	0	0	0	4.48647	4.07227	0	1.11429	1.37101	2.79916	1.58092	1.00933	1.67231	2.62858	0	1.88955	12.3283
Golt1a	0	0	0	0	0	0	0	0	0	1.94722	0	0	0	0	0	0	0
Kiss1	0	0	0	0	0	0	0	0	0	0	0	0	0	0	0	0	0
Gm28040	0	0	0	0	0	0	0	0	0	0	0	0	0	0	0	0	0
Kiss1.1	0	0	0	0	0	0	0	0	0	0	0	0	0	0	0	0	0
Ren1	18.9378	0	0	0	22.5048	3.32805	4.19322	0	0	0	1.45841	0	0	0	0	0	0
Etnk2	204.25	584.186	298.736	364.984	499.982	533.096	593.138	359.107	416.458	873.429	736.992	449.336	347.036	841.97	555.576	965.522	716.459
Sox13	46.9746	15.7831	50.8165	28.9028	48.1791	48.5488	41.872	44.5067	17.7534	51.877	30.8892	39.2301	20.0229	42.6727	40.2907	42.8585	25.4886
Snrpe	2004.53	1374.51	1084.9	1604.76	1743.79	1646.44	1864.33	1352.25	1327.88	1268.21	1206.75	1211.71	927.252	1670.86	1556.9	1586.52	1441.62
Gm26706	0.574239	8.35511	0	2.17485	0	0	0	0	1.44755	0	3.3246	1.85338	1.76931	0	2.38063	0	0
Zc3h11a	24.2977	43.6317	48.3556	18.185	7.53857	7.08925	14.9926	36.2462	24.7384	65.5729	56.1271	49.4947	41.8288	17.6903	33.7333	24.0506	13.1401
Zc3h11a.1	0	0	0	0	0	0	0	0	0	0	0	0	0	0	0	0	0
Gm38394	7.17092	28.6687	6.6095	0	3.52599	4.79361	4.53612	13.2948	9.87198	51.0826	58.189	6.45426	6.59142	4.1847	3.65722	7.05276	10.2611
Zbed6	0	0	0	0	0	0	0	0	0	0	0	0	0	0	0	0	0
Lax1	1.59853	3.65527	0	0	0	0	0	0	2.04529	0	0	4.40693	0	5.37598	4.21789	9.16378	13.4169
Atp2b4	111.102	158.212	96.5866	191.935	76.2867	63.0182	75.3607	169.322	62.2282	300.119	201.568	171.747	101.271	176.867	223.455	389.786	855.567
Gm28441	1.75781	0	0	0	0	0	0	0	0	0	0	0	0	0	0	0	0
Optc	10.0086	8.58614	13.1397	5.11858	3.5098	4.11624	0	0	0	3.90184	0	0	6.94805	0	2.21544	1.08161	2.5043
Gm15851	0	0	0	0	0	0	0	0	0	0	0	0	0	0	0	0	0
Prelp	3.06601	16.1488	14.5503	39.3104	0	6.0059	2.43932	8.50727	6.59565	2.89704	3.54984	3.19955	8.93962	19.999	11.4369	58.1195	172.373
Gm1627	0	0	0	0	0	0	0	0	0	0	0	0	0	0	0	0	0
Fmod	112.038	70.9046	64.3604	63.8101	31.5828	12.1971	6.67165	2.34124	2.25123	4.19697	16.0003	2.33261	4.47107	5.50136	11.0136	1.78304	6.75287
Btg2	1183.47	2421.13	2232.86	2180.81	443.921	1079.37	768.439	1684.49	1711.91	1409.61	1734.9	2229.75	2225.63	2045.47	1980.17	1344.93	1867.35
Chit1	1.54385	5.76169	0	18.0122	1.73926	57.3212	4.8687	56.7692	32.8067	34.3768	52.6102	37.4826	90.4845	4.831	69.0032	0	13.0197
Chil1	5.84034	0	95.1283	21.4012	0	2.60585	5.37434	7.73945	10.2128	0	0	14.7184	30.782	16.6475	21.0985	6.02023	18.3342
Mybph	0.51185	6.23199	0	0	0	3.03538	1.03209	3.19574	0	2.57478	12.6082	0	0	0	0	0	0
Adora1	19.7985	305.494	255.004	443.802	14.2919	63.9681	82.4914	40.5198	63.1358	65.7393	207.101	32.5292	124.002	61.9728	253.84	84.0687	445.338
Myog	2.22828	0	0	0	4.98006	0	0	1.22646	1.41635	1.36827	0	0	0	0	0	0	0
Ppfia4	7.92781	19.9875	0	25.7972	16.9213	17.8012	16.2468	10.6009	7.94908	13.8842	24.8873	13.4194	7.37874	2.32476	8.86517	2.11864	4.40714
Tmem183a	260.932	194.096	138.199	146.709	276.932	260.244	223.644	187.397	191.249	166.876	177.978	233.396	169.922	159.626	198.609	146.686	117.096
4933406M09Rik	0	0	7.85548	0	0	0	0	0	0	0	0	0	0	0	0	0	0
Cyb5r1	109.673	112.694	138.277	83.3763	86.5885	124.037	86.0171	80.1496	140.023	129.124	153.438	94.0064	150.874	62.2789	96.4969	49.4917	82.22
Adipor1	450.116	490.634	587.678	513.189	467.6	492.869	525.266	516.999	591.294	450.422	589.853	571.337	616.377	525.332	638.429	431.654	480.702
Platr1	0	0	15.5634	0	0	0	0	3.41857	5.34709	0	0	1.594	1.83414	0	0	0	0
Klhl12	170.476	267.616	51.2073	189.558	126.606	124.753	149.307	83.3111	70.8583	241.408	252.62	141.872	103.737	149.321	195.261	117.006	101.315
Rabif	157.579	98.0527	129.31	92.9606	165.401	116.27	125.384	94.1366	104.658	78.8904	101.446	128.087	124.668	148.583	149.795	141.773	123.533
Mgat4e	0	0	0	0	0	0	0	0	0	0	0	0	0	0	0	0	0
Kdm5b	648.177	961.82	623.619	718.741	593.111	1030.79	707.951	988.287	837.082	1363.68	1116.77	1083.63	928.269	855.553	830.29	707.242	797.757
Gm26783	0	0	0	0	0	0	0	0	0	0	0	0	0	0	0	0	0
Syt2	25.3872	57.4845	34.8866	11.8686	7.39277	26.3248	9.87367	44.0317	21.7403	74.9801	43.5511	51.596	29.927	51.3932	36.192	27.7174	45.1009
Ppp1r12b	74.4629	352.833	127.926	175.168	31.0708	137.482	107.012	83.4912	83.8522	217.51	346.396	111.996	182.543	98.1004	188.345	105.41	166.664
Gm28892	0	4.43925	0	0	0	0	0	0	0	0	1.40898	0	0	0	0	0	0
Ube2t	260.927	11.3999	2.17783	34.481	44.8194	27.7795	37.47	17.5432	47.7645	22.9378	28.2953	21.3555	22.8381	14.8949	30.6903	16.3419	13.1951
Lgr6	5.99327	13.4887	11.042	0	2.8707	0	3.90382	0	0	1.59422	0	1.15871	0	0	2.41788	2.02205	2.66584
Gm10535	0	0	0	0	0	0	0	0	0	0	1.24384	0	0	0	2.37109	0	0
Ptpn7	7.40512	0	0	0	4.68659	2.56383	1.33208	0	0	4.84376	0	4.28045	0	8.45375	4.24093	0	5.8284
Arl8a	152.627	259.538	186.667	161.149	137.016	117.355	80.5871	170.279	131.915	203.158	204.823	179.161	132.728	167.81	119.773	129.329	144.044
Gm15445	1.50242	3.84854	15.8376	6.23301	4.48445	2.30111	3.48646	3.61647	1.15571	7.15881	7.99368	2.5786	5.31903	4.71171	5.96442	6.71792	4.67869
Gpr37l1	0	0	0	0	0	0	0	0	0	0	0	0	0	0	0	0	0
Gm26642	0	3.95689	0	0	0	0	0	0	0	0	0	0	0	0	0	0	0
Elf3	31.0109	9.34226	36.811	13.9706	45.494	15.9039	23.0473	18.3161	26.9891	5.83095	21.4229	13.3465	41.3809	13.1425	22.915	18.1698	26.2051
Rnpep	154.513	123.284	119.801	137.48	231.717	208.68	218.167	125.472	135.553	168.561	170.691	113.017	80.2337	127.15	111.641	126.507	118.965
Timm17a	548.728	470.132	356.117	499.096	484.914	591.231	569.704	449.261	413.386	479.621	422.177	487.641	475.802	587.037	547.89	638.77	513.503
Lmod1	24.7931	0	0	13.1514	10.0672	36.1395	36.2077	29.1021	4.56621	4.98645	7.48556	14.1631	3.29848	13.3473	0	10.3211	2.5111
Shisa4	350.778	138.505	291.091	285.249	156.161	327.212	214.925	214.015	90.1001	213.415	78.5489	311.499	209.816	257.412	134.239	86.3161	71.4571
Ipo9	252.597	228.076	143.561	88.7758	225.632	193.539	175.65	117.676	106.448	258.436	188.141	145.084	105.15	97.9043	108.09	142.421	107.403
Nav1	203.759	196.979	71.8083	86.7831	62.9348	154.438	166.417	82.2076	78.8257	99.1095	148.647	70.4109	81.3596	75.1256	47.0234	21.5098	21.2359
Gm4793	0	0	0	0	0	0	2.41214	1.18453	0	1.21156	0	1.49961	0	0	3.83823	0	0
Gm38399	15.0963	16.3883	0	2.17485	10.216	4.61459	12.6381	0	1.19851	5.80446	19.0402	2.86072	1.66211	6.58323	24.3369	3.38119	9.70544
Csrp1	559.314	203.06	322.739	343.483	201.985	166.242	170.677	209.509	193.589	29.5439	69.8139	216.884	149.086	65.2554	70.7199	46.5555	66.0585
Phlda3	226.712	75.2973	111.851	80.673	164.895	73.0963	105.856	107.746	67.499	91.6618	61.6795	90.052	39.6406	184.147	95.1505	199.954	141.315
Tnni1	700.514	1050.36	1223.77	982.678	616.27	532.05	747.566	332.555	607.678	214.336	527.896	244.518	505.965	60.1937	293.449	161.154	661.074
Lad1	34.3046	143.942	89.8041	91.6521	8.15499	0	3.22479	0.823092	3.28598	0	8.85055	0	4.54692	0	3.95142	0	2.81001
Tnnt2	19.0164	9.08534	14.2973	0	32.1042	0	4.28027	1.57256	0	4.58201	0	10.3167	0	17.7798	0	8.33377	0
Pkp1	0	0	0	0	0	0	1.43996	0	0	0	0	0	0	0	0	0	0
Igfn1	6.18511	17.2003	0	0	0	0	1.28076	1.33391	0	1.8916	0	0	0	0	0	0	0
Tmem9	457.526	423.79	564.971	491.762	443.652	573.099	443.128	583.356	480.767	561.841	436.959	644.533	449.94	650.493	572.011	472.071	444.584
Ascl5	0	0	0	0	0	0	0	0	0	0	0	0	0	0	0	0	0
Cacna1s	0	0	0	0	0	0	0	0	0	0	0	0	0	0	0	0	0
Gm37759	0	0	0	0	0	0	0	0	0	0	0	0	0	0	0	0	0
Kif21b	25.2763	14.4082	12.3472	0	18.8728	19.199	24.2783	15.7187	18.5842	21.217	31.8709	12.3615	5.20025	3.36665	12.4119	5.66707	8.94688
Mroh3	0	0	0	0	0	0	0	0	0	0	0	0	0	0	0	0	0
5730559C18Rik	34.747	0	0	0	25.731	11.7664	2.47497	1.09756	0	0	0	1.77762	0	0	2.51418	2.24609	0
Gm26568	0	0	0	0	0	0	0	0	0	0	0	0	0	0	0	0	0
A430034D21Rik	0	0	0	0	0	0	0	0	0	0	0	0	0	0	0	0	0
Gm37552	0	0	0	0	0	0	0	0	0	0	0	0	0	0	0	0	0
Gm26781	0.933969	3.87526	0	0	0	2.47873	0	0	0	6.25283	3.71574	0	0	0	0	0	0
Gpr25	0	0	0	0	0	0	0	0	0	0	0	0	0	0	0	0	0
Camsap2	113.847	314.842	135.965	163.009	117.634	169.93	132.181	114.592	113.42	255.663	274.064	147.264	128.899	113.88	126.806	112.41	119.214
Ddx59	36.8236	44.7637	41.7667	24.4214	30.1883	27.8851	33.5796	21.0102	29.4941	55.2429	49.9693	47.9312	26.8338	26.507	39.2913	22.6268	34.9223
Kif14	93.7703	0	0	5.65487	6.38832	0	0	2.50401	1.11659	1.18911	1.38738	1.1416	0	0	0	4.14975	0
Gm37799	0	0	0	0	0	0	0	0	0	0	0	0	0	0	0	0	0
Gm33994	0	0	0	0	0	0	0	0	0	0	0	0	0	0	0	0	0
4933409D19Rik	0	0	0	0	0	0	0	0	0	0	0	0	0	0	0	0	0
Platr23	1.32619	0	21.3796	0	0	0	0	0	0	0	0	4.12537	0	0	0	0	0
Zfp281	253.86	161.546	163.32	105.058	194.204	74.3669	102.691	190.491	229.922	230.684	149.2	301.499	210.169	112.119	125.466	83.979	147.555
Gm19705	0.993343	0	0	3.13374	0	3.83803	0	1.86789	0	0	0	3.45838	0	0	0	0	2.15778
Platr22	0.806402	0	7.68512	0	0	0	0	0	0	2.88462	1.85878	0.799451	0	0	2.22265	0	0
Nr5a2	4.29156	3.28436	0	15.9551	0	2.36335	5.13924	11.6834	3.33796	122.061	9.09757	124.658	1.82209	239.533	14.9085	552.325	72.5381
Gm26979	0	0	0	0	0	0	0	0	0	0	0	0	0	0	0	0	0
Gm26936	0.724144	3.91488	0	0	0	0	0	0	1.14359	0	0	0	0	0	0	0	0
A430106G13Rik	8.84057	0	0	0	2.43962	4.37014	6.60945	6.34331	3.17896	4.49196	1.58302	8.19396	1.74127	0	1.95493	0	0
Ptprc	1.58845	0	6.96424	3.37103	0	0	0	0	0	0	3.13687	1.0573	0	2.92952	0	3.05245	0
Gm28556	0	0	0	0	0	0	0	0	0	0	0	0	0	0	0	0	0
Atp6v1g3	0	0	0	0	0	0	0	0	0	0	0	0	0	0	0	0	0
Nek7	414.676	547.76	383.091	253.331	280.286	258.46	409.281	151.346	378.811	268.923	459.849	243.301	275.037	223.186	239.943	254.426	179.248
Gm28501	0	0	0	0	0	0	0	0	0	0	0	0.468659	0	0	0	0	0
Gm5833	0	0	0	0	0	1.84967	0	0	0	0	0	0	2.6894	0	0	0	0
Lhx9	1380.43	1405.4	1333.9	1045.6	1044.47	736.73	1253.42	339.484	1092.93	246.776	846.367	429.56	1096.61	88.9716	512.011	228.117	432.455
2310009B15Rik	513.48	523.813	366.868	672.959	309.754	295.747	368.207	260.457	260.495	323.195	378.244	279.619	297.999	371.826	413.99	449.954	504.423
1700019P21Rik	0	0	0	0	0	0	0	0	0	0	0	0	0	0	0	0	0
Dennd1b	133.219	551.714	182.841	438.004	155.811	220.255	133.814	149.1	185.507	484.66	506.769	226.214	356.411	224.993	310.884	153.549	241.512
Crb1	2.31828	10.6605	8.14421	0	5.34257	2.11871	2.9839	5.5159	14.5451	3.90718	4.98698	5.21664	12.9798	0	1.91661	12.3181	8.24454
4933436E23Rik	0	0	0	0	0	0	0	0	0	0	0	0	0	0	0	0	0
Gm34816	0	0	0	0	0	0	0	0	0	0	0	0	0	0	0	0	0
Zbtb41	116.939	335.358	105.582	118.948	78.0533	51.9003	63.3849	57.4204	49.845	229.853	190.199	100.83	62.4376	80.4072	58.496	62.5949	89.0622
Aspm	400.209	0	12.2779	8.41789	9.43093	2.72941	10.7008	12.7681	8.48491	10.7529	15.6494	19.3197	11.3188	10.8706	4.08846	0	4.70467
F13b	0	0	0	0	0	0	0	0	0	0	0	0	0	0	0	0	0
Cfhr1	0	0	0	0	0	0	0	0	0	0	0	0	0	0	0	0	0
Gm4788	0	0	0	0	0	0	0	0	0	5.0302	0	2.45338	0	0	0	3.69116	0
Cfhr2	0	0	0	0	0	0	0	0	0	3.74017	0	3.23474	0	2.17542	0	5.78104	0
Cfh	7.89415	49.4429	12.2629	89.082	1.2214	7.62232	1.31876	153.214	11.2815	875.522	88.0795	513.723	84.4844	716.109	215.235	362.289	143.199
Kcnt2	0.574485	3.28436	0	0	1.2214	0	1.03639	0.998531	0	18.5843	3.14792	21.6178	0	4.65979	2.89524	22.7337	0
4930590L20Rik	0	0	0	0	0	0	0	0	0	0	0	0	0	0	0	0	0
Cdc73	192.981	441.694	200.942	146.433	141.061	178.193	182.957	262.841	217.766	474.789	438.344	375.987	354.267	173.397	171.405	175.821	157.303
B3galt2	5.17411	52.3138	0	0	4.16109	4.75355	7.98634	1.26092	0	60.3873	54.6003	2.02147	2.24871	4.84053	0	12.7133	0
Glrx2	445.59	556.725	414.199	483.381	355.478	599.526	538.635	350.275	410.063	499.102	584.058	334.962	319.968	411.625	391.099	442.3	411.83
Trove2	261.527	303.043	141.786	121.459	211.962	214.802	195.192	142.217	101.531	351.972	225.632	204.666	156.765	204.841	127.79	167.938	171.707
Uchl5	377.335	120.675	176.461	208.23	270.639	119.121	194.522	116.482	146.683	212.396	157.348	192.076	87.0203	272.821	194.309	310.283	269.399
Rgs2	584.198	816.913	889.045	495.301	511.671	775.933	1375.69	564.064	754.483	1178.63	682.899	1164.82	654.459	1970.07	924.286	2196.68	1031.97
Rgs13	0	3.97709	0	0	0	0	0	0	0	0	0	0	0	0	0	0	0
Rgs1	0.723419	0	0	0	0	2.11537	0	0	0	1.15376	1.36844	0	0	0	0	1.8622	2.64175
Rgs21	0	0	0	0	0	0	0	0	0	0	0	0	0	0	0	0	0
Rgs18	0	0	0	0	4.07853	0	0	0	0	0	0	1.15797	3.99361	1.79885	0	0	0
Gm29514	0	0	0	0	0	0	0	0	0	0	0	0	0	0	0	0	0
Brinp3	0	0	0	0	0	0	0	0	0	1.34516	0	0	0	9.60414	0	0	0
Gm15584	0	0	0	0	0	0	0	0	0	2.00179	0	0	0	0	0	0	0
Gm29515	0	0	0	0	0	0	0	0	0	0	0	0	0	0	0	0	0
Gm29020	0	0	0	0	0	0	0	0	0	0	0	0	0	0	0	0	0
Gm29398	0	0	0	0	0	0	0	0	0	0	0	0	0	0	0	0	0
Pla2g4a	452.564	205.865	137.744	100.817	683.723	400.829	328.962	133.702	230.119	228.919	262.491	191.996	160.928	189.282	230.447	363.159	400.52
Ptgs2	7.44435	4.3856	49.2673	0	5.97511	17.2542	8.97222	22.6054	18.2908	1.33398	1.42426	18.5261	13.022	5.09631	1.94582	0	0
Ptgs2os2	0	0	0	0	0	0	0	0	0	0	0	0	0	0	0	0	0
Pdc	0.812052	0	0	0	0	0	0	0	0	0	0	0	0	0	0	0	0
2310030A07Rik	0	0	0	0	0	0	0	0	0	0	0	0	0	0	0	0	0
BC003331	206.071	281.592	277.046	240.196	210.252	257.815	228.045	162.192	211.37	334.61	377.958	217.877	198.358	185.661	256.149	240.282	222.718
Tpr	1398.39	1594.97	672.669	1229.62	942.862	1499.23	1395.15	867.318	829.402	1541.78	1540.89	960.186	872.681	1205.78	1138.42	1164.22	1140.17
Prg4	0	0	0	0	0	0	0	0	0	0	0	1.49351	0	0	2.28659	24.7253	4.85388
Hmcn1	379.459	668.568	467.491	392.247	44.0236	175.575	332.604	143.633	434.024	303.6	748.677	254.944	645.101	104.906	527.996	117.25	535.313
Gm20631	0	5.62416	0	0	0	0	0	0	1.59196	2.36414	9.01611	0	0	0	0	0	0
Gm29188	0	0	0	0	0	0	2.84563	0	0	0	1.50283	0	0	0	0	0	0
C730036E19Rik	0	0	0	0	0	0	0	0	0	0	0	0	0	0	0	0	1.67696
Gm47985	0	0	0	0	0	0	0	0	0	0	0	1.34942	0	0	0	0	0
Gm8947	0	0	0	0	0	0	0	0	0	0	0	0	0	0	0	0	0
Gm47995	0	0	0	0	0	0	0	0	0	0	0	0	0	0	0	0	0
3110040M04Rik	0	0	0	0	0	0	0	0	0	0	0	0	0	0	0	0	0
Gm47996	0	0	0	0	0	0	0	0	0	0	0	0	0	0	0	0	0
Gm10138	121.704	103.795	225.633	84.0003	80.3148	189.729	140	93.0759	149.221	122.407	88.7108	190.846	136.18	125.07	162.426	259.591	258.28
Ivns1abp	672.953	475.757	440.287	456.96	575.002	435.761	554.636	433.086	654.168	894.954	655.245	871.151	676.016	886.148	839.831	1628.99	1280.83
Swt1	466.816	402.887	458.662	446.335	324.553	553.615	452.217	570.166	488.648	997.398	570.951	839.831	528.832	1369.41	1112.66	1199.6	909.737
Trmt1l	233.34	176.504	146.782	150.606	202.605	272.836	253.276	148.307	174.128	364.223	269.622	228.471	188.505	287.657	287.54	352.528	304.974
Rnf2	405.469	401.921	393.836	279.266	587.684	236.423	308.658	356.128	471.848	280.291	330.81	502.851	524.5	233.376	314.604	209.833	215.339
Gm28181	0	0	0	0	0	0	0	0	0	0	0	0	0	0	0	0	0
Fam129a	65.6139	482.85	345.132	598.234	49.6128	184.76	327.889	48.6054	281.418	110.693	413.309	62.9973	240.53	25.5232	313.419	91.6665	511.488
2810414N06Rik	5.97081	13.4058	3.60165	6.31949	10.3409	10.644	9.5222	7.11431	6.36308	7.0813	13.3066	4.86785	10.2984	3.88106	9.89923	7.99181	5.5943
Edem3	47.537	177.714	141.151	113.805	42.6792	76.2649	45.3027	64.1479	69.4142	203.996	207.68	71.6576	142.529	57.0509	101.671	69.6153	95.8974
1700025G04Rik	339.842	257.896	98.3907	156.89	126.598	96.7778	154.619	57.1085	71.3513	116.907	127.801	90.618	53.7928	138.029	71.6003	132.829	79.5645
Gm28610	0	0	0	0	0	0	0	0	0	0	0	0	0	0	0	0	0
Tsen15	453.91	267.918	227.959	315.869	387.103	359.135	410.388	177.624	253.153	247.508	249.459	220.414	148.998	205.338	210.101	280.603	209.924
Colgalt2	1.23331	2.9868	0	3.37103	1.00563	0	3.30521	0	0	0.98091	6.34764	3.69851	0	9.8139	3.93518	24.5571	2.77714
Rgl1	135.97	430.954	197.857	165.936	111.884	103.137	116.702	89.6324	96.4227	196.112	276.282	131.788	107.571	140.217	92.8975	80.1764	139.804
Apobec4	0	0	0	0	0	0	0	0	0	0	0	0	0	0	0	0	0
Arpc5	645.92	626.246	785.184	750.682	849.698	738.005	614.349	665.351	649.75	564.669	562.502	703.685	672.289	683.21	637.191	642.114	615.809
Ncf2	12.4232	11.0034	7.00932	18.8433	20.9591	0	2.68391	0	0	4.24022	0	0	1.74127	1.90142	0	20.2962	2.40221
Smg7	161.674	282.521	144.565	114.457	95.7974	111.201	126.104	132.039	109.431	274.689	243.797	147.424	137.145	109.184	133.421	107.659	71.1267
Nmnat2	5.11817	29.3206	9.22885	40.7892	10.8192	15.221	45.9435	2.82191	21.0485	1.83075	25.6951	0.795349	19.3476	0	10.8374	1.78977	21.5102
Gm28960	0	0	0	0	0	0	0	0	0	0	0	0	0	0	0	0	0
Lamc2	1.40914	16.3089	9.99569	41.3641	10.6794	4.29256	5.92094	1.13948	1.22235	0	6.43873	0	9.04751	7.47901	10.1997	1.82717	8.66421
Lamc1	167.414	427.092	209.621	248.419	139.624	192.282	210.215	174.791	152.778	392.988	373.652	236.407	255.703	183.213	237.035	219.062	337.88
Shcbp1l	0.671654	4.35484	0	1.88159	0	2.01179	0	0	2.73918	2.94963	5.04106	5.9789	3.04959	1.85796	6.97866	1.79137	2.52663
Dhx9	613.965	1116.35	267.606	433.55	361.272	609.284	620.848	338.717	394.464	905.994	1088.84	417.531	422	401.079	481.274	397.985	469.697
Npl	20.9473	17.0115	30.1765	29.7957	35.7008	15.0643	17.6539	27.9409	35.3859	29.0349	30.4561	26.5891	53.764	47.7685	103.686	22.9773	53.4504
Rgs8	1.13765	0	0	3.1629	0.800894	0	0	0	0	1.4166	1.70305	0	0	0	0	0	0
Gm29529	0	0	0	0	0	0	0	0	0	0	0	0	0	0	0	0	0
C230024C17Rik	0	0	0	0	3.00065	0	0	0	0	0	0	0	0	0	0	1.1653	0
Rgs16	20.0792	4.19283	19.5173	8.47747	12.7178	39.4089	5.58088	28.7414	27.0999	57.0332	20.0479	27.7925	12.7201	26.797	29.8882	4.21534	7.78659
Gm28513	0	3.91115	0	5.6364	2.00339	0	0	0	0	1.24544	0	0	1.71313	0	4.14378	6.40261	0
Rnasel	58.8137	124.956	85.6974	191.806	80.5558	138.551	51.5637	57.8521	67.0563	296.998	300.905	146.321	152.417	159.824	249.714	176.292	283.628
Rgsl1	0	0	0	0	0	0	0	0	0	2.34594	0	0	0	0	2.35436	0	2.56061
Teddm2	5.80714	6.98206	0	8.28158	5.8097	0	11.419	0	0.763592	1.66132	4.93117	0	6.20662	3.64503	6.35567	0	0
Teddm1b	0	0	0	2.17485	0	0	0	0	0	0	0	0	1.79831	2.30306	1.77552	0	0
Teddm1a	0	0	0	0	0	0	0	0	0	0	1.62321	0	0	0	1.91798	0	0
Glul	302.787	469.06	523.635	516.03	298.829	229.403	262.117	98.1106	209.049	48.9643	315.001	105.767	302.337	142.364	290.838	53.3075	174.307
Gm29290	0	0	0	0	0	0	0	0	0	0	0	0	0	0	0	0	0
Gm29291	0	0	0	0	0	0	0	0	0	0	0	0	0	0	0	0	0
Gm28286	0	0	0	0	0	0	0	0	0	0	0	0	0	0	0	0	0
A830008E24Rik	0	0	0	0	1.077	0	0	0	0	1.24321	0	0	0	3.03836	0	2.26443	0
Zfp648	0	0	0	0	0	0	0	0	0	0	0	0	0	0	0	0	0
4930452N14Rik	0	0	0	0	0	0	0	0	0	0	0	0	0	0	0	0	0
4930532M18Rik	0	0	0	0	0	0	0	0	0	0	0	0	0	0	0	0	0
Cacna1e	4.90536	0	0	0	6.61533	5.73942	0	0	1.43836	0	0	1.1416	0	0	0	2.12375	1.77231
Gm29282	0	0	0	0	0	0	0	0	0	0	0	0	0	0	0	0	0
Gm9530	2.11013	6.52591	0	12.5951	0	0	3.0187	2.72642	0	10.0644	5.0728	3.30502	0	2.93352	0	0	5.77617
Ier5	320.879	70.5057	321.868	100.911	227.883	121.685	129.961	114.022	108.387	94.256	51.034	171.501	114.965	175.549	98.1986	181.127	150.272
Mr1	13.1529	38.9952	25.1927	72.3402	22.039	33.3812	18.0139	27.261	16.8704	103.85	77.1114	49.1003	43.4074	56.617	41.4496	46.3707	57.1218
Stx6	207.389	227.289	128.586	156.946	228.159	354.884	202.717	211.751	141.22	416.372	273.863	293.734	200.593	312.003	294.288	218.492	363.311
BC034090	43.5525	103.746	72.7381	55.3951	45.5488	104.71	78.4248	88.0448	75.5197	190.223	143.649	83.2214	68.6314	77.5049	47.3876	105.692	149.736
Gm37622	0	0	0	0	0	0	0	0	0	1.15156	1.6152	0	0	0	0	0	0
Xpr1	176.768	416.781	210.998	272.65	269.709	402.944	279.172	288.794	247.714	732.477	542.346	468.803	376.352	356.158	373.549	353.009	327.547
Gm5532	4.51212	4.15736	0	0	38.261	24.7764	17.4458	5.74888	9.47791	8.2781	10.0651	19.8292	10.2951	12.5171	16.7016	35.5705	50.124
Acbd6	479.094	551.839	369.546	437.994	393.756	544.222	562.941	347.363	343.833	449.079	466.221	452.326	440.808	516.398	543.739	522.289	376.478
Lhx4	0	0	0	0	0	0	0	0	1.21958	0	0	1.87956	0	0	0	0	0
Qsox1	128.745	633.341	626.559	687.076	78.8384	335.913	187.545	388.579	309.361	605.473	808.393	475.33	541.064	507.653	674.857	260.043	363.798
Gm37571	0	0	0	0	0	0	0	0	0	0	1.67304	0	0	0	0	0	0
Cep350	110.668	448.233	74.9779	144.065	65.2933	135.043	122.971	76.6854	79.2321	464.99	525.309	106.971	104.351	88.7613	111.931	106.817	107.154
Tor1aip1	328.838	514.231	289.963	414.411	284.11	502.759	397.822	442.986	464.166	600.557	601.261	508.96	519.96	532.607	576.861	430.997	423.534
Tor1aip2	423.321	316.439	600.967	396.061	517.696	308.298	272.242	612.139	531.099	310.315	374.472	681.386	751.09	319.92	361.184	263.747	270.583
Fam163a	4.07623	4.38903	0	16.2351	2.89926	0	5.0206	0	1.26693	0	0	0	3.70547	0	0	0	0
Tdrd5	3.34159	19.3029	20.1124	3.73974	13.8612	25.0272	3.97814	157.138	21.9956	338.122	41.0481	356.935	65.7568	466.751	67.9897	326.392	87.2712
4930518J20Rik	0	0	0	0	0	0	0	0	0	0	0	0	0	2.21978	0	0	0
Nphs2	0	0	0	0	5.55246	0	0	1.88758	0	4.58509	0	8.2844	0	11.7322	2.55028	6.79162	3.79757
Axdnd1	9.79143	19.5736	97.208	5.07123	11.6558	2.45143	3.36305	53.387	30.7378	11.3233	1.58092	38.8509	82.8209	9.54208	6.23901	8.07209	4.67451
Gm2000	537.016	237.967	636.565	473.565	465.527	508.23	637.225	354.825	426.676	123.302	211.792	368.454	522.999	352.467	365.576	429.172	441.861
Soat1	793.989	2040.24	1665.04	1755.32	931.72	1162.05	998.84	1277.58	1131.5	1534.35	1637.74	1434.75	1681.74	1100.06	1270.43	845.29	1077.34
Gm10031	16.1981	16.1783	0	38.6557	5.97591	24.1143	29.5972	9.65058	13.4839	26.5935	20.1494	29.5306	13.4965	11.1469	11.3318	15.4262	9.77053
Abl2	114.185	177.181	133.48	113.087	75.1479	78.3311	96.822	101.092	61.2933	196.472	173.598	147.776	101.011	102.977	126.729	113.46	119.819
Tor3a	7.10977	9.89857	44.2272	56.9981	8.72355	17.5654	10.5507	14.6944	21.5631	25.3007	15.1626	21.1107	22.8758	46.0598	38.3878	32.4819	39.4838
Fam20b	69.8068	123.795	65.7419	60.3899	76.5511	105.097	87.0708	74.1383	54.8315	226.151	155.099	87.2151	75.1546	109.891	116.555	127.33	113.473
Ralgps2	353.751	400.808	122.577	171.197	453.612	550.682	548.023	351.572	242.813	635.621	451.892	380.673	209.154	401.771	250.446	298.73	224.386
Angptl1	3.67456	25.7962	37.7271	5.75857	16.1248	28.9213	5.58849	107.049	99.9025	117.333	54.288	122.478	83.4998	164.71	122.426	271.909	140.21
4930439D14Rik	0	0	9.22885	0	0	0	1.28899	0	3.52825	0	1.79486	0	0	0	0	1.94939	2.89335
Gm28694	0	0	0	0	0	0	1.01964	0	1.31881	0	0	0	0	0	0	0	0
Tex35	0.887203	0	0	0	0	0	0	0	0	0	0	0	0	0	2.01888	0	0
Rasal2	96.0403	134.853	22.9106	74.4867	67.1223	130.792	69.0659	107.544	85.0632	245.337	153.924	144.339	115.207	105.696	94.6306	106.389	59.2852
Cryzl2	49.4261	112.301	155.717	145.764	113.809	283.417	130.836	267.754	196.925	278.801	268.144	215.678	237.947	189.214	233.255	178.126	224.659
Gm15486	0	0	0	0	0	0	0	0	0	0	0	0	1.61995	0	0	0	0
Sec16b	4.43713	11.5681	0	3.1629	0.861432	2.28631	2.30638	0	0	0	0	0	3.36866	0	3.01794	2.01914	2.45358
Brinp2	0	0	0	0	2.88445	0	1.55781	10.6723	2.02271	19.6929	1.17999	16.5337	5.44733	47.5526	1.3219	1.80166	4.68718
Astn1	5.2109	0	0	0	5.06978	0	1.59348	5.85855	0	13.7358	6.44907	15.1492	3.21726	19.6233	5.60881	0	0
Gm37679	0	0	0	0	0	0	0	2.4365	0	0	0	0	0	0	0	0	0
Pappa2	24.1718	34.187	8.74559	8.87277	0	2.19866	0	0	1.13145	0	1.36844	0	1.60381	0	5.25042	0	0
1600012P17Rik	0	0	0	0	0	0	0	0	0	0	0	0	0	0	0	0	0
4930562F17Rik	0	0	0	0	0	0	0	0	0	0	0	0	0	0	0	0	0
Cop1	436.145	611.764	306.665	246.61	375.126	300.947	267.95	315.26	331.284	544.488	504.446	459.184	396.643	266.702	259.94	220.584	266.467
Tnr	0.568041	0	0	0	5.60322	2.19827	0	1.48332	0	9.10838	0	1.40745	0	7.19522	0	0	0
Gm38039	0	0	0	0	0	0	0	0	0	0	0	0	0	0	0	0	0
Gm37294	0	0	0	0	0	0	0	0	0	0	0	0	0	0	0	0	0
4930523C07Rik	85.5617	135.689	123.798	310.978	44.2252	141.373	228.998	170.817	449.511	189.363	527.739	209.997	442.862	131.36	369.511	61.7339	319.376
4930562F07Rik	2.2947	0	0	0	0	6.56859	6.94885	3.38514	12.7809	3.9464	13.4927	2.11252	4.45831	0	2.09943	0	0
Tnn	0	0	0	0	0	0	0	0	0	0	0	1.77281	0	0	0	0	0
Mrps14	929.653	737.699	575.973	788.899	855.365	878.086	934.71	621.947	717.21	636.517	688.56	549.281	565.453	634.081	772.397	699.306	681.583
Cacybp	1221.19	771.133	648.027	735.475	1019.88	785.059	949.818	669.344	689.802	854.891	833.394	763.153	686.633	920.162	855.024	860.013	776.005
Rabgap1l	60.3743	96.8385	121.398	112.294	41.023	101.743	54.2486	57.8306	40.5583	264.08	151.499	156.314	79.0382	157.381	113.279	197.351	217.868
Gm36975	0	0	0	0	0	0	0	2.19639	0	4.08956	2.60768	0	0	0	0	0	0
Gm37083	0	0	0	0	0	0	0	0	0	0	0	0	1.88284	0	0	1.99537	0
Gm38060	0	0	0	0	0	0	0	0	0	0	0	0	0	0	0	0	0
Rc3h1	149.857	378.224	135.693	190.189	158.054	236.958	211.047	200.631	189.224	504.616	448.703	369.676	265.763	233.18	186.957	166.141	204.514
Serpinc1	6.46947	8.04747	0	0	2.22094	8.25672	3.63047	13.3858	15.9253	15.8965	11.766	44.8709	14.0821	1.76919	2.05324	5.92022	5.38204
Zbtb37	112.185	159.354	59.3493	115.097	69.9703	95.488	100.702	57.8069	58.9437	264.564	216.031	74.2588	74.9442	103.09	93.9563	129.596	118.234
Gm37362	0	0	0	0	0	0	0	0	0	0	0	1.16565	0	0	0	1.92221	2.91817
Dars2	83.0099	23.9381	49.5422	30.1538	42.764	41.1801	51.355	38.4067	60.7175	63.0801	80.3606	26.2125	45.4744	30.7787	48.9903	21.6977	41.6605
Gm37634	4.37017	0	20.7511	0	1.89275	0	0	5.36669	2.43539	0	1.4577	4.8569	1.45042	0	0	0	0
Cenpl	234.699	27.2781	36.6515	27.9793	31.8394	32.4592	25.4536	26.1427	33.67	28.8209	25.7436	27.4484	20.3664	33.9527	16.6136	39.9359	26.3061
Klhl20	64.1324	136.185	33.664	68.3548	58.2468	65.4388	66.2059	37.0508	37.86	123.023	108.647	32.0024	31.8099	55.4795	72.7084	36.6345	64.027
Ankrd45	21.8666	38.2161	23.9678	0	25.5368	7.62635	14.6815	11.2097	7.23976	9.59872	9.29528	5.76586	5.70298	2.61547	0	1.75955	2.32829
Tex50	0	0	8.32542	0	0	0	0	0	0	0	1.62321	0	0	0	0	0	0
Prdx6	932.52	609.06	776.682	713.425	1176.45	1046.8	1061.1	838.335	837.253	751.787	786.032	858.169	799.217	931.512	1039.57	1052.47	959.892
Tnfsf4	0	0	0	0	0	0	0	0	1.2119	0	2.72687	0	0	0	0	0	0
Tnfsf18	0	0	0	0	0	0	0	0	0	0	0	0	0	0	0	0	0
Fasl	0	0	0	0	0	0	0	0	0	0	0	0	0	0	0	0	0
Suco	211.296	337.557	153.776	144.75	83.7481	165.344	114.307	224.121	166.008	425.024	392.276	256.19	218.325	153.269	152.424	108.758	101.643
Gm31925	0	0	0	0	0	0	0	0	0	0	0	0	0	0	0	0	0
4930558K02Rik	0	0	8.14804	0	3.5581	1.91389	0	0	3.62117	0	1.91532	3.60117	1.62258	2.35314	0	0	0
Pigc	100.914	45.2001	61.4182	75.8867	94.4659	111.691	111.18	57.3261	65.9809	113.656	89.3961	76.7035	75.4717	76.4995	100.161	108.822	83.3046
Gm38304	0	0	0	0	0	0	0	0	1.31963	2.66264	0	0	0	0	1.95904	0	0
Dnm3	51.7551	16.9366	6.35746	6.32881	29.8601	22.5943	26.5519	16.8217	20.6532	41.7199	41.2311	32.5107	10.4145	44.8211	7.82607	48.1478	58.6315
2810442N19Rik	1.38991	0	0	0	0	0	0	0	0	0	0	0	0	0	0	0	0
Dnm3os	48.2619	4.25347	13.2394	3.29578	22.2163	2.12713	20.8614	6.99621	5.04232	36.6032	15.1777	8.43947	0	4.09323	1.92254	3.48891	5.63718
Mettl13	101.85	77.9734	83.4016	82.9925	83.6889	73.1366	89.9037	45.282	45.0194	79.1657	68.3362	47.5116	43.5463	52.2118	65.4965	55.909	17.0476
Vamp4	281.114	185.171	110.401	125.875	326.574	151.077	142.586	150.308	129.684	255.346	196.418	168.792	128.005	223.49	136.642	275.257	207.082
Myoc	4.80006	0	0	0	11.7504	2.46215	2.66633	1.64334	3.49839	3.17893	1.66882	4.55773	0	6.43776	2.32347	2.25037	5.58258
Myocos	0	0	0	0	0.924288	0	1.12629	0	1.35116	0.843832	0	0	0	0	0	0	0
Prrc2c	1421.9	1876.09	1028.58	1212.85	964.148	1415.55	1409.96	1103.83	1082.95	1903.58	1914.69	1184.31	1226.12	1290.5	1374.23	1265.53	1277.08
Fmo4	0	0	0	0	0	0	0	0	0	0	0	1.56599	0	0	0	0	0
Fmo1	1.82074	0	0	7.01797	0	0	2.34613	0.984543	0	0.93884	1.60071	0	5.86097	0	2.0622	8.6652	0
Fmo2	0.837432	0	0	12.062	0	0	0	0	0	0	3.03652	0	0	0	4.4982	2.73752	1.82526
Fmo6	0	0	0	0	1.28287	0	0	0	0	0	0	0	0	0	0	0	0
Fmo3	0	0	0	0	0	0	0	0	0	0	0	0	0	0	0	0	0
Gm37273	0	0	0	0	0	0	0	0	0	0	0	0	0	0	0	0	0
Mroh9	0	0	0	0	0	0	0	0	0	0	0	0	0	0	0	0	0
Prrx1	176.405	24.4791	13.2394	32.3322	33.78	6.11514	26.6537	12.2242	17.2097	14.9114	32.3609	14.7203	14.5561	40.3705	9.26864	19.7276	15.4698
Gm20471	0	0	0	0	0	0	0	0	0	0	0	0	0	0	0	0	0
Gm26523	13.6776	4.13582	0	0	3.45102	3.76852	6.17186	0.541243	4.80917	2.6243	2.40102	3.29429	4.86397	0	2.28594	0	0
Gorab	149.014	68.0062	43.8225	101.423	126.326	94.3598	128.992	55.7568	42.201	106.719	79.3876	69.9063	64.9571	87.4413	101.629	95.2222	96.0628
Gm29500	0	0	0	0	0	0	0	0	0	0	0	0	0	0	0	0	0
Mettl11b	0	0	0	0	0	0	0	0	0	0	1.63238	0	0	0	0	1.27817	0
Kifap3	524.179	463.259	362.822	305.453	396.34	406.683	471.22	325.294	303.521	485.503	419.845	255.55	178.658	280.938	223.891	409.528	357.14
Scyl3	31.514	81.405	28.5961	43.8834	59.3887	42.1696	33.4716	18.2206	18.0778	87.789	65.8011	26.8354	29.8036	40.2386	49.5049	45.1063	47.3118
BC055324	102.677	32.6908	7.15461	34.7314	57.1151	15.2961	35.4673	23.1197	16.664	31.6051	30.7059	21.5797	5.2862	39.67	40.8967	46.5135	26.8229
Mettl18	47.8983	20.453	7.30934	33.2257	41.7311	48.0322	24.064	11.5645	25.0261	51.9967	40.3957	13.2987	18.5545	44.4694	36.7898	28.4441	55.4334
Sele	0	0	0	0	0	0	0	0	0	0	0	0	0	0	0	0	0
Sell	0	0	0	0	0	0	0	5.94106	0	1.328	0	4.72784	1.39941	2.20442	0	0	0
Selp	0	0	0	0	0	0	1.35005	0	0	0	0	0	0	0	0	0	0
Gm16587	0	0	0	0	2.43962	0	0	0	0	1.39641	0	2.90011	0	2.93352	0	0	0
Gm16548	0	0	0	0	0	1.67093	0	0	0	0	0	0	0	0	0	0	0
F5	0	0	0	0	6.79019	11.186	4.03834	6.9334	5.07372	6.65915	6.55303	3.2507	1.102	7.43763	2.0684	9.68066	2.04665
Slc19a2	19.1415	41.4805	49.3511	54.7217	16.3209	26.1938	16.8344	62.5684	76.0515	50.728	44.7198	57.8702	126.033	23.9748	84.2759	28.583	65.4394
Ccdc181	71.896	138.545	121.26	118.047	71.1119	108.202	99.7349	58.3751	44.3883	106.263	105.495	70.7078	77.9612	45.5443	49.51	73.6392	52.885
Blzf1	100.09	111.7	119.789	76.9285	105.627	114.42	87.0538	84.4966	81.0565	107.778	149.004	145.433	159.113	134.319	132.616	140.734	131.071
Nme7	178.036	380.921	168.095	145.454	205.406	127.646	165.81	114.468	147.52	379.725	433.006	142.5	159.971	145.094	159.046	157.029	141.251
Atp1b1	694.769	1195.42	1129.12	1226.03	340.819	759.575	516.919	801.153	979.538	1120.62	1404.94	1016.36	1360.63	710.844	1196.17	1139.03	1687.07
Gm32391	0	0	0	0	0	0	0	0	0	1.43088	1.63507	0	0	0	0	0	2.8238
Gm26685	0	0	0	0	0	0	0	0	0	0	0	0	0	0	0	0	0
Gm37754	0	0	7.59062	0	0	0	0	0	0	0	0	0.795349	1.74573	0	5.32024	0	0
Gm37853	0	0	0	0	0	0	0	0	0	0	0	0	0	0	0	0	0
Gm37184	0	0	0	0	0	0	0	0	0	0	0	0	0	0	0	0	0
Gm36945	0	0	0	0	0	0	0	0	0	0	0	0	0	0	0	0	0
Dpt	0	0	0	5.80468	0	0	0	0	0	0	0	0	4.14398	3.15332	3.76279	0	16.6828
Gm32569	0	4.3856	0	0	1.28263	0	0	0	0	0	4.47022	0	1.68592	0	0	0	0
Xcl1	0	0	0	0	0	0	0	0	0	0	0	0	0	0	0	0	0
1700029M03Rik	0	0	0	0	0	0	0	0	0	0	0	0	0	0	0	0	0
4930568G15Rik	0	0	0	0	0	0	0	0	0	0	0	0	0	0	0	0	0
Tbx19	0	0	0	0	0	0	0	0	1.01447	0	0	0	0	0	0	0	0
Sft2d2	104.055	263.127	149.977	255.436	110.406	149.67	136.191	102.88	147.547	241.155	267.299	133.847	174.4	143.342	231.953	157.081	203.904
Tiprl	405.53	411.624	319.345	332.8	390.699	278.052	271.887	358.184	258.471	403.201	366.134	388.6	293.142	363.529	351.205	313.88	292.007
Gpr161	18.3388	6.8016	7.62278	18.0013	18.1173	11.1622	12.3744	7.10186	9.71321	42.625	17.7387	18.1364	8.029	28.777	22.2272	18.7094	13.098
Dcaf6	64.8677	188.787	150.135	135.176	97.784	247.234	87.1453	131.42	132.241	226.822	224.229	135.016	205.636	107.037	108.772	118.839	105.231
Mpc2	470.909	593.921	528.369	726.779	439.048	858.703	666.794	717.583	628.58	796.539	712.819	677.788	696.173	738.824	722.772	706.192	677.951
Adcy10	9.98393	2.36234	0	0	10.7147	10.4065	3.63653	11.873	6.58439	1.3184	0	4.2447	3.63763	0	0	0	0
Gm38325	0	0	0	0	0	0	0	0	0	0	0	0	0	0	0	0	0
Mpzl1	474.758	219.429	445.696	279.152	492.261	350.167	273.678	350.787	247.484	391.989	271.238	469.791	293.144	447.727	287.036	403.588	298.835
Rcsd1	80.6229	65.7387	50.8704	108.835	91.6283	90.4372	28.9766	58.1932	38.3975	80.128	77.881	54.5187	49.9756	63.7779	76.4949	41.0798	163.292
Gm37073	0	0	0	0	0	0	0	0	0	0	0	0	0	0	0	0	0
Creg1	353.96	756.384	607.745	808.328	349.516	1057.75	447.646	922.156	843.033	1313.49	1320.2	979.175	1118.57	797.837	1492.67	1014.37	1763.36
Gm36972	0	0	0	0	0	0	0	0	0	0	0	0	0	0	0	0	0
Cd247	1.4828	4.92074	0	0	0	0	1.352	4.48811	0	15.7993	6.31741	3.75731	3.71621	4.39405	4.6968	0	2.96151
Gm37469	0	0	0	0	0	0	0	0	0	1.24544	0	0	0	0	0	0	0
Pou2f1	228.24	310.304	164.409	166.254	92.117	144.752	170.642	104.759	128.267	299.613	293.858	181.809	130.883	204.395	265.492	125.011	93.3644
Gm26665	1.14594	0	0	0	0	0	0	0	0	0	0	0	0	0	0	0	0
Gm37923	0	0	0	0	0	0	0	0	0	0	0	0	0	0	0	0	0
Dusp27	3.04997	0	0	0	4.44554	0	0.901484	0	0.513547	1.68742	0	1.54382	0	0	0	0	0
Gpa33	0	0	0	0	0	0	0	0	0	0	0	0	0	0	0	0	0
Mael	8.19093	0	163.398	5.80468	0	1.79522	0	19.1843	27.0064	5.986	16.9728	98.9091	66.7955	26.3236	32.4831	4.10439	0
Ildr2	238.707	663.875	558.483	955.046	70.4668	43.0094	17.2335	80.7288	5.6374	146.306	30.3629	82.6337	34.8616	180.377	79.6284	143.414	264.289
5330438I03Rik	1.16132	5.26833	0	0	1.97122	0	0	0	0	1.53304	1.90752	0	0	0	0	0	0
Gm15853	4.59524	0	6.75922	7.03697	2.45387	2.53856	4.38839	2.81436	2.59707	4.92113	0	6.24338	1.42984	0	2.17082	0	0
Tada1	236.916	198.642	219.728	136.746	300.705	106.42	131.402	160.39	183.963	155.491	163.175	222.414	156.729	164.46	142.414	141.742	145.977
Pogk	238.527	293.971	169.933	161.993	164.39	144.073	168.268	118.244	127.013	307.102	241.445	186.198	109.81	241.686	171.603	193.619	145.125
Gm4846	0	0	0	0	0	0	0	0	0	0	0	0	0	0	0	0	0
Gm4847	0	0	0	0	0	0	0	0	0	0	0	0	0	0	0	0	0
Fmo9	0	0	0	0	0	0	0	0	0	0	0	0	0	0	0	0	0
Gm16701	0.79872	0	7.76759	0	0	0	0	0	0	1.15417	0	0	0	0	0	0	0
Gm16701.1	4.21831	0	0	0	1.39913	4.67483	0	0.499512	2.79612	4.75553	3.08169	2.32293	3.37315	9.94113	3.88514	4.5618	2.44748
Fam78b	3.2339	0	7.91463	7.45428	1.67532	0	0	1.36657	2.967	4.23257	3.08374	4.64214	4.75979	8.6611	2.44595	11.918	0
Uck2	218.291	148.094	113.899	192.012	155.547	128.78	215.652	53.1393	91.5201	51.1801	134.6	48.816	80.6029	65.4935	77.0203	74.6004	61.0176
Gm37982	0	0	0	0	0	0	0	0	0	0	1.91507	0	0	0	0	0	0
Gm2453	0.743764	0	0	0	0	0	0	0	0	0	0	0	0	0	0	0	0
Tmco1	515.372	554.319	560.73	525.38	519.741	371.017	400.636	448.254	471.879	490.796	532.188	409.931	463.376	306.475	320.815	505.806	453.191
Aldh9a1	281.218	436.634	443.292	334.676	262.56	290.103	233.704	160.163	186.339	261.722	349.244	158.021	227.425	177.741	287.927	164.755	205.938
Mgst3	292.256	587.449	776.854	755.843	335.862	712.06	438.389	777.562	768.793	840.96	897.898	754.147	825.812	532.691	716.897	719.374	709.483
Lrrc52	2.91646	0	0	1.64479	0	0	0	0	0	0	0	0	0	0	0	0	0
Rxrg	15.7642	14.8144	0	0	8.42845	0	0	0	0	0.839734	0	0	0	0	0	0	0
Lmx1a	18.7535	0	0	0	4.25087	0	1.0394	0	0	0	0	0	0	0	0	0	0
Gm20711	0	0	0	0	0	0	0	0	0	1.22609	0	0	0	0	0	0	0
Pbx1	1035.93	1220.58	1039.99	893.68	1023.44	959.308	1007.46	891.54	901.727	1074.43	910.055	932.508	892.937	732.83	765.707	545.797	783.864
Gm37839	0	0	0	0	0	0	0	0	0	0	0	0	0	0	0	0	0
Nuf2	299.237	2.33388	3.99129	10.413	19.1966	2.18837	9.53812	4.17497	3.24405	10.4286	1.7644	8.54424	11.4848	7.44966	12.1934	2.25878	6.14506
Rgs5	42.309	8.5664	7.00932	2.16891	99.8932	4.7024	10.6537	0	1.19684	4.39018	1.62667	0	4.72351	6.9022	6.71013	3.49437	9.5239
Rgs4	1.18919	0	0	0	16.5036	2.05547	5.20065	3.34508	0	0	1.68032	1.69968	0	0	7.82743	6.67545	0
Ccdc190	0	0	0	0	0	0	0	0	0	1.33157	0	0	0	0	0	0	0
Hsd17b7	58.8376	69.9339	14.7223	32.6587	53.3165	121.744	67.6935	122.897	65.6566	305.794	147.504	260.427	139.091	425.703	75.8811	112.977	41.4861
3110045C21Rik	37.458	7.33549	17.0849	3.31323	31.1655	8.51595	12.8612	1.1529	18.5221	19.8417	3.53327	22.9729	10.3088	15.9686	3.29897	0	1.65582
Ddr2	44.7547	14.7618	7.12399	32.8009	14.1865	0	1.43095	9.50371	2.79927	9.99531	5.99197	10.7345	1.797	30.5707	9.65754	14.6446	14.0658
Uap1	182.83	95.1228	199.462	52.4354	160.696	107.507	140.017	187.422	146.528	106.555	103.833	209.522	156.119	164.09	85.2741	82.6467	82.6726
Gm37748	1.62226	3.06845	15.7075	0	0	4.45395	2.67364	0.935999	0.771326	0	3.17581	0	1.73426	2.45851	2.45743	0	2.5498
Gm37502	0	0	0	0	0	0	0	0	1.14329	0	0	0	0	0	0	0	0
Uhmk1	75.1693	123.914	41.6653	132.555	49.0398	69.0941	51.9995	39.3745	38.2229	155.721	160.24	75.9902	63.863	81.3982	89.719	70.9071	93.7566
4930500M09Rik	4.10393	0	0	0	0	0	5.49204	3.91191	4.55368	1.33063	1.03288	5.42149	2.89002	0	0	2.20477	1.77231
Sh2d1b2	0	0	0	0	0	0	0	0	0	0	0	0	0	0	0	0	0
Sh2d1b1	0	0	0	0	0	0	0	0	0	0	0	0	0	0	0	2.61158	0
Gm7694	51.9438	30.3842	61.685	30.3739	20.66	53.9951	27.7583	15.3347	18.0827	34.7031	45.2814	29.3162	18.3038	22.1737	24.3686	51.7115	60.3374
Nos1ap	156.624	364.369	117.385	294.2	103.051	240.785	205.29	85.049	84.2252	193.585	194.395	87.52	105.498	156.277	222.811	295.056	448.327
Spata46	0	2.74723	0	0	0	0	0	0	0	4.07251	2.1297	0	0	0	0	0	0
Olfml2b	138.336	161.75	142.307	166.574	81.0452	69.7923	51.762	107.06	72.8703	64.1294	27.0672	86.2774	51.3834	49.2676	26.5529	52.7847	99.061
Atf6	80.3295	220.994	210.55	134.339	38.7308	131.602	92.8074	139.396	113.859	235.333	260.429	192.633	212.843	113.625	185.792	88.6377	133.374
Dusp12	210.721	188.792	143.632	184.981	232.441	174.669	216.511	131.26	132.227	199.958	192.982	121.743	122.416	163.242	193.713	135.602	131.89
Gm26620	27.1789	26.4556	25.0425	44.2645	18.9408	31.2189	25.1537	9.60939	19.2337	7.40731	25.7931	13.8974	24.584	19.2295	12.1932	3.80379	6.85465
Fcrlb	0	0	0	0	0	0	0	1.53926	1.34786	0	0	0	2.04582	0	0	0	0
Fcrla	0	0	0	0	0	0	0	0	0	0	0	0	0	2.41017	0	0	1.93614
Fcgr2b	3.27267	80.5855	140.502	170.554	0	6.53109	4.65872	16.2385	20.7776	12.7117	61.1187	13.0411	64.0733	2.1802	49.0643	0	91.8302
Gm38204	0	0	0	0	0	0	0	0	0	0	0	0	0	0	0	0	0
Gm10522	0	2.04866	0	2.134	0	0	0	0	0	1.47556	0	2.01458	4.84736	0	3.77828	0	1.78795
Fcgr4	0	0	0	7.70656	0	0	0	0	0	0	0	0	0	5.34631	1.471	0	0
Fcgr3	0.584158	2.41935	0	4.31613	2.63029	0	0	1.78452	0	0	0	0	9.24742	2.48767	11.5094	3.54302	4.57904
Cfap126	8.3131	36.7664	22.4541	14.3278	13.6558	40.7599	24.4983	60.5183	46.0648	109.758	53.9302	163.177	86.6476	106.464	111.981	136.177	171.543
Sdhc	582.842	546.341	632.968	567.271	429.885	622.478	621.661	587.555	509.257	466.393	498.452	490.684	492.511	413.594	449.103	515.024	538.809
Mpz	1.41566	6.20096	6.17551	26.8212	2.82437	9.62259	6.06393	6.23251	13.7323	18.9247	29.9973	10.6199	30.7182	0	18.4278	6.00956	2.72088
Pcp4l1	71.6943	233.255	253.778	314.602	14.276	56.5663	41.9079	146.994	115.172	441.097	359.942	377.666	431.076	174.336	406.662	103.731	252.829
Nr1i3	0	0	0	3.72545	0	0	0	0	2.52014	11.7173	9.14582	0	1.84776	0	0	0	2.72159
Tomm40l	88.0315	103.191	64.7706	73.8949	58.6017	123.881	103.025	93.7124	81.4518	106.519	112.425	100.843	105.919	62.1272	62.1432	55.0138	52.0802
Apoa2	6.8756	8.58272	14.9504	2.17485	13.8458	21.9066	16.5481	31.9596	24.5436	12.9531	15.2761	24.2351	17.7185	11.7346	12.2528	8.52699	10.8662
Fcer1g	7.35005	5.1072	11.2345	55.126	11.6138	8.97173	10.95	3.65066	0	7.29151	4.66253	5.67463	7.49113	32.2311	37.8777	35.3245	24.556
Ndufs2	882.102	928.042	860.18	834.891	931.657	1085.16	1066.26	827.805	948.014	809.279	906.37	746.477	770.84	748.69	755.094	713.393	798.406
Adamts4	6.14406	0	0	0	10.0182	9.13317	1.12027	1.85821	0	6.1591	1.63274	2.60282	3.08052	2.76349	0	2.026	6.92965
B4galt3	143.294	156.319	150.451	163.29	135.446	135.394	109.231	142.241	134.799	172.832	168.736	209.612	164.398	193.782	159.545	119.067	190.044
Ppox	124.279	117.567	149.352	117.171	163.672	143.299	130.386	169.166	152.801	167.388	170.092	225.576	173.958	124.824	154.367	125.087	152.67
Usp21	115.715	79.0813	38.2326	52.6231	54.7721	89.9389	103.158	66.8263	70.644	139.874	105.384	64.0257	30.6144	91.9351	96.0112	64.9528	84.433
Ufc1	530.92	523.822	378.962	560.416	387.92	485.804	575.574	345.359	364.936	552.487	561.666	406.959	365.705	576.557	530.279	514.442	565.895
Gm20045	73.4782	57.3302	20.7213	24.8895	30.1867	87.596	75.0821	31.4022	40.3699	65.4587	88.5266	43.79	41.2307	12.9997	37.3814	22.5375	46.2708
Dedd	153.702	120.916	84.6998	114.76	118.349	117.152	85.1651	117.096	123.061	158.853	174.53	134.581	113.078	141.281	115.219	102.675	145.725
Nit1	181.262	268.301	141.845	132.725	227.751	261.431	239.771	241.209	244.314	357.753	411.262	235.71	234.193	158.158	175.664	146.14	154.557
Pfdn2	1110.04	769.324	801.464	1081.67	1016.69	1115.52	1050.82	1099.23	982.994	950.579	929.462	1175.54	969.504	1141.06	1201.71	1098.46	975.594
Klhdc9	6.07421	10.7547	27.858	21.1774	6.10405	35.8232	27.2258	36.9668	27.5177	54.8778	50.52	66.2964	43.8076	47.0789	109.423	38.0605	31.6647
Nectin4	3.23777	0	3.60165	0	1.09026	4.93115	1.53755	3.85468	1.3578	1.14467	0	9.34153	6.53827	2.5532	0	0	2.5498
Arhgap30	1.40404	0	0	0	0	0	0	1.32214	2.228	1.40756	0	2.19276	0	0	4.44657	1.35722	0
Usf1	168.03	156.437	120.721	199.045	97.1489	195.599	131.576	123.151	97.457	190.853	154.677	205.083	166.776	188.718	212.094	146.973	159.51
Tstd1	4.76328	4.84047	0	0	3.76018	7.5535	3.76232	3.08731	3.52172	1.28892	0	4.48727	6.11632	6.60075	0	0	1.89722
Gm26641	44.7496	56.5772	47.5891	22.6242	82.8996	43.1833	27.9813	1.67303	17.0035	15.4219	18.4504	7.43579	9.1143	10.7399	18.67	20.1243	47.3115
F11r	489.333	268.557	681.312	588.908	794.619	362.596	349.863	442.39	599.311	197.14	188.493	376.395	338.477	174.28	337.713	239.723	364.644
B930036N10Rik	160.452	23.8545	103.36	57.8134	60.6078	12.9573	15.0784	76.8256	131.692	41.6093	31.6131	71.8339	87.423	17.2579	7.14818	9.67589	18.3038
Alyref2	115.239	65.2227	193.154	123.695	148.371	112.88	102.384	135.262	151.894	84.1063	73.9062	169.697	158.726	123.189	173.621	100.784	86.6889
Itln1	0	0	0	0	0	0	0	0	0	0	0	0	0	0	0	0	0
Cd244	0.720142	0	0	0	4.09759	2.24753	0	0	0	4.55052	0	1.40083	0	0	0	0	0
Ly9	0	0	0	0	0	0	0	4.43448	0	0	0	0	0	0	0	0	0
Slamf7	0	0	0	0	0	0	0	0	0	0	0	0	0	0	0	0	0
Gm37787	0	0	0	0	0	0	0	0	0	0	0	0	0	0	0	0	0
Cd48	0	4.57849	0	0	0	0	0	0	0	0	1.3897	1.3502	0	0	2.03265	1.80786	0
Slamf1	9.76147	6.24847	15.3954	6.35189	8.27563	9.28627	4.50714	4.17918	3.65463	4.39222	7.64434	10.2316	9.38504	5.62346	1.22785	1.94939	5.67931
Cd84	0	0	0	0	0	0	0	0	0	0	0	0	1.7252	0	0	0	0
Gm10521	0	0	0	0	0	0	0	0	0	0	0	0	0	0	0	0	0
Gm37065	1.00673	0	0	4.92852	0	0	4.28759	3.73932	3.97848	1.59422	6.9144	2.66891	7.29237	0	0	2.23587	0
Slamf6	1.289	0	0	0	3.64746	0	0.966636	0	1.24313	0	0	0	0	0	0	0	0
Vangl2	218.723	98.2803	156.962	103.055	158.689	151.76	121.823	120.113	109.235	173.373	142.302	144.797	74.3623	149.894	136.571	86.4101	101.365
Nhlh1	0.658188	0	0	0	0	0	0	0	0	0	0	0	0	0	0	0	0
Ncstn	110.268	299.113	196.551	201.906	134.286	217.838	131.782	145.972	168.947	291.474	311.413	225.961	209.54	227.979	231.616	352.091	275.852
Copa	477.102	676.003	521.829	520.294	489.775	454.46	436.48	445.962	355.9	720.087	664.399	597.412	467.567	422.706	380.915	452.162	479.779
Gm37756	0	7.90892	0	0	0	0	0	1.83938	0	6.55184	4.94431	1.6308	0	0	0	0	2.52663
Pex19	447.573	266.557	369.246	312.707	600.06	463.891	441.898	354.566	354.052	288.354	294.79	355.867	358.923	362.543	426.433	295.461	305.148
Dcaf8	512.672	791.432	378.406	598.139	487.343	740.068	672.437	439.324	440.489	867.289	795.687	426.02	385.662	580.613	633.648	624.522	556.288
Pea15a	87.5026	76.608	60.321	82.5218	81.3622	120.866	66.7656	50.7086	33.5762	55.5764	45.2629	91.9632	46.4694	52.0063	36.8877	38.6388	45.3833
Casq1	0.739824	0	0	0	2.35874	0	1.57329	0	2.33217	0	0	0	0	0	0	0	2.69457
Gm17224	0	4.06008	0	0	1.29371	0	0	0	1.45301	0	0	0	0	0	0	0	0
Atp1a4	0	0	0	0	0	0	0	0	0	0	0	0	0	0	0	0	0
Gm37950	0	0	0	0	0	0	0	0	0	0	0	0	0	0	0	0	0
Igsf8	135.45	247.087	187.878	126.292	92.4202	150.452	121.659	93.0058	174.465	154.161	255.316	145.151	195.014	113.776	112.535	174.336	120.488
Atp1a2	11.6981	4.11581	0	0	11.5012	9.42561	14.4767	1.86789	8.28087	2.89932	0	0	6.22375	2.33701	2.22306	2.11468	1.56056
Kcnj9	0	4.25347	0	0	0	0	0	0	0	0	0	0	0	0	0	0	0
Gm36937	0	0	0	0	0	0	0	0	0	0	0	0	0	0	0	0	0
Kcnj10	2.29092	0	0	0	0	0	1.43095	0	1.24085	0	1.70305	0	0	0	0	0	0
Pigm	82.5052	75.9956	62.2674	56.0536	98.9483	53.1155	57.5166	81.7182	69.2541	91.507	73.6856	92.8865	76.015	57.4864	59.8773	42.7668	68.1356
Slamf9	1.68653	0	0	0	0	3.77034	1.37665	0	0	0	0	0	0	0	0	0	2.72231
Igsf9	79.4993	9.21603	31.0363	17.09	60.6731	28.7036	24.3113	20.5167	7.30065	20.0206	4.63876	13.8873	5.70641	15.3209	6.22981	13.0794	16.5662
Tagln2	176.261	173.146	246.808	389.194	87.7693	30.4421	59.0817	54.4781	52.1396	18.747	25.5659	70.1271	98.9014	82.3352	66.6097	63.1263	42.8737
Cfap45	6.88837	7.88513	6.17551	6.55892	4.63041	31.4365	15.7099	14.7797	16.1641	28.5463	40.0507	21.0686	18.876	8.17579	31.3723	14.3262	12.1432
Vsig8	2.99238	0	7.50282	0	0	2.22599	4.25276	6.36759	1.45318	1.46195	4.14181	1.45525	1.68635	7.24276	2.91929	0	4.16472
Slamf8	0	0	0	0	0	0	0	0	0	0	0	0	0	0	0	0	0
Fcrl6	0	0	0	0	0	0	0	0	0	0	0	0	0	0	0	0	0
Dusp23	88.3728	125.587	92.2914	61.3381	66.1552	100.028	100.671	55.6009	112.292	70.4661	142.407	41.7014	79.927	28.7006	55.9133	31.5776	64.0235
Crp	0	0	0	0	1.41749	0	0	0	0	0	0	0	0	0	0	0	0
Apcs	0	0	0	0	0	0	0	0	0	0	0	0	0	0	0	0	0
Olfr16	0	0	0	0	0	0	0	0	0	0	0	0	0	0	0	0	0
Olfr1408	0	0	0	0	0	0	0	0	0	0	0	0	0	0	0	0	0
Olfr1406	0	0	0	0	1.34654	0	0	0	0	0	0	0	0	0	0	0	0
Olfr218	0	0	0	0	0	0	0	0	0	0	0	0	0	0	0	0	0
Olfr1404	0	0	0	0	0	0	0	0	0	0	0	0	0	0	0	0	0
Fcer1a	0	0	0	0	0	0	0	0	0	0	0	0	0	0	0	0	0
Olfr418	0	0	0	0	0	0	0	0	0	0	0	0	0	0	0	0	0
Mptx2	0	0	0	0	0	0	0	0	0	0	0	0	0	0	0	0	0
Ackr1	6.69559	14.4658	7.23961	4.30291	0	0	0	0	3.79424	3.60864	0	0	2.87476	0	1.84661	0	0
Cadm3	16.1664	53.2491	46.3388	9.60646	6.45483	0	2.47505	0	9.0736	2.84027	8.96405	0	10.0641	2.52966	8.11977	0	0
Aim2	15.329	0	0	0	12.843	0	0	2.69405	0	0.72171	1.51657	1.54715	1.61942	0	1.96015	3.4203	2.57363
Ifi206	0	0	0	0	0	0	0	0	0	0	0	0	0	0	0	0	0
Ifi214	0	0	0	0	0	0	0	0	0	0	0	0	0	0	0	0	0
Ifi213	0	0	0	0	0	0	0	0	0	0	0	0	0	0	0	0	0
Ifi209	0	0	0	0	0	0	0	0	0	0	0	0	0	0	0	0	0
Ifi208	0	0	0	0	0	0	0	0	0	0	0	0	0	0	0	0	0
Ifi207	0	0	0	0	0	0	0	0	0	0	1.56598	0	0	0	0	1.31839	4.67639
Ifi204	1.97844	5.16385	0	3.11155	0	0	0	4.25126	0	1.76359	0	3.96527	5.7539	4.67986	0	66.0779	32.4182
Mndal	1.3741	0	0	5.75857	0	0	2.11653	0	0	1.3184	0	0	0	0	0	43.4069	54.4864
Ifi211	0	0	0	0	0	0	0	0	0	0	0	0	0	0	0	25.011	46.7373
Ifi203	0	0	0	8.87012	0	0	0	0	0	1.64611	0	0	0	1.45952	0	8.37427	42.0695
Ifi202b	0	0	0	0	0	0	0	0	0	0	0	0	0	0	0	0	4.82854
Ifi205	0	0	0	0	0	0	0	0	0	0	0	0	0	0	0	25.4573	48.2136
Olfr433	0	0	0	0	0	0	0	0	0	0	0	0	0	0	0	0	0
Olfr432	0	0	0	0	0	0	0	0	0	0	1.69064	0	0	0	0	0	0
Olfr430	0	0	0	0	0	0	0	0	0	0	0	0	0	0	0	0	0
Olfr429	0	0	0	0	0	0	0	0	0	0	0	0	0	0	0	0	0
Olfr427	0	0	0	0	0	0	0	0	0	0	0	0	0	0	0	0	0
Olfr231	0	0	0	0	0	0	0	0	0	0	0	0	0	0	0	0	0
Olfr424	0	0	0	0	0	0	0	0	0	0	0	0	0	0	0	0	0
Olfr420	0	0	0	0	0	0	0	0	0	0	0	0	0	0	0	0	0
Spta1	1.0016	19.9999	14.9308	0	1.52246	1.80776	1.18915	2.25946	1.20781	6.66539	4.28428	0.663095	5.30767	2.39775	5.94364	1.1653	5.86051
Olfr419	0	0	0	0	0	0	0	0	0	0	0	0	0	0	0	0	2.44748
Mptx1	0	0	0	0	0	0	0	0	0	0	0	0	0	0	0	0	0
Olfr417	0	0	0	0	0	0	0	0	0	0	0	0	0	0	0	0	0
Olfr248	0	0	0	0	0	0	0	0	0	0	0	0	0	0	0	0	0
Olfr414	0	0	0	0	0	0	0	0	0	0	0	0	0	0	0	0	0
Olfr220	0	0	0	0	0	0	0	0	0	0	0	0	0	0	0	0	0
Fmn2	21.6251	12.215	0	9.10584	11.0044	12.2072	14.2985	1.31749	7.05721	34.1183	21.5186	29.6146	12.0283	19.142	4.2451	28.7507	8.78431
Grem2	33.4867	8.24659	0	15.8477	29.4231	0	29.3316	11.694	22.1327	24.2088	20.6688	44.1717	9.63373	112.927	19.1491	258.226	150.13
Rgs7	4.98404	16.9405	0	0	1.4621	6.52256	11.4034	3.66592	11.6658	5.63167	10.2733	8.52208	5.30748	1.92314	0	0	0
Gm36307	0	0	0	0	0	0	0	0	0	0	0	0	0	0	0	0	0
Fh1	472.123	373.018	403.865	344.805	412.44	394.994	398.371	280.401	362.654	357.532	493.793	267.327	278.946	266.482	281.136	339.31	336.484
Kmo	0	0	0	0	0	1.86558	0	0	0	0.91676	1.15652	0	0	0	0	0	0
Opn3	42.3757	24.6455	38.0196	24.0554	46.6714	29.5243	49.0288	21.5554	54.0672	26.2076	42.0081	17.9542	34.758	28.229	17.9644	16.0091	24.7476
Chml	41.8383	130.953	8.91067	52.136	24.3651	69.3191	68.2598	28.8803	43.471	76.754	174.464	33.5862	44.8308	22.3541	24.7091	14.9724	17.0599
Wdr64	0	0	0	0	0	0	0	0	0	0	0	0	0	0	0	0	0
Exo1	269.801	35.1569	34.3731	25.9761	42.3734	22.3524	38.2553	11.729	13.949	7.92243	8.71654	3.46288	12.4103	12.2116	9.59873	5.53179	0
Gm38100	0	0	0	0	0	0	2.49934	0	0	0	0	0	0	0	0	0	0
Pld5	25.9319	234.89	219.356	87.1234	0	78.9212	52.9033	30.3992	179.971	51.2886	346.638	40.3343	257.695	4.20876	75.2323	5.15099	33.7613
Rbm8a2	9.93601	15.0667	26.199	1.96952	9.42068	6.53184	3.59133	12.373	33.5293	10.8663	45.0855	11.2184	46.6404	10.0126	17.744	7.44413	10.5205
Gm38101	0	16.1117	0	13.2169	0	13.0754	2.40835	0	2.39939	0	15.3053	1.18742	16.1047	0	6.71193	0	3.94067
Gm36536	0	0	0	0	0	0	0	0	0	0	1.61118	0	0	0	0	0	0
Cep170	215.129	309.458	128.271	197.179	108.236	180.824	146.013	137.332	109.912	390.99	238.176	180.056	151.079	185.318	167.795	111.748	130.683
Gm36992	0	0	0	0	0	0	0	0	0	0	0	0	0	0	0	0	0
Sdccag8	70.4093	124.248	92.7081	26.6873	50.3823	64.5132	65.2044	70.1829	55.2495	97.1617	99.3136	41.3443	70.1308	32.3594	30.0967	51.5547	45.2086
Gm15423	0	0	0	0	0	0	0	0	0	0	0	0	0	0	0	0	2.45319
Akt3	51.9024	83.1406	32.123	38.811	39.3157	37.2106	33.9469	38.8311	21.938	176.256	61.4119	72.1385	10.1287	44.5284	50.1308	78.5858	76.3712
Gm26801	0	0	0	6.79473	3.14954	0	0	0	1.45978	0	0	0	0	0	0	2.08464	3.01892
Zbtb18	42.2441	70.1617	41.3113	36.177	28.0033	48.4736	29.9959	51.4414	30.5674	203.886	88.5208	80.9968	38.7042	71.5816	80.9991	50.6075	58.8058
Gm37306	0	0	0	0	0	0	0	0	0	0	0	0	0	0	0	0	0
Gm37280	0	0	0	0	0	0	0	0	0	0	0	0	0	0	0	0	0
2310043L19Rik	0	0	0	0	0	0	0	0	0	1.52538	0	0	0	0	0	0	0
1700016C15Rik	0	0	0	0	0	2.16085	0.966636	0	1.09585	0	0	0	0	0	0	0	0
Adss	503.614	541.999	465.137	494.201	459.863	391.933	381.946	379.727	327.741	450.475	423.162	460.927	412.387	411.435	417.236	287.973	326.732
Catspere2	0	0	7.44033	3.51345	1.09791	0	0	1.20166	2.43733	7.58549	8.53874	1.56572	1.85561	4.03933	1.742	7.04325	0
Desi2	276.591	248.539	280.789	293.65	356.789	411.175	323.837	348.146	315.21	553.051	444.722	435.291	326.231	534.256	396.155	370.731	324.846
B230369F24Rik	24.184	4.12824	99.0703	2.16891	5.64278	14.1711	5.21045	25.8191	14.7325	6.60508	9.09068	29.6728	40.2513	2.05456	5.84377	8.27346	12.8896
Cox20	572.235	425.171	405.403	573.829	574.475	759.54	660.417	634.361	597.023	617.912	524.213	564.378	469.07	502.67	626.083	689.562	727.942
Hnrnpu	1779.49	1707.37	1260.03	1204.74	1708.67	1551.89	1527.83	1356.18	1242.11	1993.46	1775.82	1633.47	1542.12	1104.02	1166.85	1260.35	1319.89
Efcab2	55.3966	38.6221	42.5857	22.6468	20.4427	56.1841	30.343	45.8505	45.6698	60.8062	54.8427	58.5978	41.5255	65.0502	80.4521	72.4601	101.566
Kif26b	241.482	38.5533	0	11.6515	63.717	0	5.79952	6.75922	1.47075	18.4277	8.32172	19.9689	1.85771	25.953	11.5321	124.276	131.373
Gm16564	0	0	0	0	0	0	0	0	0	1.33141	0	0	0	0	0	2.25662	0
Smyd3	192.236	143.649	108.343	71.4092	148.274	101.748	133.574	104.1	113.6	135.664	123.892	124.651	112.058	84.9529	86.1231	99.5281	78.3212
Tfb2m	226.113	206.775	130.333	141.139	213.548	167.073	203.8	166.303	152.747	124.708	137.677	186.46	221.409	94.5716	85.0713	71.9994	78.0188
Cnst	36.6283	130.808	35.8573	45.1429	35.5658	53.0312	38.6651	39.7412	36.2968	92.0267	90.7741	40.2749	39.7296	70.036	42.8204	21.556	43.9568
Sccpdh	227.366	165.115	174.619	244.84	208.751	164.029	160.755	180.106	147.116	222.774	161.769	202.355	178.274	282.88	296.799	237.015	192.831
Kif28	2.57577	0	0	0	0	0	0	0	0	0	0	0	0	0	0	0	0
Ahctf1	335.416	369.896	200.213	196.673	196.1	195.922	193.02	176.959	165.228	349.997	340.682	248.47	202.307	141.697	173.777	164.092	198.94
Gm10518	0	0	0	0	0	0	0	1.95905	1.38451	1.35412	0	0	1.37411	0	0	0	0
Cdc42bpa	192.608	514.825	182.47	251.959	162.151	256.213	228.416	128.591	97.9612	466.305	414.438	186.859	190.722	158.168	193.349	206.979	274.597
Coq8a	18.5854	155.797	108.344	65.2688	7.69749	71.8159	55.1171	70.8577	74.0223	192.097	210.973	104.557	82.5847	115.838	91.5296	179.339	113.862
Gm37336	0	0	0	0	1.27966	0	0	0	0	1.56643	1.78652	0	0	0	0	3.49868	0
Psen2	61.7762	190.614	159.631	236.569	85.2535	163.739	97.7724	120.26	121.319	185.545	235.924	140.778	101.838	129.301	140.787	158.24	202.988
Gm31728	0	0	0	0	0	2.03114	0	0	3.07406	0.897166	3.5241	0	3.46762	1.99546	4.45071	0	2.81205
Itpkb	30.5417	91.208	32.0762	122.161	41.4689	159.448	107.606	82.6778	60.6345	336.148	362.867	141.581	138.581	226.245	217.38	340.883	277.632
Stum	45.0235	259.611	207.854	192.199	12.9478	249.708	121.526	103.742	124.095	47.3823	219.895	19.7057	132.396	6.32653	36.2379	5.1949	24.6309
Gm37267	0	0	0	0	0	0	0	0	0	0	0	0	0	0	0	0	0
Parp1	1074.88	979.476	580.78	594.135	725.017	1009.68	1122.68	660.245	657.061	1057.66	947.676	686.903	510.971	603.924	504.772	590.878	439.741
Lin9	155.747	137.624	48.4215	113.045	50.9487	81.1777	71.7683	35.5951	35.9478	172.442	116.395	77.2781	36.5599	89.7379	66.645	58.0988	61.356
Mixl1	0	0	0	0	7.65897	10.3231	5.1809	2.19126	2.22334	1.2385	0	1.45109	0	0	0	0	0
Acbd3	322.697	566.724	206.641	423.715	161.152	237.448	244.565	287.332	264.314	577.999	576.663	292.896	231.044	281.454	272.401	299.798	330.784
Gm37768	3.8486	4.23031	0	0	3.06607	0	0	0	0	5.30243	3.01623	1.68849	0	2.30306	0	0	0
Gm38293	1.08987	0	0	3.49364	0	0	0	0	1.42018	0	0	1.70801	0	0	0	1.94939	5.51806
H3f3a	3028.03	2792.46	2755.28	2604.32	2946.19	2730.46	2752.36	2679.65	2560.28	2679.19	2496.64	2723.85	2502.17	2576.59	2385.42	2443.83	2360.52
Gm17275	7.55468	20.9124	7.59062	0	13.8845	3.75073	3.99668	16.6821	1.58093	16.1082	27.1628	7.63763	11.8885	2.14447	2.08433	12.9185	5.85885
H3f3aos	12.0477	15.6432	0	14.3009	4.85539	11.238	8.61167	6.42867	4.81077	22.3311	23.4413	12.9251	4.19327	8.10582	20.3221	2.22722	13.5849
Sde2	547.431	504.502	596.507	442.578	335.474	365.044	349.455	788.661	766.134	440.653	489.022	815.692	718.349	424.797	500.554	464.716	384.747
Lefty2	1.25153	0	0	0	1.45148	2.05953	1.06611	0	0	0	0	0	0	0	0	0	0
Pycr2	277.77	182.926	174.549	183.512	191.239	119.042	226.165	87.3194	134.899	196.71	196.815	130.422	112.222	226.066	192.911	259.849	190.463
Lefty1	2.26794	2.41935	2.17783	5.8978	3.29363	10.4144	4.4439	0	0	1.46242	3.46802	2.59068	1.82496	4.32836	0	4.48616	0
Tmem63a	9.26769	50.9544	0	39.2263	0.926462	0	1.21486	3.50099	0	2.73989	8.44894	6.06247	5.06602	8.57903	6.00479	18.4828	12.7974
2210411M09Rik	0	0	0	0	0	0	0	0	0	0	0	0	0	0	0	0	0
Ephx1	2.23541	59.6572	56.9711	26.534	6.26997	1.92464	4.82162	3.97349	7.57963	6.49642	25.7815	1.99452	17.8261	4.71332	37.4426	31.1451	82.5751
9130409I23Rik	0	0	0	0	0	0	0	0	0	0	0	0	0	0	0	0	0
Gm37406	0	0	0	0	0	0	0	0	0	0	0	0	0	0	0	0	0
Nvl	373.376	317.598	171.015	310.855	235.697	332.167	292.036	231.465	221.046	510.655	400.016	237.499	232.053	276.446	232.62	287.613	292.345
Cnih4	628.069	604.465	476.295	817.057	483.459	574.43	497.314	465.683	415.643	684.524	651.467	434.395	323.729	719.943	583.258	635.007	570.019
Wdr26	421.313	722.922	490.367	427.715	495.745	368.472	294.787	537.776	503.361	730.688	642.742	649.909	603.289	437.938	425.506	392.361	410.811
A430110L20Rik	1.21087	8.6561	7.23961	0	0	1.77982	0	2.91265	0.773552	8.50183	4.88575	0	1.80837	7.26779	1.81593	4.92915	13.2254
Cnih3	0	0	0	0	0	0	0	0	0	0	0	1.20813	0	0	0	2.339	0
Ccdc121	0	0	0	0	3.7909	0	0	0	0	0	0	0	0	0	0	0	2.98414
Dnah14	0	0	0	0	0	0	0	1.99621	0	3.74186	2.31085	0	0	1.76586	0	0	0
Lbr	406.197	154.427	199.487	94.488	169.917	88.0168	85.8252	85.5524	70.0584	45.1222	100.141	68.4573	100.95	58.4474	114.985	40.4602	66.5876
Gm5533	0.425388	0	0	0	0	0	0	0	3.15458	0	0	3.03631	0	0	0	0	0
Enah	485.862	587.237	277.37	284.44	495.362	659.845	498.401	574.453	381.673	816.966	781.567	584.31	556.424	488.308	398.921	393.608	292.813
Srp9	944.061	821.542	861.433	951.651	939.453	1009.83	1109.04	819.968	939.827	722.455	819.309	873.001	832.476	926.531	889.372	892.141	819.495
Vmn1r1	0	0	0	0	0	0	0	0	0	0	0	0	0	0	0	0	0
Degs1	327.177	453.118	464.379	610.672	369.664	269.137	267.983	275.09	312.043	312.113	422.475	341.489	331.55	458.883	576.744	393.643	478.443
1700047M11Rik	0	0	0	0	0	0	0	0	0	0	0	0	0	0	0	0	0
Fbxo28	163.928	138.628	89.6733	147.856	181.836	128.397	136.127	77.9019	97.8197	195.91	206.167	107.532	92.296	154.634	150.434	146.932	164.983
Trp53bp2	176.913	246.504	222.788	213.894	106.198	157.792	133.475	136.372	95.2525	256.797	253.42	179.431	154.811	107.905	118.096	82.3672	123.452
Capn2	181.437	190.221	297.727	218.181	120.388	171.176	175.521	175.184	108.99	266.882	221.949	239.579	127.798	234.857	145.564	232.792	167.562
Gm37885	0	0	0	0	0	2.06747	0	0	0	2.41213	0	0	0	0	0	0	0
Capn8	0	0	0	0	0	0	0	0	0	0	0	0	0	0	0	0	0
Gm37218	0	0	0	0	1.92811	0	0	0	0	0	0	0	0	0	0	0	0
Ccdc185	0	0	0	0	0	0	0	0	0	0	0	0	0	0	0	0	0
Susd4	29.0112	55.2401	26.6377	86.3793	9.30356	13.1426	15.776	13.8092	16.2728	19.0373	23.5928	12.282	18.3602	26.3193	46.1741	85.8842	374.848
Tlr5	0.7778	11.3103	9.80061	9.2662	2.40387	12.2121	5.44215	6.50089	15.5656	15.1484	31.6183	1.18088	3.13125	2.03548	15.6839	0	6.48949
Gm38079	0.588879	0	7.95641	0	1.70581	3.25972	0	3.42665	1.14008	0	0	1.62367	1.73684	0	6.26919	0	3.03529
Disp1	46.4269	50.9983	65.3133	68.8377	28.3641	70.0587	47.6819	86.7593	66.3096	150.62	151.069	118.333	110.598	74.3774	159.384	63.1245	86.1913
Brox	106.023	212.48	144.115	165.924	166.648	172.887	137.836	151.471	147.52	241.295	232.921	218.926	181.471	179.954	231.319	158.338	153.245
Aida	297.184	245.35	130.147	161.461	198.767	331.685	293.735	180.028	218.342	290.867	269.205	190.205	164.348	214.251	201.263	183.219	215.605
Mia3	228.509	371.378	123.275	218.508	184.295	296.683	227.716	166.134	220.704	425.374	418.806	243.026	268.947	225.65	260.088	225.07	193.321
Taf1a	64.3313	93.0149	32.0276	44.7923	50.6269	33.7766	51.8909	34.0755	22.6942	86.6624	80.8902	31.3815	18.9491	47.4223	77.7386	66.9139	49.2708
Gm37986	9.67261	2.04866	12.7919	5.65487	2.87424	0	1.12131	2.14061	5.43341	0	1.38296	0.719849	1.81137	0	1.84298	4.437	0
Hhipl2	0.519701	0	0	0	0	0	0	0.499512	2.39293	0	0	0	1.67231	0	0	0	0
Gm33973	0	0	0	0	0	0	0	0	0	0	0	0	0	0	0	0	0
Gm34068	0	0	0	0	0	0	0	0	0	0	0	0	0	0	0	0	0
Gm38108	0	0	0	0	0	0	0	0	0	0	0	0	0	0	0	0	0
Dusp10	34.0438	12.1489	59.79	15.5717	2.99029	25.5497	18.3515	52.2285	25.7282	12.1283	3.61315	120.274	55.0679	48.4553	13.8821	20.9451	7.90446
1700056E22Rik	10.3417	18.1261	0	35.0916	9.25899	35.2029	26.7019	30.3331	10.1914	19.9373	14.3506	15.8829	11.3258	7.11446	10.123	11.7679	10.4759
Gm37223	0	0	9.22885	0	0	0	0	0	0	0	0	0	0	0	0	0	0
Gm37712	0	0	0	0	0	0	0	0	0	0	0	0	0	0	0	0	0
1700112H15Rik	0	0	0	0	0	0	0	0	0	0	0	0	0	0	0	0	0
Gm37800	0	0	0	0	0	0	0	0	0	0	0	0	0	0	0	0	0
4930488B22Rik	0	0	0	0	0	0	0	0	0	0	0	0	0	0	0	0	0
Hlx	20.1823	0	0	0	17.0369	0	0	0	0	1.66132	0	0	0	0	2.7521	0	0
Gm34342	2.27457	0	0	0	1.80652	0	0	0	0	0	0	0	0	0	0	0	0
43891	0	0	7.12399	0	1.26584	0	0	0	0	0	0	0	0	2.98633	0	0	0
43892	330.188	997.719	879.969	913.049	357.277	849.851	652.134	654.739	668.62	1073.14	1203.84	757.786	806.608	1094.39	1008.02	1328.35	1109.88
C130074G19Rik	6.75769	113.19	56.0223	67.757	19.0879	133.777	47.5657	22.0818	43.7874	90.9111	130.643	50.9469	80.7145	84.9567	203.097	290.611	250.069
Mark1	41.1475	166.66	16.0573	60.0853	14.7565	30.6936	30.8035	31.1683	31.7358	204.334	119.813	75.4555	55.8979	51.6034	46.847	23.165	16.493
Gm38251	0	4.57849	0	0	0	0	0	0	0	4.01322	1.49054	0	0	0	0	0	0
Gm34732	0	0	0	0	0	0	0	0	0	0	0	0	0	0	0	0	0
4930433J02Rik	0	0	0	0	0	0	0	0	0	0	0	0	0	0	0	0	0
Gm37662	14.8814	2.9868	11.462	0	1.51712	2.46035	0	1.98213	2.36443	0	1.85006	1.47134	4.07457	0	0	0	0
Rab3gap2	51.6606	107.973	83.3424	72.1636	58.2654	82.6604	68.3589	56.0277	46.0681	154.896	130.972	87.3308	84.9096	45.1116	43.3873	62.7733	56.6577
Gm34882	0	0	0	3.29252	0	0	0	0	0	0	0	0	0	0	0	0	0
Iars2	146.833	489.67	230.507	256.238	192.399	298.915	243.605	211.61	240.4	414.783	500.945	192.649	235.862	189.056	233.233	190.481	213.812
2010103J01Rik	0	0	0	0	0	0	0	0	0	1.69469	0	0	0	0	0	0	0
Bpnt1	77.574	59.6623	96.302	97.5149	104.699	60.8938	66.7411	128.928	104.691	78.646	94.1603	108.535	136.963	107.66	101.78	104.698	95.3927
4930532G15Rik	57.3101	6.28893	145.193	14.638	17.3997	30.7116	27.9197	41.9205	51.6971	16.3854	9.95301	35.5472	52.6401	7.87934	8.42674	9.81889	9.18212
Eprs	923.577	990.596	533.211	697.938	621.509	760.937	859.402	490.745	460.839	887.956	924.189	573.194	502.363	582.669	547.218	615.328	592.313
9630028B13Rik	0	0	0	0	0	0	0	1.96921	0	0	0	0	0	0	0	0	0
Gm2061	0	0	0	0	0	0	0	0	0	1.70903	0	0	1.3895	0	0	0	0
Slc30a10	0	0	0	0	0	0	0	0	0	1.70903	1.08893	0	2.49756	0	2.04714	0	0
Gm38093	0	0	0	0	0	0	0	0	0	0	0	0	0	0	0	0	0
Lyplal1	119.263	127.507	159.169	90.1925	145.696	163.817	101.049	104.351	102.75	136.962	129.689	104.202	85.002	78.444	71.398	93.5482	73.6329
Gm37134	0	0	0	0	0	0	0	0	0	0	0	0	0	0	0	0	0
A730004F24Rik	0	0	0	0	0	0	0	0	0	0	0	0	0	0	0	0	0
Tgfb2	231.756	147.654	105.487	215.911	69.1987	53.2589	23.8071	188.095	10.5644	138.587	28.9202	119.772	28.846	252.43	37.5684	94.2095	142.788
Gm29491	0	0	0	0	0	0	0	0	0	0	0	0	0	0	0	0	0
Rrp15	352.113	233.455	170.312	306.357	245.951	164.955	305.068	176.552	169.094	199.719	209.513	187.955	179.384	317.49	257.346	273.133	168.778
A430105J06Rik	46.596	25.0226	6.17551	19.922	24.7413	52.9451	50.9999	19.5466	15.0069	24.1432	25.1257	26.926	32.8441	16.475	24.4059	22.5638	12.5131
1700023G09Rik	0	0	0	0	0	0	0	0	0	0	0	0	0	0	0	0	0
Gm37912	0	0	0	5.58298	0	0	0	0	0	0	0	0	0	0	0	0	0
D1Pas1	0	4.72446	7.21568	0	0	0	0	0	0	0	0	3.86081	0	0	0	0	0
Spata17	2.13575	2.33388	0	0	0	0	2.40754	0	0	3.24388	3.64584	4.18375	4.22056	1.76586	0	1.43018	2.83566
1700007P06Rik	0	0	0	0	0	0	0	0	0	0	1.45196	0	0	0	0	0	0
Gpatch2	163.031	188.194	104.042	204.273	145.101	264.644	182.772	116.762	101.173	279.685	280.282	111.29	107.674	254.345	236.706	192.755	187.24
Gm38155	0	9.59787	0	0	0	0	0	0	0	4.30699	10.1057	0	0	0	0	0	0
Gm37896	0	0	0	0	0	0	0	0	0	0	4.45451	0	0	0	0	0	0
Esrrg	0	0	0	0	0	0	0	0	1.15478	0	0	0	0	0	0	0	0
Gm36388	0	0	0	0	0	0	0	0	0	0	0	0	0	0	0	0	0
9330162B11Rik	0.473549	0	0	0	0	0	0	0	0	0	0	0	0	0	0	0	0
Gm38064	0	0	0	0	0	0	0	0	0	0	0	0	0	0	0	0	0
Ush2a	0	0	0	0	0	0	0	0	0	0	0	0	0	0	0	0	1.45349
Kctd3	158.955	175.656	134.953	127.534	126.519	141.466	123.272	95.502	85.2012	177.392	181.209	136.045	86.704	102.95	114.703	119.678	114.453
Kcnk2	63.3394	267.239	318.876	193.742	32.6532	121.675	83.9799	190.58	162.037	54.2348	314.652	57.7522	264.428	137.96	228.238	168.792	118.273
A430027H14Rik	3.92885	4.35484	18.0159	17.9248	0	8.29093	3.28153	7.20074	6.92381	4.13336	16.7173	0	12.5383	2.93536	15.246	6.96095	11.1255
Cenpf	1493.62	59.7248	59.0209	108.699	71.8101	43.9614	60.9751	31.1672	36.213	70.8482	24.2777	36.9134	26.9472	34.7365	28.7144	21.9067	18.2015
Ptpn14	179.986	404.512	284.129	272.504	73.8297	147.603	101.52	223.371	155.372	172.626	272.716	159.893	211.54	116.315	114.125	83.4217	124.964
Gm26574	1.11254	10.1415	0	0	0	0	0	0	0	10.8037	9.01927	0	0	0	0	0	0
Gm37422	2.61655	20.234	0	3.11155	0	12.4925	3.72605	6.63269	4.085	17.3137	22.5741	6.1436	6.50028	0	4.9882	4.48547	0
Smyd2	304.146	399.887	345.369	366.364	208.839	452.562	418.987	262.465	365.587	327.656	417.549	252.492	294.81	319.747	432.858	353.331	393.68
Prox1	4.76492	5.1072	0	0	7.06284	2.53856	1.28647	31.0617	13.5124	73.1775	0	59.866	5.04025	90.0004	12.1446	12.2529	5.64808
Gm28172	0	0	0	0	0	0	0	0	0	2.7824	0	0	0	0	0	3.10002	0
Prox1os	1.43552	0	0	0	4.73761	0	0	0	0	2.55036	0	1.18088	0	10.7869	0	2.09124	0
Gm29678	0	0	0	0	0	0	0	0	0	0	0	0	0	0	0	0	0
Gm30725	0	0	0	0	0	0	0	0	0	0	0	0	0	0	0	0	0
Gm30932	0	0	0	0	0	0	0	0	0	0	0	0	0	0	0	0	0
Rps6kc1	38.6844	84.224	92.09	42.094	38.0667	55.5236	31.771	72.4651	40.7273	83.5799	88.7065	60.9051	34.886	55.4419	60.9987	52.7512	36.2691
Angel2	296.451	278.117	201.667	333.635	261.732	257.163	242.769	126.278	132.117	329.647	291.941	202.123	178.729	279.553	267.72	330.588	362.681
Vash2	123.491	34.1155	29.9107	4.54521	137.129	12.4475	77.2796	19.9356	21.4864	19.3179	6.34243	41.0224	11.5455	68.314	12.8151	16.1546	2.67542
Gm31373	0	0	0	0	0	0	0	0	0	0	0	0	0	0	0	0	0
Flvcr1	45.901	39.2616	129.055	20.2939	33.808	20.6139	27.0993	67.4496	46.0565	30.388	33.3297	126.521	126.164	50.2283	40.427	29.6903	26.6255
A230020J21Rik	2.77799	0	19.7556	0	1.80042	4.19138	1.20898	1.86852	3.48465	0	0	1.89423	1.81103	0	0	0	0
Spata45	0	3.38306	0	0	0	0	0	0	1.56948	0	0	0	0	0	0	0	0
Tatdn3	37.3815	66.5476	54.6454	46.8954	23.3326	46.973	56.1958	63.0577	77.4796	81.0921	87.7476	81.4394	90.7853	43.0645	59.6015	43.8598	41.3331
Nsl1	140.818	11.0854	0	7.86407	4.9259	8.88141	2.3463	3.26409	3.99658	2.27471	4.67986	10.3683	1.23345	1.4549	13.5464	2.98255	5.34514
Gm38188	0	0	0	0	0	0	0	0	0	0	0	0	0	0	0	0	0
Batf3	65.8568	9.14226	7.52065	10.5101	11.1346	5.04889	4.52906	9.73674	5.24425	0	3.46078	2.6174	3.13713	0	3.15092	6.21715	0
Gm38161	0	0	0	0	0	0	0	0	0	0	0	0	0	0	0	0	0
Fam71a	15.3471	0	145.312	0	1.39129	4.15551	0	9.41207	11.0422	0	0	44.5082	64.9202	0	0	0	0
Atf3	779.222	1634.23	2106.82	966.355	78.8485	274.982	131.034	996.125	747.278	138.432	334.125	1526.29	1404.46	581.523	433.374	211.931	228.977
D730003I15Rik	65.1855	102.687	141.129	72.2575	34.5038	70.2715	86.8048	56.0292	29.7489	68.0085	74.4492	90.232	85.8398	92.5814	76.0983	107.635	111.813
Gm37168	0.508405	0	0	0	0	1.86558	1.07731	0	0	0	0	1.48439	0	0	0	0	0
Nenf	1223.4	1500.48	1733.01	1700.59	1066.83	1446.44	1444.35	1431.7	1464.33	1337.63	1487.97	1362.92	1446.77	1363.11	1444.15	1333.93	1292.49
Tmem206	197.004	354.555	324.96	328.992	251.451	508.64	422.676	330.537	456.69	493.571	564.21	366.393	351.328	531.665	589.566	447.062	328.194
Ppp2r5a	124.801	452.907	247.148	291.926	103.163	222.333	141.802	133.488	155.451	255.816	338.344	156.939	284.275	167.548	199.545	76.0199	114.191
Gm32200	0.46154	14.4286	22.4033	27.7942	1.51712	18.2312	2.33921	5.87408	4.98992	9.16382	2.92428	3.37793	10.2021	0	13.2717	1.56969	18.718
Gm37432	0	0	0	0	0	0	0	0	0	0	0	0	0	0	0	0	0
Dtl	614.557	219.133	168.48	150.184	301.826	106.035	198.248	54.9263	118.977	104.73	104.182	56.8148	70.5901	72.3527	56.1356	34.165	21.5157
Ints7	179.714	229.076	120.499	131.437	153.951	116.375	132.587	98.5107	117.882	163.766	178.314	130.993	115.995	106.281	106.186	112.067	89.7921
Lpgat1	212.282	229.713	84.5228	130.619	176.121	221.914	199.697	115.232	84.1737	394.972	169.522	243.057	75.8007	277.486	139.659	287.712	139.492
Gm38037	60.2936	0	15.6451	0	2.12218	0	3.37764	0	2.3107	3.99434	1.70305	0.953422	0	0	0	0	0
Nek2	161.006	2.06715	0	1.90355	4.43776	0	3.09199	1.41715	2.34149	1.18591	0	9.3734	5.09048	0	1.86428	0	0
1700034H15Rik	0.679196	0	0	2.29273	1.05268	0	0	1.70949	1.84242	5.55767	2.0713	2.21468	0	0	0	2.11204	0
Slc30a1	36.3892	75.4715	75.4539	86.0737	57.9621	35.5388	31.2594	75.8634	68.8883	77.9856	29.6781	209.19	112.941	33.0106	46.6	13.1334	37.1097
Rd3	0	0	0	0	2.30432	0	0	4.44516	0	1.45249	0	1.339	0	7.16339	1.95493	0	0
Gm26670	33.7756	12.8277	126.733	23.4838	38.4238	62.6548	39.0541	53.1639	57.2311	29.9292	30.1278	77.887	75.2139	24.5245	38.3821	51.3041	50.3196
Traf5	36.9269	66.9893	51.6591	32.9242	23.5043	22.926	23.1037	39.4526	37.654	37.1133	56.7746	69.7007	60.1167	43.0215	21.4978	5.26561	19.29
Gm26879	1.69234	18.7836	7.00932	5.71062	0	0	0	2.8025	0	12.3048	5.04049	9.40827	0	4.8658	1.90265	5.73354	7.41422
Rcor3	113.455	217.971	129.824	92.8741	64.0297	150.135	88.4522	138.41	91.479	371.458	299.55	190.743	175.996	211.204	180.529	136.695	149.096
Gm10516	2.25498	0	8.91143	4.92173	0	0	3.72969	1.64607	4.20292	11.5096	6.05266	5.54895	4.7781	4.3634	5.92238	1.67365	0
Kcnh1	16.3246	13.0976	14.3771	2.134	68.2984	90.1309	113.908	36.4735	107.295	35.7132	124.934	21.7296	106.21	7.07765	39.7579	97.5947	41.9515
Hhat	38.8099	64.6328	65.1017	52.1396	23.7745	25.6736	39.9563	30.1964	24.6706	47.9498	52.6338	44.8475	23.8175	31.3514	27.6708	30.2849	46.7105
1700065J18Rik	0	0	0	0	0	0	0	0	0	0	0	0	0	0	0	0	0
Sertad4	56.2127	53.0366	55.7628	18.3913	30.5976	9.51014	15.2899	36.1886	26.0803	0	5.90529	69.69	60.3908	9.29851	6.56257	8.60332	4.24593
Gm15867	33.9472	21.7393	18.4949	34.1749	9.6525	11.9789	11.7268	9.38422	1.01951	2.55709	0	8.11659	12.8572	4.86596	6.39915	5.34672	7.98938
Syt14	46.8049	204.87	46.4271	112.911	47.1233	55.2259	42.1338	42.9072	22.0716	136.554	119.88	65.3523	61.4507	56.5709	94.6865	140.314	227.437
Gm31406	0	0	0	0	0	0	0	0	0	0	0	0	0	0	0	0	1.99783
Diexf	91.8087	161.703	49.6489	74.5561	53.7304	59.4783	75.7403	33.7793	49.9195	96.8442	100.482	32.164	57.4544	41.0038	45.8058	85.6755	38.1369
Irf6	0.806402	8.46287	40.6413	11.4968	6.94016	8.8184	2.37457	2.5234	1.79334	4.05101	1.17999	1.0828	3.81448	0	0	23.8742	7.36838
A130010J15Rik	77.3888	20.2567	50.8839	34.217	66.0987	56.0313	62.1127	13.8815	31.4838	27.0952	24.9634	25.2561	37.0831	24.9221	39.6428	46.2064	38.38
Traf3ip3	4.09035	0	0	0	0	0	0	0	0	0	0	0	0	0	0	2.02205	9.77751
Gm15872	0	0	0	0	0	1.99218	0	0	0	0	0	0	0	0	0	0	0
4930570N18Rik	0	0	0	0	0	0	0	0	0	0	0	0	0	0	0	0	0
Lamb3	3.72042	0	8.24392	4.00781	5.22808	7.45791	3.92116	9.26341	2.3398	2.60385	7.44407	5.65739	4.92862	6.26766	0	2.14409	3.00362
Hsd11b1	0	0	0	3.51345	0	0	0	0	0	2.92531	0	1.61183	1.78789	2.2738	3.74857	2.16286	0
G0s2	89.7782	74.7841	46.0089	44.6574	167.329	221.125	153.827	164.688	186.419	515.752	301.516	260.534	161.699	295.483	238.256	186.557	158.486
Gm37650	0	0	0	0	0	0	0	0	0	0	0	0	0	0	0	0	0
Camk1g	28.3145	8.39614	0	0	27.3924	20.9684	17.7142	19.9742	31.1432	32.3555	20.1503	26.9492	18.6852	10.1573	12.5644	13.4678	7.04436
4631405K08Rik	0	0	0	0	1.09026	0	0	0	0	0	0	0	0	0	0	0	0
4930503O07Rik	0	0	0	0	0	0	0	0	0	0	0	0	0	0	0	0	0
Plxna2	76.5671	193.356	111.657	70.0274	149.023	201.273	128.491	172.409	90.1192	270.867	289.63	156.318	118.15	377.509	105.141	182.774	119.15
Cd34	5.27096	5.91888	2.17783	60.0703	7.0681	0	1.18713	6.03346	1.28035	11.8381	8.9158	17.1154	6.16194	61.3234	19.8409	53.0091	29.8053
Gm16897	0.775567	0	0	0	0	0	0	0	0	0	0	1.84031	0	0	0	2.19474	0
Gm32250	1.01443	0	0	0	0	0	1.39247	0	0	0.886408	6.49722	0	0	2.42873	8.77801	1.02617	0
Gm37027	0	4.30612	0	0	0	0	0	0	0	0	0	0	0	0	0	0	0
Cd46	3.67094	12.1127	0	25.194	4.61713	14.2457	10.494	12.2644	8.70348	34.7551	29.1065	9.53112	4.85882	13.0098	12.8744	24.3616	18.9585
Cr1l	219.227	418.598	228.077	361.71	237.257	330.202	320.942	278.043	293.185	446.895	458.022	297.43	284.91	339.928	364.689	455.803	435.343
Cr2	0.792528	4.12824	0	0	0	1.97202	1.24653	0	2.15269	6.16157	5.21529	3.3365	3.20491	0	3.57697	7.49835	4.872
Fam171a1	49.2136	98.9893	51.0094	39.8976	55.3626	67.3547	44.346	117.588	78.9546	192.49	147.87	153.692	114.558	78.8402	43.1951	55.5766	34.1827
Nmt2	239.72	399.283	316.404	378.706	308.474	433.82	272.897	589.74	387.856	826.008	656.821	685.88	529.593	601.573	589.802	484.741	391.387
Rpp38	118.11	145.785	97.4329	150.342	124.738	111.401	105.801	32.5497	51.0726	97.9041	141.262	43.5427	35.3	99.361	175.693	213.82	164.084
Acbd7	4.65952	0	7.17665	0	10.8722	4.60058	5.55306	3.01613	0	5.30659	9.29396	5.87382	8.95245	3.66606	2.12617	6.21412	7.53067
Olah	0	0	0	0	0	0	0	0	0	0	0	0	0	0	0	0	0
Meig1	0	0	5.20385	5.11858	0	0	3.37646	2.33323	0	0.874287	3.35981	2.60394	3.42984	1.95196	4.26458	1.94939	0
Dclre1c	16.9061	27.2955	13.7951	6.07202	9.38703	27.8032	12.8437	11.905	8.6028	41.1852	47.1366	33.6795	6.84187	26.569	25.8144	26.1242	14.6433
Suv39h2	244.538	48.0475	38.0192	32.605	74.3688	27.0403	56.4947	40.471	35.1012	24.2721	38.2685	40.2684	26.9456	49.8051	36.5754	52.578	26.1741
Gm13184	0	0	0	0	0	0	0	0	0	0	0	0	0	0	0	0	0
Hspa14	424.442	225.696	112.704	221.549	248.88	228.932	234.549	155.66	148.966	249.895	239.283	152.236	116.556	215.311	241.707	245.604	201.038
Gm45902	68.5928	21.796	21.373	1.90355	32.4814	65.4522	58.7645	15.8948	18.0383	32.1898	49.9604	31.8969	15.6445	36.8463	41.2602	35.6058	23.8155
Cdnf	0.568041	3.85757	7.76759	6.72629	0	9.82899	0	0	0	1.94722	1.54402	1.77008	0	0	1.83575	2.03811	1.84335
Fam107b	124.425	48.319	64.0044	17.0964	42.2542	14.2582	35.5262	15.8008	42.8264	32.6783	45.2262	22.0538	28.4451	34.7047	19.4459	16.395	5.16068
Gm13185	0	0	0	0	0	0	0	0	0	0	0	0	0	0	0	0	0
Gm13180	0	0	0	0	0	0	0	0	0	0	0	0	0	0	0	0	0
Gm13191	0	0	0	0	0	0	0	0	0	0	0	0	0	0	0	0	0
Frmd4a	125.4	105.585	8.68515	47.8212	101.244	31.2058	48.8632	41.5131	29.8561	114.336	73.6744	51.4181	44.819	89.3052	32.0897	140.934	146.519
1700080N15Rik	0	0	0	0	0	0	0	0	0	0	0	0	0	0	0	0	0
Gm13189	0	0	6.75922	0	0	0	0	0	0	0	0	0	0	0	0	0	0
Gm13175	0	0	0	0	0	0	0	0	0	0	0	0	0	0	0	0	0
Gm13179	0	0	0	0	0	0	0	0	0	0	0	2.14925	0	0	0	0	0
Prpf18	114.404	136.347	51.258	66.5272	77.1757	87.4551	72.5116	78.7105	52.0172	158.682	153.452	85.7464	78.7026	99.0943	104.951	72.7531	72.2848
Bend7	13.026	39.397	37.8355	141.824	20.9606	41.2067	7.63967	55.9303	20.8784	83.9038	41.3636	67.6885	70.0473	78.9807	68.2183	44.6759	39.8053
Sephs1	310.318	127.015	140.507	103.29	262.085	173.674	154.865	146.221	104.364	153.791	130.375	146.067	106.13	136.644	118.721	109.913	117.154
Phyh	120.105	279.491	225.326	210.898	225.111	288.624	214.117	169.644	184.123	310.767	437.681	180.537	231.728	208.489	281.552	217.76	300.881
Ucma	0	0	0	0	0	0	0	0	0	0	0	0.45469	0	3.26945	0	0	0
Mcm10	203.724	22.0351	24.4896	33.8048	28.6014	11.2546	19.3898	15.6591	9.75254	8.7682	6.80454	12.7586	31.9379	4.84723	21.9988	5.48796	9.10576
Optn	12.0485	47.9618	55.5391	71.382	36.4625	190.188	53.8113	118.874	96.1815	198.304	314.338	97.9759	206.029	100.346	271.784	83.5024	132.693
4930551O13Rik	0.882834	4.43925	0	0	0	2.48703	1.28016	0	0	16.4241	36.3719	0	0	0	0	0	0
Gm26776	0	0	0	0	0	0	0	0	0	0	0	0	0	2.29059	0	0	0
Ccdc3	1.12599	0	0	3.11155	2.5357	0	0	0	0	0	0	1.66628	0	0	0	4.66	2.6516
Camk1d	4.93168	0	0	0	0	0	0	0	1.25577	6.56885	0	0.45469	0	9.22875	4.69705	6.23637	0
Cdc123	547.283	386.389	244.621	328.808	450.843	345.25	392.843	301.946	316.041	448.44	394.568	290.93	232.795	342.577	277.728	384.653	365.786
Nudt5	395.986	294.425	140.82	91.6342	374.556	265.143	275.205	155.242	171.347	292.105	256.831	155.72	118.515	142.297	148.507	219.741	195.99
Gm13199	2.16863	3.00457	0	0	2.1182	0	3.5415	3.63555	0.992069	2.72991	7.95355	3.86361	3.21159	6.5776	4.20967	2.68131	8.32491
Sec61a2	372.541	532.1	225.079	422.372	506.489	502.921	417.694	336.756	295.406	482.902	429.232	427.212	441.609	509.159	618.934	703.693	652.167
Gm13267	0	0	0	6.27339	0	0	0	0	0	1.16958	0	0	0	0	0	0	0
Dhtkd1	19.0388	116.93	106.51	19.9626	20.9812	23.5631	23.703	9.08889	18.3972	55.158	55.3304	28.3701	30.1724	10.3927	45.0596	16.6483	36.3719
Upf2	363.755	587.711	376.216	468.052	439.991	450.822	382.32	487.288	467.751	683.459	663.534	656.225	551.885	557.21	587.006	620.814	645.886
Proser2	26.781	36.1028	14.5927	20.6714	69.9267	94.3484	48.3907	76.8611	27.9231	46.1459	14.8695	27.7955	16.1549	72.3727	34.0656	80.3398	23.5634
Gm10857	0	0	0	0	0	0	0	0	0	0	0	0	0	0	0	0	0
Echdc3	22.5267	63.946	91.803	125.058	29.4364	134.914	79.725	91.6902	43.4211	147.517	130.318	93.8252	103.472	136.792	135.685	154.778	220.366
A230108P19Rik	0	0	0	0	0	0	0	0	0	0	0	0	0	0	0	0	0
Gm13383	0	0	0	0	0	0	0	0	0	0	0	0	0	0	1.86428	0	0
Usp6nl	57.3108	131.542	95.4775	131.753	46.1786	33.1319	35.9051	43.1904	43.8706	87.6453	138.046	72.4759	102.342	67.638	83.6556	49.4162	42.5083
Gm13388	0	0	0	0	0	0	0	0	0	0	0	0	0	0	0	0	0
Gm13391	0	0	0	0	0	0	0	0	0	0	0	1.90934	1.5102	0	0	0	0
Celf2	158.572	442.479	520.468	780.063	115.303	428.488	99.6367	407.012	367.677	478.529	477.32	473.882	566.088	225.674	578.096	251.483	713.319
Gm13389	0	0	0	0	0	0	0	0	0	0	0	0	0	0	0	0	0
Gm26565	0	25.6037	0	3.36271	0	0	0	0	0	29.9189	36.4807	0	0	0	0	0	0
Gm28641	0	0	0	0	0	0	0	0	0	0	0	0	0	0	0	0	0
Gm13211	0	0	0	0	0	0	0	0	0	0	0	0	0	0	0	0	0
1700061F12Rik	0	0	0	0	0	0	0	0	0	0	0	0	0	0	0	0	0
Gm13219	0	4.47726	0	0	1.09026	0	0	0	0	0	0	0	0	0	0	0	0
Gm13218	0	0	0	0	0	0	0	0	0	0	0	0	0	0	0	0	0
Gata3	52.2865	192.854	327.192	292.475	14.6902	6.5968	31.0161	13.1767	41.8328	6.71965	55.2361	9.50735	53.5676	4.25989	32.3647	1.16717	17.4572
Gm13256	3.3798	11.7571	43.9302	27.5049	1.92518	2.1246	3.99045	1.74267	0	0	2.86479	1.59894	16.2482	0	8.02676	0	8.51435
4930412O13Rik	0	0	0	0	0	2.06202	0	0	2.27942	0	0	0	1.48137	0	0	0	0
9230102O04Rik	0.655036	0	0	0	2.51148	2.19866	0	0	0	0	0	0	0	0	0	0	0
Gm13262	0	0	0	0	0	0	0	0	0	0	0	0	0	0	0	0	0
Taf3	293.176	243.236	180.891	244.358	173.995	197.553	190.888	193.632	190.995	267.519	302.309	208.348	171.962	284.384	276.084	220.759	230.763
Atp5c1	1558.56	1427.44	1183.46	1279.48	1756.78	1464.21	1546.31	1207.93	1280.41	1317.72	1362.82	1042.68	1014.04	1322.31	1138.14	1455.87	1351.55
Kin	300.993	261.004	279.341	306.032	225.663	209.482	207.152	291.667	295.687	282.274	294.53	257.195	239.995	266.868	294.148	207.03	223.591
Itih2	0	0	7.54782	0	0	0	0.919178	0	0	0	0	1.82179	0	0	0	0	0
Itih5	13.3922	22.4184	11.6427	90.5845	2.61304	8.98894	12.4189	28.7649	13.4812	70.8306	19.385	34.1462	18.2279	177.424	53.0542	313.6	203.768
Sfmbt2	26.8021	24.7286	14.3414	13.4531	18.2896	25.7138	13.5554	15.2117	28.6712	54.7211	42.9826	25.7358	25.194	71.6281	48.8163	57.948	51.5151
Gm13264	0	0	0	0	0	0	0	0	0	0	0	0	0	0	0	0	0
Prkcq	1.8122	7.66568	0	0	2.25578	2.04752	1.27264	0	1.47075	0	1.54538	1.1221	1.61614	0	0	0	0
Gm38171	0	0	0	0	0	0	0	0	0	0	0	0	0	0	0	0	0
8030442B05Rik	0	0	6.73285	0	0	0	0	0	0	0	0	0	0	0	0	0	0
Gm13293	3.02927	0	0	0	0	0	0	0	0	0	0	0	0	0	0	0	0
Gm13291	0	0	0	0	0	0	0	0	0	0	0	0	0	0	0	0	0
Pfkfb3	41.8063	36.1031	62.1398	35.0453	36.4652	36.697	24.4901	40.8267	45.2999	15.856	22.3188	71.4717	59.8802	24.0554	12.6826	29.8868	13.0715
Gm10851	0.502304	0	0	0	0	0	0	0	1.35303	1.42469	0	0	0	0	0	0	0
Rbm17	810.542	516.114	547.767	537.535	768.277	624.815	670.853	462.184	506.291	506.163	504.901	533.067	481.827	567.65	597.393	541.072	414.626
Gm17490	0	0	0	0	0	0	0	0	0	0	0	0	0	0	0	0	0
Il2ra	0	0	0	0	0	0	0	0	0	0	0	0	0	0	0	0	0
Il15ra	1.88361	2.33388	0	4.92852	1.36948	8.7284	1.36069	1.97828	3.44542	13.6009	1.91893	8.90586	0	31.2512	11.3373	34.5798	23.4859
Fbxo18	124.421	170.505	99.5615	66.2322	190.614	112.818	141.312	166.765	116.235	208.16	201.552	152.864	119.508	94.5685	55.7207	128.882	87.4252
Ankrd16	63.9233	143.225	90.0702	146.946	56.3673	82.7511	93.5745	85.0279	50.9964	163.211	128.526	80.0603	62.2242	174.49	121.028	127.636	113.014
Itga8	33.5703	3.89413	0	3.11155	30.8048	8.71304	6.35809	3.76555	1.28124	2.9186	3.55387	0	0	8.44511	0	2.24502	4.42324
E030013I19Rik	0.390846	0	0	0	5.43981	0	1.42386	0	0	0	0	0	0	0	0	0	0
Mindy3	100.314	88.5644	88.4043	117.436	115.506	96.6445	77.4678	109.842	97.798	129.494	147.18	150.642	167.284	109.087	136.384	87.0894	94.159
Gm37565	0	0	0	0	0	0	0	0	0	0	0	0	0	0	0	0	0
Pter	72.5563	96.7252	74.9947	68.9799	67.0014	29.3232	75.6024	50.8058	69.0658	86.2798	95.718	63.8504	68.0958	56.8934	85.2245	66.0932	48.1839
C1ql3	1.20611	0	0	0	1.78764	0	0	1.91017	0	4.16347	1.40944	1.1416	1.45042	0	1.03555	0	2.75041
Rsu1	382.71	473.007	383.359	387.205	485.66	555.627	398.977	415.056	429.708	540.473	536.551	480.812	457.113	394.544	321.543	453.454	521.53
Cubn	0.828741	0	7.91463	0	1.32875	0	1.10934	2.45387	1.43083	2.83144	1.36932	0.73905	3.22816	0	0	0	0
Trdmt1	25.7169	9.16552	30.5279	11.0287	14.1013	10.3893	3.78975	10.1505	12.5843	5.86376	8.32847	14.8386	23.1006	4.91104	8.20445	15.5431	20.1845
Vim	1403.74	2305.82	2158.31	1898.02	1295.02	2296.7	1977.87	1881.81	1815.86	2012.32	1997.97	1789.5	1547.96	1905.04	1576.13	1518.42	1444.75
St8sia6	0	0	0	0	0	2.13196	0	0	1.09356	0	2.3761	1.83938	0	0	0	2.25878	0
Gm37126	0	0	0	0	0	0	0	0	0	0	0	0	0	0	0	0	0
Hacd1	372.264	298.017	446.92	282.317	524.191	446.837	512.451	254.664	447.292	193.449	366.064	276.486	471.986	158.431	218.365	182.301	247.868
Stam	143.016	205.583	177.794	116.111	156.777	130.469	135.869	166.322	149.732	219.027	203.131	208.814	176.505	164.508	105.986	109.924	99.291
Tmem236	0	0	0	0	0	0	0	0	0	0	0	1.12052	0	0	0	0	0
Mrc1	2.57312	10.7429	0	0	0	1.81725	1.40326	3.06256	0	0	0	1.56968	1.64985	0	0	3.79649	2.57363
Slc39a12	0	0	0	0	0	0	0	0.499512	0	0	0	1.97726	0	0	0	0	17.7155
Cacnb2	30.1299	499.886	227.492	101.255	25.4289	100.387	82.4606	38.511	111.971	219.187	583.032	83.0556	226.987	31.841	169.119	60.3331	177.247
Gm10848	3.02389	121.552	24.5902	33.3468	0	6.65875	7.15762	10.5761	26.656	61.1584	195.096	24.4138	42.0757	7.36546	29.7458	11.2386	31.9249
Gm13269	0	96.8791	27.9174	17.5145	0	0	4.39231	3.6324	3.31939	25.5452	90.3729	12.1795	25.98	6.04473	17.0326	9.71243	7.79
Nsun6	122.27	154.361	152.869	112.571	103.108	101.921	71.7857	61.2831	78.9615	173.766	133.167	103.619	91.034	89.6318	98.685	83.7941	94.0663
Arl5b	291.77	497.988	343.572	245.639	225.828	235.853	143.248	353.075	352.135	318.235	383.601	479.308	529.853	207.19	266.021	170.868	216.585
Malrd1	0	0	0	0	0	0	0	0	0	0	2.34764	0	0	0	0	0	0
Plxdc2	172.802	334.814	175.664	169.943	73.4175	52.8306	99.0837	71.3981	83.2182	237.126	209.443	112.881	125.879	316.939	120.283	459.767	397.401
Gm13322	0	0	0	0	0	0	0	0	0	0	0	0	0	0	0	0	0
Nebl	41.533	22.8272	28.1873	9.63623	4.14295	1.69806	8.8589	8.72657	6.34107	5.45269	6.67577	14.3299	22.241	10.0637	6.90981	3.72073	0
Gm13324	0	0	0	0	0	0	0	0	0	0	0	0	0	0	0	0	0
H2al2a	1.32459	0	0	0	4.34668	3.35953	1.18772	0	0	1.81125	0	3.44258	0	2.59401	0	2.2701	0
A930004D18Rik	49.2619	47.2303	50.6807	48.6401	25.6681	13.7236	32.8488	20.6761	30.5707	23.6391	12.1516	11.6756	18.9398	8.84214	13.6646	8.04723	27.5832
Gm13330	0	0	0	0	0	0	0	0	0	0	0	0	0	0	0	0	0
Skida1	44.7114	0	8.09403	5.0966	33.516	28.7272	12.6603	6.39634	13.1944	12.7998	8.01556	10.9895	9.16609	13.5887	17.1831	8.12938	12.6134
Mllt10	523.775	394.571	229.811	412.28	359.399	390.372	377.511	315.355	237.84	448.047	450.898	390.825	303.626	441.391	409.746	349.116	385.314
Dnajc1	324.689	499.735	322.347	446.993	211.515	494.456	406.258	330.523	304.053	616.633	567.612	423.831	367.851	480.042	533.223	514.772	549.959
Commd3	640.526	546.904	524.99	657.582	528.02	547.345	524.232	515.153	447.729	640.619	513.908	514.644	401.693	897.833	801.36	806.542	712.375
Bmi1	105.966	115.776	42.2989	64.1469	95.9584	31.3415	41.4487	67.0203	41.7477	129.869	82.7343	96.9841	65.4681	83.8245	54.978	57.8523	88.782
Spag6	0	0	0	0	0	0	0	0	0	1.76011	1.71386	0	0	0	0	1.93398	2.93006
Carlr	0	0	0	0	0	0	0	0	0	0	0	0	0	0	0	0	0
Pip4k2a	36.7364	54.379	60.36	25.2245	23.4157	34.5413	21.7741	19.5004	28.1964	34.347	50.6742	16.8942	13.4212	30.7411	16.2581	14.4457	9.3817
4930426L09Rik	1.49583	4.43925	0	5.58298	6.14284	1.26681	0	0	2.90439	1.4486	1.49636	2.77568	0	2.68026	2.18747	0	2.1175
Armc3	0	0	0	0	0.924288	0	0	0	0	0	1.8357	0	0	0	0	0	2.32385
4930447M23Rik	0	0	0	0	0	0	0	0	0	1.34731	1.79149	0	0	0	0	0	0
Msrb2	146.385	143.072	88.4359	154.484	102.129	244.713	162.366	166.869	194.271	417.282	337.231	318.69	225.646	211.758	343.933	193.862	251.222
Gm33940	0	9.30471	0	0	1.20884	0	0	1.63885	0	1.26789	1.70686	0	1.57798	2.13577	2.67827	0	0
Gm13344	0	0	0	0	0	0	0	0	0	0	0	0	0	0	0	0	0
Ptf1aos	0	0	0	0	0	0	0	0	0	0	0	0	0	0	0	0	0
Ptf1a	0	0	0	0	0	0	0	0	0	0	0	0	0	2.50538	0	0	0
4921504E06Rik	0	0	0	0	0	0	0	0	0	0	0	0	0	0	0	0	0
Gm13348	0	0	0	0	0	0	0	0	0	0	0	0	0	0	0	0	0
Otud1	41.8047	27.3391	71.8217	27.9607	25.1468	23.528	34.7174	62.488	46.4894	18.6873	22.8713	68.2344	50.1504	17.7663	22.6486	41.7413	24.6442
Gm13346	0	0	0	0	0	0	0	0	0	0	0	0	0	0	0	0	0
Etl4	113.304	82.3817	27.3925	161.334	134.844	64.7848	41.6955	329.771	54.3419	845.278	151.417	566.765	145.249	611.369	230.428	568.304	490.259
Gm17171	0	0	0	0	0	2.0627	0	0	0	0	0	0	0	0	0	0	0
Gm13335	0	0	0	0	0	0	0	0	0	0	0	0	0	0	0	1.99537	0
Gm13362	0	13.9902	0	0	0	0	0	0	0	59.7168	3.45197	0	0	12.1866	5.58414	0	2.51914
Arhgap21	109.822	325.256	190.18	206.12	82.3591	288.464	123.091	171.6	85.2292	416.8	333.723	184.368	178.306	148.689	206.836	91.2812	105.56
Gm13375	1.33023	4.47726	0	2.71332	1.518	3.94934	0	0	3.81231	14.1551	14.0807	1.1221	1.75331	2.18447	0	4.15668	0
Gm13376	0	0	0	0	0	0	0	0	0	0	0	0	0	0	0	0	0
Enkur	6.96511	20.7091	15.133	20.0362	10.7829	12.3744	3.74034	6.21362	9.84506	0.959109	6.25862	29.5018	32.931	16.5948	9.79214	13.6104	5.67255
Thnsl1	44.8836	37.6075	44.2705	41.1351	32.4425	41.7082	35.6804	25.9679	26.2245	67.2901	56.3743	39.4597	46.6368	26.986	40.8784	47.1141	49.5201
Gm13327	0	0	0	0	0	0	0	0	0	0	0	0	0	0	0	0	0
Gpr158	0.469451	0	0	0	0	0	0	0	0	0	0	0	0	0	0	0	0
Myo3a	0	0	0	0	0	1.77982	0	0	0	0	0	0	0	0	0	0	0
Gad2	0	0	0	0	0	0	0	0	0	0	0	2.69489	1.91693	0	0	1.80314	0
1700092C17Rik	0	0	0	0	0	0	0	0	0	0	0	0	0	0	0	0	0
Apbb1ip	1.24057	2.41935	0	0	0	2.47873	0	0.530079	0	0	1.45841	1.15797	10.3163	9.65587	9.63607	9.47711	14.4577
Pdss1	83.1665	20.5431	21.6828	22.698	39.3501	36.6526	42.5681	17.6679	27.6163	19.64	18.8262	21.0518	30.433	23.2473	24.549	26.9202	9.86536
Abi1	169.532	390.737	305.177	329.276	163.46	194.182	167.174	246.923	251.979	471.814	436.463	377.827	338.969	306.361	311.763	274.845	308.669
Acbd5	155.913	302.564	231.502	213.648	180.651	278.316	206.258	310.324	272.095	424.98	400.65	291.974	296.34	234.961	297.685	194.779	235.461
Mastl	109.352	8.43441	45.2403	11.0453	9.33068	2.31093	6.17606	29.5428	36.8837	16.6064	16.6011	43.6933	55.8366	6.05721	9.12288	10.729	4.29548
Yme1l1	453.543	558.726	483.462	296.573	469.513	404.962	328.35	430.099	466.709	628.57	636.179	468.674	536.424	287.205	295.805	281.19	275.905
4931423N10Rik	0	0	0	0	0	0	0	0	1.53069	0	0	0	0	0	2.22038	0	0
Nxph2	0	0	0	0	1.17681	0	0	0	0	0	0	0	0	0	0	0	0
Spopl	147.994	233.591	139.274	144.996	144.86	160.959	138.231	106.937	82.5174	310.277	267.687	130.184	110.093	228.304	206.791	209.343	171.074
Hnmt	6.1163	19.5843	67.5506	12.6431	11.324	7.69189	6.30599	12.4367	31.6536	33.542	37.1807	100.022	93.8291	59.3479	53.8618	59.0141	72.1185
Tbpl2	0	0	0	0	0	0	0	0	0	0	0	0	0	0	0	0	0
Il1f8	0	0	0	0	0	0	0	0	0	0	0	0	0	0	0	0	0
Il1f9	0	0	0	0	0	0	0	0	0	0	0	0	0	0	1.85717	0	0
Il1f6	0.841601	0	0	0	0	0	0	1.60666	0	0	0	0	0	2.37586	0	0	0
Il1f5	0	0	0	0	0	0	0	0	0	0	0	0	0	0	0	0	0
Il1f10	0	0	0	0	0	0	0	0	0	0	0	0	0	0	0	0	0
Gm13411	0	0	0	0	0	0	0	0	0	0	0	0	0	0	0	1.7054	0
Il1rn	1.17968	4.25347	0	20.8337	0	0	0	1.54897	0	1.39333	0	0	0	1.86331	0	8.08478	10.9085
Psd4	3.15121	0	0	0	1.37925	7.80412	2.78183	5.3813	2.54525	7.13872	0	10.2466	1.97792	19.0158	2.46334	75.8565	37.7108
Pax8	32.722	19.2523	15.7668	50.3978	77.3892	103.948	33.732	168.672	17.6946	16.7397	44.2519	10.8316	0	89.1887	11.0877	0	2.77318
Gm13417	0	0	0	0	0	0	0	0	0	0	0	0	0	0	0	0	0
Cacna1b	3.77419	0	0	0	5.09987	1.83153	0	3.93577	3.48167	0	3.56201	2.03554	0	0	0	0	0
Ehmt1	611.556	565.291	377.564	387.56	453.665	473.36	478.162	389.269	405.526	644.182	599.923	417.83	343.86	407.563	416.676	455.063	468.411
Arrdc1	34.1469	85.9737	59.3555	129.927	38.8065	84.5888	68.6245	62.6472	65.0521	76.5584	88.4797	67.3084	65.0411	113.81	115.168	101.501	104.009
Zmynd19	137.047	169.138	62.3117	119.939	148.088	124.164	117.798	100.867	105.121	137.407	139.737	95.8793	93.153	98.1982	83.6087	81.8254	69.3284
Dph7	58.6023	48.4027	49.0092	76.9701	82.4408	72.3082	57.4083	49.2587	49.893	59.5377	54.5095	51.9751	34.2689	80.0447	103.692	91.1911	33.216
Mrpl41	390.774	263.371	211.559	375.05	293.069	474.006	502.244	296.38	324.723	373.189	390.843	308.484	302.282	451.436	512.485	393.163	409.837
Pnpla7	11.7481	31.4713	26.3858	25.3551	9.40668	12.4221	26.5564	17.0795	27.1624	53.7611	56.8076	23.6097	31.9344	32.1491	25.4027	10.9363	21.7147
Nsmf	75.7482	117.701	30.758	131.449	58.9002	111.864	70.1687	64.5419	44.2786	155.295	111.413	103.429	75.6454	74.2804	101.454	97.1947	69.5176
Entpd8	0	0	0	0	0	0	0	0	0	0	0	0	0	0	0	0	0
Noxa1	0	0	0	0	0	0	3.85544	2.04445	0	0	0	0	3.5813	0	0	0	0
Gm13387	0	0	0	0	0	0	0	0	0	1.28797	0	0	0	0	0	0	0
Nrarp	2.49319	0	7.17665	4.01559	2.49811	1.1916	2.81909	1.40867	0	4.0586	0	5.00159	1.43371	8.15647	5.78126	64.3629	259.53
Gm38287	1.44638	0	0	0	0	0	1.05739	0	0	1.48407	0	2.00561	0	0	0	0	2.74121
Tor4a	8.27858	16.3893	55.1609	30.1531	16.6991	26.408	28.2995	10.9984	14.8904	29.6004	40.2132	10.4834	23.1451	14.6973	25.3542	21.2145	31.5393
Nelfb	281.907	301.365	245.779	193.306	275.529	247.855	255.659	186.802	176.685	231.246	226.488	232.554	167.222	229.682	229.741	226.883	217.131
Stpg3	1.05433	0	0	0	0	0	0	1.28578	0	1.71636	0	1.77008	3.08062	0	0	0	0
Fam166a	0	0	0	0	0	0	0	0	0	1.34516	1.89551	0	0	2.13696	0	0	0
Tubb4b	1194.05	272.221	696.897	514.386	352.149	481.266	322.834	663.336	635.494	442.055	508.993	607.349	742.617	371.322	380.768	335.348	371.943
Slc34a3	0	0	0	0	0	0	0	0	0	0	0	0	0	0	0	0	0
Rnf224	0	0	0	0	0	0	0	0	0	0	0	0	1.70225	0	0	0	0
Cysrt1	0	0	0	0	1.23568	0	0	0	0	0	0	0	0	0	0	1.75955	0
Rnf208	13.1489	41.6353	45.3862	23.7075	18.5745	26.662	20.7754	34.7543	14.2187	24.3422	13.0006	7.77164	13.6396	8.94873	5.64794	4.12167	1.42838
AL732309.1	0	0	0	0	0	0	0	0	1.09356	0	0	0	0	0	0	0	0
Ndor1	1.6315	14.9744	0	10.4957	13.1283	10.538	11.6791	4.91537	4.27189	8.83412	9.33306	9.04197	8.15492	9.63241	13.5082	6.35735	4.58601
AL732309.2	0	0	0	0	0	0	0	0	0	0	0	0	0	0	0	0	0
Tmem203	146.538	184.257	180.392	200.783	132.286	321.032	244.262	201.341	207.574	254.351	258.543	189.237	181.086	232.592	322.039	211.995	221.3
Tprn	30.2177	80.1737	80.5811	75.6996	23.0909	24.0685	21.6451	20.947	20.1964	17.1577	33.9245	18.6564	17.8645	27.7752	24.6028	18.5725	13.3349
Ssna1	636.196	370.486	457.561	325.478	429.914	452.419	429.882	260.117	313.064	363.853	311.421	248.84	199.577	297.088	323.778	323.165	241.006
Anapc2	312.958	359.409	232.445	283.841	247.027	270.237	253.324	239.47	246.631	391.34	406.914	268.793	153.394	347.347	273.135	284.614	252.983
Tmem210	0	0	0	0	0	0	0	1.43909	1.13086	0	0	0	0	0	0	0	0
Lrrc26	0	0	0	0	0	0	0	0	0	0	0	0	0	0	0	0	0
Grin1	0.675049	0	0	0	0	0	1.18772	0	0	0	0	0	0	0	1.93034	0	0
Grin1os	0.997454	0	0	0	0	0	0	0	0	0	0	0	0	0	0	0	0
AA543186	16.2399	7.32194	9.6905	0	13.4485	8.02533	9.56321	14.8125	2.42275	13.1995	16.4534	1.77899	9.451	1.23018	3.50119	3.36309	2.43294
Man1b1	138.49	119.611	156.518	119.04	110.709	135.255	132.184	97.724	93.7569	137.1	129.084	140.38	73.4438	106.343	76.548	138.753	119.413
Dpp7	31.1555	32.2169	37.6966	37.8842	19.6562	52.8971	28.6802	51.99	40.1346	64.955	47.5356	54.092	38.5565	38.7336	36.1476	39.3466	18.6605
Uap1l1	56.3393	173.54	279.853	217.086	46.256	42.2793	86.7921	32.9239	78.2553	87.5108	127.338	70.0154	125.473	88.312	143.615	70.2772	69.3735
Sapcd2	134.46	0	9.46904	3.43061	2.29274	1.74764	7.73312	1.1529	2.67657	0	0	0	0	7.0327	6.00815	7.96389	2.74895
Entpd2	1.08501	0	6.55648	8.02445	0	2.06315	0	3.38208	3.87987	0	6.24585	1.61169	4.06892	0	3.93618	1.88836	32.3991
Npdc1	41.0221	139.841	292.141	274.507	43.008	171.586	53.8023	177.975	97.1638	172.857	158.926	262.9	211.971	256.232	105.933	235.458	120.503
Fut7	0	0	0	0	0	0	0	0	0	0	0	0	0	0	0	0	0
Abca2	15.9737	56.7013	44.0445	29.0041	9.3887	36.308	21.167	25.7955	31.9085	84.4494	54.1145	31.6907	55.2279	47.8864	39.5569	47.5409	35.4644
Paxx	58.2299	211.352	152.992	262.681	70.0714	115.142	57.8651	136.371	98.1358	124.609	171.102	128.306	158.192	162.634	188.308	99.3162	158.687
Clic3	3.19419	11.4378	8.25969	82.438	0	0	0	3.50011	1.25577	2.62994	1.42881	1.04401	0	5.82598	3.27622	3.66537	2.77343
Ptgds	10.5225	47.7185	124.552	148.397	25.5741	86.3307	30.1172	111.315	42.5874	215.591	18.7593	199.449	23.0155	260.872	90.3405	269.817	145.315
Lcn12	0	0	0	4.59485	0	4.85244	0	1.61111	2.33294	0	0	0	3.13708	0	0	3.38369	2.72159
C8g	14.7334	31.5595	16.0732	13.5337	3.24797	29.4922	10.0212	24.0123	15.1004	16.9804	26.8438	21.012	29.8978	15.702	23.8823	17.6438	21.1502
Fbxw5	129.024	114.676	142.535	190.005	166.938	171.793	120.083	132.043	121.117	145.63	126.529	157.914	136.999	196.394	189.855	170.118	127.465
Traf2	118.569	59.4517	102.393	36.7951	126.752	41.9058	73.3644	57.3179	56.8067	47.643	54.5875	47.9436	35.2182	103.379	91.1043	78.1691	61.3057
Edf1	1057.38	865.269	895.661	1014.08	1071.57	1276.78	1196.32	965.591	990.905	873.336	878.569	971.197	882.489	702.202	682.912	827.151	759.084
Mamdc4	3.29932	11.0299	7.41921	2.76625	2.89291	0	4.71774	3.56734	1.35838	9.87581	9.41685	1.88755	0	4.07118	6.16827	0	0
Phpt1	498.302	242.936	472.647	419.673	688.124	204.319	264.583	547.019	498.604	175.468	183.193	426.604	369.865	289.328	365.833	323.604	383.479
Gm996	6.15934	18.5625	22.4244	13.3776	0	0	1.40739	0	1.14038	0	5.22764	0	6.84885	0	1.79694	0	0
Gm26702	0	0	0	0	0	0	0	0	0	0	0	0	0	0	0	0	0
Rabl6	427.408	472.354	349.759	335.478	364.594	390.981	357.159	334.459	318.561	593.982	568.481	410.218	340.411	318.527	451.701	245.107	385.156
Fcnaos	1.18084	0	0	0	0	0	1.04897	0	1.37235	0	0	2.27832	0	0	0	0	3.13637
Ccdc183	0	0	0	0	0	0	0	0	0	1.36287	5.26152	0	0	0	0	0	0
Tmem141	122.494	231.521	289.787	136.528	142.686	403.923	346.786	256.028	317.977	264.611	350.189	216.694	297.077	136.755	172.565	84.4162	111.04
Fcna	0	0	0	0	0	0	0	0	0	0	0	0	0	0	0	0	0
Lcn8	0	0	0	0	0	0	0	6.19379	3.15112	0	1.62569	0	0	0	0	0	0
Lcn5	0	0	0	0	0	0	0	0	0	0	0	0	0	0	0	0	0
Lcn6	0	0	0	0	0	0	0	0	0	0	0	0	0	0	0	0	0
Lcn10	0.820466	0	0	0	0	0	0	0	0	0	0	0	0	0	0	0	0
Obp2a	3.65317	0	0	0	7.4008	28.8324	11.138	10.4118	9.3468	1.50769	0	2.37685	0	4.39057	0	0	0
A230005M16Rik	45.3175	154.85	84.0621	66.0528	60.3168	123.535	104.265	98.0043	128.822	148.703	174.803	116.218	139.233	71.7664	165.045	42.7427	49.9374
Bmyc	1117.32	1714.38	1084.89	1108.73	1576.93	2088.91	2322.07	1484.18	1982.2	2147.83	2166.95	1619.39	1426.17	1535.44	1694.48	1467.07	1393.01
Obp2b	0	0	0	0	0	0	0	0	0	0	0	1.55217	1.53129	0	0	0	0
Lcn3	0	0	0	0	8.84587	3.79868	9.66185	4.96576	22.4332	1.24321	3.49668	0	2.02573	0	0	0	0
Lcn11	1.29395	0	0	0	8.9752	3.04831	12.3406	6.49224	3.78649	1.47135	3.30958	0	0	1.48631	0	0	0
Gm13539	0	0	0	0	20.4085	4.02908	9.35683	0	0	0	0	0	0	0	0	0	0
Glt6d1	0	0	0	0	0	0	1.37472	0	0	1.12093	0	0	1.13884	0	0	0	0
Lcn9	0	0	0	0	0	0	0	0	0	0	0	0	0	0	0	0	0
Sohlh1	33.9033	41.4365	36.1277	24.4486	19.5042	69.4512	107.959	24.871	42.5236	35.9126	25.938	52.2412	28.9939	54.0317	38.9036	37.5017	30.3346
Kcnt1	40.0066	179.775	96.8006	62.8369	47.4395	145.97	201.483	100.708	164.075	286.3	359.12	120.128	115.411	117.25	137.034	73.6479	60.483
Camsap1	230.504	365.014	229.172	215.328	133.586	194.861	172.179	192.872	185.951	404.455	378.762	263.839	221.193	178.827	207.107	208.87	222.353
Ubac1	344.018	239.071	238.131	221.797	255.824	216.433	190.988	117.09	147.393	216.781	228.592	163.861	137.879	132.744	198.865	145.908	93.792
Nacc2	73.2003	151.175	73.533	100.483	69.8003	104.582	89.417	125.691	75.8753	193.771	184.128	127.213	126.459	178.011	162.156	123.952	144.573
Gm13554	0	0	0	0	0	0	0	0	0	0	0	0	0	0	0	0	0
Tmem250-ps	77.6145	53.6872	51.3719	109.65	80.5687	87.659	51.8958	55.9014	50.0994	66.7407	84.6284	82.8449	60.9921	68.8503	123.401	101.738	108.851
1810012K08Rik	0	4.95285	0	0	0	0	0	0	0	1.52456	0	0	0	0	0	0	0
Gm13553	0	0	0	0	0	0	0	0	0	0	0	0	0	0	0	0	0
Lhx3	0	0	0	0	0	0	0	0	0	0	0	0	0	0	0	0	0
Gm27196	0	0	0	0	0	0	0	0	0	0	0	0	0	0	0	0	0
Qsox2	56.2025	73.2851	21.6989	61.4998	54.4991	45.1527	57.2421	25.4822	42.1597	61.1472	53.527	29.9589	42.043	58.6237	42.7432	83.0129	65.8809
Ccdc187	11.4662	230.753	70.1121	61.5321	4.81136	11.0782	12.748	27.8527	30.0938	227.947	164.35	69.9148	53.769	67.9518	56.8415	115.926	108.737
Gpsm1	110.249	89.8144	125.959	98.028	74.7403	65.5029	39.9653	112.42	77.1241	174.668	91.8147	149.211	102.224	192.407	91.786	183.945	120.305
Dnlz	383.343	345.637	264.662	295.216	353.959	562.332	545.915	389.742	402.958	370.047	393.188	291.302	337.529	206.641	241.98	342.34	269.176
[truncated: 29,057 more rows]
