# Supplementary material for: Two distinct pathways of pregranulosa cell differentiation support follicle formation in the mouse ovary
Source: Proc Natl Acad Sci U S A. 2020 Aug 5;117(33):20015–26. doi: 10.1073/pnas.2005570117 (PMC7443898; doi:10.1073/pnas.2005570117)
Supplement: Supplementary File [file pnas.2005570117.sd04.xlsx]

## Sheet: 0 Epithelial_0
Dataset S4: Marker genes for each somatic cell cluster
gene name	p_val	avg_logFC	pct.1	pct.2	p_val_adj
Hmgb2	0	2.15795	0.998	0.568	0
Pclaf	0	2.09471	0.967	0.081	0
Top2a	0	1.90606	0.937	0.072	0
Cenpf	0	1.75747	0.898	0.051	0
Ube2c	0	1.67861	0.865	0.082	0
Birc5	0	1.56891	0.956	0.1	0
H2afz	0	1.4695	0.998	0.947	0
Hmga2	0	1.45784	0.96	0.285	0
Cenpa	0	1.38892	0.803	0.077	0
Smc4	0	1.32985	0.944	0.253	0
Smc2	0	1.2815	0.937	0.248	0
Ccnb1	0	1.22902	0.779	0.04	0
Cdca8	0	1.22486	0.907	0.081	0
Cdc20	0	1.21255	0.735	0.051	0
Cenpe	0	1.18186	0.786	0.042	0
Cdk1	0	1.17217	0.858	0.101	0
Tpx2	0	1.13914	0.822	0.029	0
Rrm2	0	1.13869	0.756	0.075	0
Prc1	0	1.12057	0.752	0.047	0
Nusap1	0	1.02184	0.701	0.022	0
Cdca3	0	1.0163	0.798	0.038	0
Ccnb2	0	1.01348	0.731	0.048	0
Spc25	0	1.0037	0.81	0.034	0
Spc24	0	0.959698	0.838	0.06	0
Mki67	0	0.957974	0.743	0.036	0
Ccna2	0	0.915875	0.801	0.027	0
Upk3b	0	0.89488	0.728	0.087	0
Hmmr	0	0.854522	0.677	0.013	0
Tmem108	0	0.853148	0.677	0.073	0
Incenp	0	0.834143	0.715	0.064	0
Racgap1	0	0.812403	0.731	0.027	0
Fbxo5	0	0.784182	0.677	0.068	0
Knstrn	0	0.743914	0.638	0.028	0
Mis18bp1	0	0.735494	0.65	0.031	0
Tk1	0	0.705679	0.652	0.042	0
Aurkb	0	0.701976	0.663	0.017	0
Tacc3	0	0.685011	0.678	0.038	0
Sgo1	0	0.68474	0.682	0.035	0
Kif15	0	0.659475	0.641	0.021	0
Kif23	0	0.658045	0.603	0.051	0
Pbk	0	0.646026	0.633	0.043	0
Kif20b	0	0.640524	0.636	0.064	0
Kif22	0	0.63994	0.636	0.055	0
Fn1	0	0.620152	0.568	0.061	0
Aurka	0	0.605754	0.557	0.024	0
Plk1	0	0.598793	0.555	0.013	0
Ncapg	0	0.587348	0.591	0.017	0
Clspn	0	0.582493	0.582	0.039	0
Kif2c	0	0.578539	0.585	0.015	0
Kif20a	0	0.576002	0.571	0.018	0
Cdca2	0	0.571505	0.555	0.011	0
Bub1b	0	0.565741	0.624	0.031	0
Mad2l1	0	0.561396	0.638	0.073	0
Cenpm	0	0.556362	0.652	0.052	0
Cenph	0	0.542498	0.596	0.051	0
Ckap2l	0	0.538529	0.531	0.013	0
Ncapd2	0	0.536722	0.636	0.069	0
Cenpk	0	0.52961	0.633	0.072	0
Knl1	0	0.529133	0.554	0.012	0
Aspm	0	0.524636	0.485	0.013	0
Shcbp1	0	0.524014	0.587	0.02	0
Kif11	0	0.521135	0.541	0.02	0
Esco2	0	0.500209	0.499	0.021	0
Bub1	0	0.485761	0.559	0.013	0
Pimreg	0	0.484661	0.471	0.008	0
Rad51ap1	0	0.479315	0.504	0.03	0
Rad51	0	0.473935	0.529	0.035	0
Kif4	0	0.469157	0.511	0.01	0
Sgo2a	0	0.457089	0.455	0.011	0
Cit	0	0.448854	0.538	0.037	0
Psrc1	0	0.443031	0.448	0.014	0
Ndc80	0	0.420011	0.496	0.009	0
Dlgap5	0	0.415496	0.462	0.012	0
Diaph3	0	0.410802	0.475	0.037	0
Ckap2	0	0.405969	0.459	0.025	0
Ska1	0	0.394182	0.459	0.006	0
Arhgap11a	0	0.388378	0.452	0.029	0
Melk	0	0.375538	0.459	0.013	0
Nuf2	0	0.373484	0.436	0.011	0
Depdc1a	0	0.366972	0.406	0.005	0
Ect2	0	0.361781	0.422	0.019	0
Ccnf	0	0.348245	0.373	0.014	0
Cdca5	0	0.342785	0.424	0.014	0
Ncaph	0	0.331921	0.453	0.028	0
Spag5	0	0.315236	0.406	0.012	0
Kifc1	0	0.314053	0.378	0.012	0
Anln	0	0.304061	0.374	0.015	0
Mxd3	0	0.295843	0.339	0.007	0
Eme1	0	0.292006	0.387	0.008	0
Cep55	0	0.290682	0.357	0.004	0
Ttk	0	0.277973	0.353	0.008	0
Ska3	0	0.26669	0.351	0.008	0
Cdc25c	0	0.251657	0.308	0.005	0
Cks1b	1.10933e-307	1.20431	0.993	0.56	3.4448e-303
Aunip	4.87735e-307	0.271495	0.343	0.013	1.51456e-302
Cenpw	1.23966e-305	0.690248	0.777	0.145	3.84951e-301
Exo1	1.50112e-300	0.324609	0.394	0.023	4.66144e-296
Myl7	3.18558e-300	0.821065	0.51	0.049	9.89217e-296
Dbf4	8.20305e-297	0.566614	0.673	0.102	2.54729e-292
Gmnn	5.27342e-294	0.826302	0.8	0.178	1.63755e-289
Lmnb1	1.17242e-293	1.01424	0.953	0.36	3.64073e-289
H2afx	4.49935e-293	1.3351	0.951	0.39	1.39718e-288
Dlk1	1.06774e-291	1.14734	0.824	0.189	3.31565e-287
Tuba1b	7.18752e-291	1.2418	0.995	0.886	2.23194e-286
Hmgb1	1.3915e-289	0.972985	0.996	0.987	4.32102e-285
Ptma	9.36072e-288	0.840233	0.998	0.999	2.90679e-283
Stmn1	1.61272e-287	1.30678	0.996	0.828	5.00799e-283
C330027C09Rik	6.19098e-287	0.318065	0.394	0.024	1.92249e-282
Kpna2	1.12931e-283	0.517275	0.496	0.049	3.50685e-279
Hmgn2	1.23482e-277	1.16262	0.996	0.848	3.83448e-273
Ran	6.28024e-272	1.04865	0.995	0.885	1.9502e-267
Tyms	1.06973e-271	0.842375	0.84	0.221	3.32183e-267
Tm4sf5	1.15379e-270	0.561429	0.573	0.073	3.58287e-266
Plk4	1.60841e-270	0.406681	0.529	0.061	4.99458e-266
Tubb5	7.65699e-270	1.02921	0.998	0.97	2.37773e-265
Lrrn4	5.71178e-268	0.312406	0.374	0.024	1.77368e-263
Cks2	1.82794e-267	1.31238	0.946	0.417	5.67631e-263
Ezh2	2.80687e-261	0.921263	0.921	0.328	8.71616e-257
Atad2	2.14647e-259	0.816837	0.759	0.173	6.66542e-255
Cenpn	4.30665e-254	0.340607	0.415	0.036	1.33734e-249
Fbln1	4.79123e-252	0.472675	0.615	0.096	1.48782e-247
Asf1b	4.93121e-251	0.291366	0.38	0.028	1.53129e-246
Meis2	1.14532e-249	0.814197	0.756	0.165	3.55655e-245
Ccdc34	5.72723e-249	1.00922	0.977	0.551	1.77848e-244
Uhrf1	6.9109e-247	0.542937	0.619	0.101	2.14604e-242
Cdkn3	1.15716e-246	0.37793	0.373	0.028	3.59334e-242
Spdl1	1.47148e-246	0.260038	0.337	0.021	4.56938e-242
Cenpq	7.98294e-244	0.494909	0.677	0.123	2.47894e-239
Rfc5	8.71635e-244	0.440369	0.585	0.089	2.70669e-239
Rfc4	2.29258e-243	0.608936	0.764	0.179	7.11916e-239
Nasp	2.09773e-241	1.05407	0.988	0.614	6.51409e-237
Tmpo	2.59583e-241	0.911178	0.956	0.454	8.06084e-237
Anp32b	1.12115e-239	0.871783	0.998	0.873	3.4815e-235
mt-Co1	1.30538e-239	-1.06475	0.995	0.995	4.05359e-235
Wnt5a	4.92828e-239	0.563371	0.536	0.076	1.53038e-234
2610318N02Rik	6.77176e-239	0.269382	0.36	0.026	2.10283e-234
H2afv	5.56167e-238	0.942022	0.991	0.848	1.72707e-233
Fignl1	1.2628e-237	0.33329	0.425	0.042	3.92136e-233
Mdk	4.33418e-234	1.12637	0.995	0.583	1.34589e-229
Dtl	2.3198e-232	0.61095	0.67	0.13	7.20368e-228
Cenpp	3.25391e-232	0.301077	0.406	0.038	1.01044e-227
Ube2t	1.79484e-230	0.299679	0.397	0.036	5.57352e-226
Kif18a	5.96196e-225	0.291548	0.308	0.019	1.85137e-220
mt-Co3	1.00084e-222	-0.796469	0.995	0.997	3.10791e-218
Ppia	1.17536e-222	0.597316	0.996	0.997	3.64985e-218
Trip13	4.01262e-222	0.35933	0.525	0.075	1.24604e-217
Npm1	7.13147e-221	0.782336	0.996	0.991	2.21454e-216
Nr2f2	2.69488e-219	0.878369	0.822	0.248	8.36842e-215
Prim1	6.64791e-219	0.442016	0.547	0.087	2.06437e-214
Gstm1	2.74758e-218	-1.76126	0.46	0.913	8.53206e-214
Ncapg2	9.4534e-217	0.379397	0.471	0.061	2.93556e-212
Csrp2	1.6552e-216	0.459171	0.596	0.104	5.13988e-212
Nucks1	1.60825e-214	0.897459	0.984	0.663	4.9941e-210
Hoxd9	2.62025e-214	0.749865	0.735	0.191	8.13667e-210
Hirip3	3.31772e-213	0.525922	0.659	0.14	1.03025e-208
Nrk	1.12607e-212	0.390723	0.38	0.037	3.49679e-208
Tcf21	1.2488e-211	0.474773	0.387	0.039	3.87791e-207
Fabp5	2.93148e-211	0.658931	0.641	0.136	9.10312e-207
Gstm2	5.23078e-211	-1.63681	0.573	0.919	1.62431e-206
Gpc6	8.27299e-211	0.374668	0.453	0.057	2.56901e-206
Selenoh	9.98904e-211	0.832457	0.975	0.678	3.1019e-206
Unc5b	6.42631e-209	0.287585	0.351	0.031	1.99556e-204
Ube2s	1.0216e-208	0.919672	0.991	0.815	3.17238e-204
Clmp	3.89604e-204	0.370653	0.424	0.051	1.20984e-199
Hist1h2ap	5.92179e-202	2.13632	0.645	0.173	1.83889e-197
Hbb-y	2.3883e-200	0.567963	0.919	0.296	7.41637e-196
Hmgn1	3.44328e-200	0.688667	0.998	0.97	1.06924e-195
Ranbp1	4.56679e-199	0.857019	0.991	0.843	1.41812e-194
Grb10	2.07634e-198	0.686901	0.873	0.29	6.44765e-194
Hist1h2ae	6.61412e-198	0.846251	0.571	0.117	2.05388e-193
Nt5dc2	1.04009e-197	0.658404	0.849	0.277	3.2298e-193
Dscc1	1.45708e-197	0.296214	0.353	0.035	4.52466e-193
Lsm2	3.83497e-197	0.755288	0.914	0.427	1.19087e-192
H1fx	1.6802e-196	0.702091	0.838	0.263	5.21754e-192
Gas6	7.1092e-195	-1.37737	0.339	0.847	2.20762e-190
Fam111a	2.68923e-194	0.36251	0.33	0.03	8.35088e-190
Fen1	1.26918e-191	0.423065	0.552	0.1	3.94118e-187
Chaf1a	2.52274e-191	0.416479	0.573	0.108	7.83386e-187
Fth1	2.26536e-190	-0.713445	0.991	0.995	7.03461e-186
Kctd14	4.26688e-190	-1.34219	0.564	0.954	1.32499e-185
Nap1l1	7.04518e-189	0.779	0.989	0.82	2.18774e-184
Trim59	2.76654e-188	0.487008	0.603	0.126	8.59093e-184
Dnajc9	7.44121e-188	0.68097	0.849	0.309	2.31072e-183
Mcm5	4.15628e-185	0.471375	0.627	0.137	1.29065e-180
Cenpl	1.35778e-184	0.260862	0.357	0.038	4.21632e-180
Bnc1	2.19035e-184	0.274385	0.373	0.043	6.8017e-180
Aplp1	8.19299e-184	0.357221	0.425	0.059	2.54417e-179
Fam83d	1.06168e-183	0.281051	0.341	0.035	3.29684e-179
Ybx1	3.36387e-183	0.682521	0.998	0.979	1.04458e-178
Hist1h4i	7.34665e-183	0.553615	0.627	0.145	2.28135e-178
Hnrnpa1	1.04858e-182	0.701979	0.998	0.94	3.25616e-178
Pmf1	5.57574e-182	0.525299	0.766	0.223	1.73143e-177
Rangap1	6.203e-182	0.622661	0.794	0.252	1.92622e-177
Sox11	2.17623e-180	0.802454	0.912	0.379	6.75784e-176
Nde1	3.34571e-179	0.425197	0.527	0.099	1.03894e-174
Bora	5.60045e-177	0.526492	0.622	0.146	1.73911e-172
Syce2	6.04396e-177	0.501615	0.677	0.171	1.87683e-172
Dek	8.8316e-177	0.831407	0.974	0.737	2.74248e-172
Blm	4.77367e-176	0.291991	0.439	0.065	1.48237e-171

## Sheet: 1 Epithelial_1
gene name	p_val	avg_logFC	pct.1	pct.2	p_val_adj
Gm42418	2.84142e-50	1.53387	1	0.751	8.82346e-46
Upk3b	3.61603e-132	1.28726	0.936	0.129	1.12288e-127
AY036118	5.36449e-56	1.25599	1	0.397	1.66583e-51
Igfbp5	1.47587e-50	1.25217	0.991	0.539	4.58303e-46
Krt19	3.91769e-113	1.23489	0.972	0.171	1.21656e-108
mt-Nd6	8.38893e-57	1.04	0.963	0.327	2.60501e-52
Kcnq1ot1	2.68648e-35	0.963931	0.963	0.814	8.34234e-31
Adamts19	2.44062e-68	0.959684	0.972	0.305	7.57885e-64
Atf3	2.66292e-27	0.947583	0.899	0.43	8.26915e-23
Gadd45b	1.70355e-45	0.918916	0.908	0.341	5.29002e-41
mt-Nd2	1.0907e-45	0.918289	1	0.986	3.38694e-41
Mt1	9.27875e-31	0.91179	0.991	0.631	2.88133e-26
Krt8	1.15179e-43	0.91161	0.972	0.506	3.57667e-39
Igfbp2	1.17295e-39	0.907336	1	0.546	3.64237e-35
Krt18	1.43424e-42	0.901901	1	0.55	4.45376e-38
Hnrnpa0	2.57052e-51	0.885703	0.991	0.557	7.98224e-47
Tpt1	1.10723e-60	0.88439	1	0.998	3.4383e-56
Ahnak	1.11406e-41	0.858256	0.963	0.502	3.45948e-37
Svs5	3.07657e-42	0.830644	0.486	0.094	9.55367e-38
Cald1	5.10753e-38	0.824601	1	0.797	1.58604e-33
Nfib	8.56383e-43	0.796862	0.991	0.604	2.65933e-38
Ptprd	3.2004e-42	0.787313	0.982	0.54	9.9382e-38
Rpl12	2.02989e-57	0.76806	1	0.989	6.30342e-53
Lars2	8.24834e-67	0.7655	0.872	0.196	2.56136e-62
Soat1	2.33788e-26	0.761057	1	0.837	7.25983e-22
Lgr5	1.07389e-50	0.748353	0.872	0.256	3.33474e-46
Podxl	2.30495e-38	0.735813	0.945	0.462	7.15756e-34
Sptbn1	7.93386e-37	0.732204	1	0.83	2.4637e-32
Krt7	2.5673e-76	0.732041	0.89	0.189	7.97224e-72
Tm4sf5	1.59769e-118	0.706777	0.826	0.104	4.96131e-114
mt-Nd5	2.66287e-37	0.704849	1	0.946	8.26902e-33
Syne2	1.92814e-32	0.695634	0.972	0.594	5.98746e-28
Ltbp4	1.10333e-132	0.691808	0.835	0.099	3.42616e-128
Muc16	2.16936e-259	0.688074	0.624	0.024	6.73651e-255
Sorbs2	8.35031e-27	0.684587	0.982	0.601	2.59302e-22
Tpm1	7.09475e-25	0.682932	1	0.83	2.20313e-20
Eef1b2	8.97056e-43	0.671371	1	0.959	2.78563e-38
Palld	3.71225e-34	0.660466	0.972	0.501	1.15277e-29
mt-Nd4l	1.53758e-34	0.657886	1	0.701	4.77464e-30
Apoe	2.84393e-29	0.653213	0.963	0.598	8.83126e-25
Sec31a	2.52438e-36	0.6496	0.945	0.441	7.83895e-32
Cd2ap	8.17177e-31	0.645524	0.991	0.686	2.53758e-26
Crebzf	2.67585e-71	0.640397	0.899	0.203	8.30932e-67
AC160336.1	1.78009e-25	0.639907	0.881	0.417	5.5277e-21
Rack1	4.05734e-44	0.632693	0.991	0.977	1.25992e-39
Gxylt2	1.91978e-27	0.622223	0.927	0.537	5.96149e-23
Nedd4	2.09318e-39	0.610836	1	0.927	6.49996e-35
Plxna4	1.39674e-48	0.610589	0.853	0.26	4.3373e-44
Cfap161	3.12634e-83	0.601816	0.743	0.12	9.70822e-79
Egr1	3.85441e-21	0.600175	0.991	0.753	1.19691e-16
Mt2	1.24038e-43	0.60015	0.826	0.234	3.85174e-39
Aprt	6.2799e-28	0.599614	0.963	0.641	1.9501e-23
Pdcd4	2.43592e-29	0.595736	0.991	0.768	7.56425e-25
Adgrl3	1.64107e-34	0.59078	0.927	0.416	5.09603e-30
Alcam	1.72717e-32	0.589714	0.908	0.404	5.36338e-28
Gm45889	3.37417e-28	0.58948	0.853	0.364	1.04778e-23
Pdzd2	9.05156e-49	0.580496	0.798	0.22	2.81078e-44
Ildr2	1.11394e-78	0.578422	0.798	0.139	3.45911e-74
Ppp1r14b	5.32109e-30	0.572858	0.927	0.499	1.65236e-25
Epcam	2.53954e-39	0.571817	0.706	0.196	7.88603e-35
Tsix	1.5937e-26	0.569367	0.963	0.551	4.94892e-22
Eln	2.93335e-76	0.564294	0.743	0.124	9.10893e-72
Cfap54	9.3623e-120	0.556497	0.661	0.066	2.90727e-115
Dhx9	1.44076e-26	0.554721	0.945	0.516	4.474e-22
Star	2.34029e-41	0.541864	0.514	0.106	7.26729e-37
Macf1	8.86151e-23	0.541421	0.927	0.553	2.75176e-18
Btg2	2.5621e-18	0.532782	0.972	0.811	7.95609e-14
Loxl2	7.69344e-64	0.532413	0.734	0.139	2.38904e-59
Sema6d	1.05084e-35	0.531221	0.826	0.283	3.26318e-31
Igfbp3	3.03162e-65	0.530504	0.569	0.086	9.41408e-61
mt-Nd3	1.45607e-30	0.528756	1	0.975	4.52155e-26
Rps10	1.50383e-45	0.526782	1	0.996	4.66983e-41
Itgb1	9.25616e-26	0.524586	0.991	0.669	2.87431e-21
mt-Co2	5.21015e-32	0.523964	1	0.993	1.61791e-27
Stk26	4.33528e-53	0.523502	0.752	0.178	1.34623e-48
Eid1	1.35216e-23	0.52326	0.963	0.662	4.19886e-19
Lhx9	3.7054e-19	0.523101	0.927	0.569	1.15064e-14
Myh10	6.59938e-20	0.52166	0.908	0.562	2.04931e-15
Rpl5	1.32916e-39	0.519148	1	0.989	4.12743e-35
Col12a1	5.36583e-22	0.519021	0.651	0.255	1.66625e-17
Kdr	6.28284e-54	0.517091	0.514	0.086	1.95101e-49
Ybx3	3.42365e-32	0.504456	0.881	0.374	1.06315e-27
mt-Atp8	7.91852e-26	0.502398	0.963	0.573	2.45894e-21
Rps12	1.64022e-39	0.501055	1	0.994	5.09336e-35
Tbc1d4	1.34774e-41	0.499265	0.725	0.202	4.18513e-37
Myh9	1.40554e-28	0.499255	0.743	0.282	4.36461e-24
Aldh1a2	2.46241e-27	0.496829	0.927	0.446	7.64653e-23
Tnni1	2.81396e-24	0.494018	0.899	0.449	8.73818e-20
Dctn6	3.16636e-29	0.491787	0.881	0.385	9.83249e-25
Ano1	1.5699e-45	0.491758	0.835	0.237	4.875e-41
Igf1	3.66153e-26	0.488751	0.826	0.349	1.13701e-21
Bcam	2.49389e-32	0.485771	0.835	0.319	7.74428e-28
Vim	7.79979e-18	0.485129	1	0.935	2.42207e-13
Rpl30	7.66868e-39	0.48232	0.991	0.99	2.38135e-34
Slc4a4	6.57164e-52	0.477585	0.651	0.135	2.04069e-47
Bnc2	3.12061e-34	0.474551	0.761	0.246	9.69043e-30
Apc	2.4879e-29	0.472472	0.734	0.263	7.72567e-25
Pcdh18	2.61658e-26	0.472038	0.89	0.389	8.12525e-22
Rpsa	1.33112e-34	0.466959	1	0.996	4.13353e-30
Rps20	6.6527e-39	0.465834	1	0.997	2.06586e-34
Cggbp1	8.2218e-22	0.465724	0.982	0.678	2.55311e-17
Mpdz	1.23837e-39	0.462553	0.817	0.253	3.84552e-35
Ier3	1.02085e-18	0.459869	0.679	0.279	3.17004e-14
Kmt2a	5.00216e-26	0.459058	0.908	0.431	1.55332e-21
Megf6	2.08309e-119	0.457867	0.541	0.044	6.46861e-115
Itpr1	8.43913e-23	0.454487	0.908	0.469	2.6206e-18
Zfp36l1	7.62822e-21	0.451547	0.991	0.824	2.36879e-16
Filip1l	1.27168e-33	0.451135	0.596	0.154	3.94896e-29
Mcl1	4.54526e-19	0.450518	0.89	0.516	1.41144e-14
Prrc2c	2.80751e-22	0.449474	0.991	0.874	8.71816e-18
Ooep	2.48001e-59	0.44833	0.56	0.09	7.70118e-55
Sema3a	1.77454e-46	0.445878	0.679	0.16	5.51049e-42
Stat3	2.3686e-20	0.444416	0.78	0.366	7.35522e-16
Zcchc11	2.03093e-22	0.443724	0.963	0.583	6.30665e-18
Gm17660	1.16053e-48	0.443205	0.651	0.135	3.60378e-44
Uchl3	6.27457e-22	0.442327	0.945	0.512	1.94844e-17
Atp13a3	9.29623e-21	0.440925	0.927	0.488	2.88676e-16
Phf14	6.81665e-19	0.439937	0.982	0.739	2.11677e-14
Nsa2	3.21266e-23	0.439931	1	0.82	9.97629e-19
Fabp3	1.27987e-27	0.437116	0.706	0.238	3.97438e-23
Ntng1	1.61118e-41	0.436272	0.569	0.125	5.00321e-37
Ano6	2.02464e-23	0.434265	0.862	0.389	6.28712e-19
Tln1	5.62342e-20	0.433996	0.963	0.604	1.74624e-15
Prpf38b	5.122e-17	0.433419	0.982	0.709	1.59053e-12
Egfl6	3.8993e-26	0.43292	0.734	0.256	1.21085e-21
Ddx17	7.18013e-19	0.427808	0.963	0.598	2.22965e-14
Sox5	4.55306e-24	0.426979	0.844	0.369	1.41386e-19
Gpc3	3.30421e-25	0.426883	0.972	0.51	1.02606e-20
Frem2	5.41705e-98	0.425748	0.606	0.066	1.68216e-93
Clip1	1.55159e-23	0.425706	0.844	0.361	4.81816e-19
Cacnb2	6.15252e-36	0.42546	0.606	0.155	1.91054e-31
Aox3	5.91989e-84	0.425058	0.569	0.067	1.8383e-79
Wls	2.58633e-17	0.424042	0.954	0.676	8.03133e-13
Rpl28	6.98239e-34	0.421833	1	0.997	2.16824e-29
Pam	9.31963e-25	0.421112	0.954	0.486	2.89402e-20
Flnc	4.26395e-45	0.42051	0.679	0.157	1.32408e-40
Khdrbs3	8.32561e-33	0.42011	0.771	0.24	2.58535e-28
Purb	2.10394e-19	0.42003	0.954	0.6	6.53335e-15
Lama1	2.90646e-36	0.419353	0.752	0.218	9.02543e-32
Lcorl	1.19497e-20	0.417008	0.716	0.295	3.71074e-16
Zfp644	1.06569e-15	0.416499	0.972	0.693	3.3093e-11
Tead1	2.81541e-22	0.416475	0.853	0.396	8.74271e-18
Nipa2	1.10285e-16	0.413319	0.835	0.409	3.42469e-12
Rnf213	3.21547e-18	0.412342	0.936	0.539	9.985e-14
Zdbf2	2.01692e-12	0.41073	0.459	0.189	6.26316e-08
Brd1	1.86705e-29	0.40856	0.872	0.333	5.79775e-25
Rock1	2.42249e-19	0.404184	0.917	0.558	7.52254e-15
Khsrp	4.81925e-34	0.400093	0.725	0.214	1.49652e-29
Kitl	8.7619e-16	0.399985	0.982	0.822	2.72083e-11
Dgkz	1.76689e-35	0.398929	0.688	0.196	5.48674e-31
Arl4d	9.73831e-21	0.398438	0.56	0.191	3.02404e-16
Hnrnpd	8.89956e-17	0.396475	0.963	0.673	2.76358e-12
Zfp57	1.13286e-46	0.396027	0.725	0.168	3.51786e-42
Tm9sf3	2.09159e-17	0.395423	0.954	0.594	6.495e-13
Rock2	8.44447e-18	0.395161	0.917	0.563	2.62226e-13
Sik2	8.37361e-22	0.394413	0.587	0.197	2.60026e-17
Tmem132a	6.55776e-37	0.394301	0.688	0.194	2.03638e-32
Timp2	2.57101e-20	0.392421	0.862	0.424	7.98375e-16
Aff4	4.42786e-18	0.391964	0.899	0.493	1.37498e-13
Arhgap17	5.79872e-19	0.391608	0.862	0.456	1.80068e-14
Fabp5	5.28726e-19	0.391198	0.505	0.174	1.64185e-14
Arhgap28	4.96973e-38	0.390346	0.587	0.139	1.54325e-33
Cebpd	1.76133e-11	0.389632	0.56	0.256	5.46945e-07
Dync1h1	4.13864e-19	0.389148	0.862	0.432	1.28517e-14
Dclk1	5.87983e-16	0.389108	0.927	0.555	1.82586e-11
Cdkn1c	2.76362e-13	0.388917	1	0.829	8.58186e-09
Mtss1l	1.67806e-44	0.388643	0.615	0.134	5.21087e-40
Flna	3.18796e-18	0.388431	0.899	0.52	9.89956e-14
Crim1	2.43943e-32	0.388154	0.716	0.218	7.57516e-28
Setbp1	3.48987e-81	0.387743	0.56	0.068	1.08371e-76
Cav1	8.95517e-30	0.387579	0.651	0.192	2.78085e-25
mt-Nd4	9.77755e-24	0.387293	1	0.993	3.03622e-19
Clic4	2.68942e-27	0.387157	0.633	0.203	8.35145e-23
Man1a	2.09256e-36	0.386427	0.743	0.2	6.49803e-32
Tshz2	1.29884e-16	0.38498	0.991	0.73	4.03327e-12
Clk1	1.8659e-17	0.38381	1	0.802	5.79417e-13
Myrf	4.16361e-34	0.382794	0.587	0.148	1.29293e-29
Zfp91	4.53345e-18	0.382748	0.917	0.508	1.40777e-13
Olfm1	9.95069e-16	0.382631	0.596	0.254	3.08999e-11
Arhgef12	2.65364e-17	0.382465	0.807	0.39	8.24035e-13
Rbm28	3.37044e-13	0.381882	0.835	0.478	1.04662e-08
Neat1	1.89328e-09	0.381845	0.725	0.407	5.87919e-05
Suz12	4.69164e-26	0.380748	0.835	0.332	1.45689e-21
Ccnd1	3.96178e-19	0.380439	0.459	0.15	1.23025e-14
Nrn1	8.30432e-17	0.380391	0.89	0.477	2.57874e-12
Caprin1	3.60965e-16	0.378533	0.954	0.687	1.12091e-11
Ap2a2	2.45272e-21	0.377418	0.872	0.406	7.61642e-17
Col4a5	3.4491e-26	0.376094	0.734	0.257	1.07105e-21
Trank1	1.17094e-34	0.375028	0.743	0.217	3.63612e-30
Atp2b1	2.50307e-12	0.374801	0.908	0.594	7.7728e-08
Dhx36	1.91556e-19	0.373062	0.89	0.451	5.94839e-15
Ddit4	7.20471e-25	0.372873	0.743	0.268	2.23728e-20
Klhl24	1.77689e-16	0.371444	0.936	0.514	5.51779e-12
Zfp516	4.85117e-24	0.370693	0.752	0.294	1.50643e-19
Gm26735	1.13678e-27	0.369987	0.706	0.233	3.53004e-23
Ank3	6.19137e-28	0.369168	0.67	0.215	1.9226e-23
Amer1	2.52029e-16	0.36883	0.789	0.381	7.82627e-12
Kif1b	1.59116e-17	0.367223	0.945	0.553	4.94103e-13
Rb1cc1	1.21182e-18	0.366418	0.89	0.469	3.76307e-14

## Sheet: 2 Epithelial_2
gene name	p_val	avg_logFC	pct.1	pct.2	p_val_adj
Mt2	3.83185e-83	1.93456	0.967	0.234	1.18991e-78
Krt19	4.88816e-99	1.76147	0.935	0.174	1.51792e-94
Mt1	5.1857e-49	1.69448	1	0.632	1.61032e-44
Upk3b	5.35279e-112	1.66645	0.902	0.132	1.6622e-107
Krt18	3.06518e-54	1.49567	1	0.551	9.51832e-50
Atf3	1.67624e-34	1.44527	0.88	0.432	5.20523e-30
Igfbp2	1.4747e-38	1.28552	0.967	0.548	4.5794e-34
Apoe	6.12533e-41	1.1692	0.978	0.598	1.9021e-36
Cebpb	2.10954e-40	1.14509	0.957	0.427	6.55075e-36
Krt8	8.81985e-44	1.12461	0.967	0.507	2.73883e-39
Uba52	8.21205e-51	1.11964	1	0.881	2.55009e-46
Gm20186	3.13785e-49	1.11679	0.859	0.275	9.74395e-45
Igfbp5	5.11028e-38	1.11055	0.967	0.54	1.5869e-33
Gng13	2.58148e-33	1.03136	0.967	0.53	8.01626e-29
Gadd45b	1.56808e-44	1.02527	0.902	0.343	4.86937e-40
Edn2	1.5273e-34	1.01077	0.543	0.132	4.74272e-30
Mia	2.86543e-82	0.94087	0.609	0.074	8.89801e-78
Ier3	3.8481e-36	0.930769	0.793	0.278	1.19495e-31
Hbegf	3.06454e-80	0.925679	0.522	0.056	9.51631e-76
Eln	3.3707e-78	0.920322	0.761	0.125	1.0467e-73
Dusp1	1.75909e-29	0.895429	0.891	0.419	5.46251e-25
Tm4sf5	3.52931e-84	0.881621	0.739	0.107	1.09596e-79
Ddit4	1.00067e-30	0.853301	0.728	0.269	3.10739e-26
Cav1	4.54299e-54	0.82303	0.793	0.191	1.41074e-49
Gm17660	3.11891e-45	0.806329	0.62	0.137	9.68516e-41
Upk1b	1.59572e-68	0.797037	0.522	0.064	4.95519e-64
Nr4a2	2.60812e-33	0.786139	0.565	0.138	8.09901e-29
Plat	4.01712e-30	0.76548	0.739	0.282	1.24744e-25
Neat1	3.78e-22	0.763741	0.815	0.407	1.1738e-17
Krt7	9.35331e-42	0.746875	0.717	0.193	2.90448e-37
Lsr	2.66869e-34	0.745797	0.859	0.365	8.28708e-30
Nbl1	7.46293e-44	0.741455	0.75	0.206	2.31746e-39
Pim1	1.78408e-23	0.731865	0.804	0.369	5.5401e-19
Lgr5	5.0096e-39	0.723549	0.826	0.258	1.55563e-34
Cfap161	1.67355e-62	0.714757	0.685	0.122	5.19687e-58
Csrnp1	4.40117e-36	0.711251	0.707	0.208	1.36669e-31
Tnni1	1.4928e-27	0.71043	0.88	0.45	4.63558e-23
Fos	4.33642e-21	0.708361	0.978	0.835	1.34659e-16
Ltbp4	4.98519e-69	0.69931	0.652	0.103	1.54805e-64
Fabp3	2.10459e-34	0.696302	0.75	0.239	6.53538e-30
Lgals2	6.03548e-135	0.68439	0.489	0.027	1.8742e-130
mt-Atp8	6.79763e-23	0.683108	0.913	0.575	2.11087e-18
Epcam	4.43855e-33	0.680485	0.674	0.198	1.3783e-28
Smim1	2.34462e-25	0.665375	0.978	0.766	7.28074e-21
Junb	2.29682e-17	0.664681	0.924	0.608	7.1323e-13
Fosl2	8.29902e-22	0.658174	0.728	0.314	2.57709e-17
Pam	9.00185e-17	0.65591	0.87	0.488	2.79535e-12
Nrn1	1.59215e-17	0.648111	0.848	0.478	4.94411e-13
Tmem151a	4.20475e-81	0.647416	0.63	0.08	1.3057e-76
Ezr	1.71546e-22	0.645619	0.772	0.36	5.32702e-18
Bex4	7.60151e-21	0.629305	0.891	0.569	2.3605e-16
Bcam	4.99509e-30	0.628683	0.815	0.32	1.55113e-25
Gxylt2	4.07196e-22	0.628406	0.913	0.538	1.26446e-17
Loxl2	1.17978e-48	0.627163	0.663	0.142	3.66358e-44
Nfkbia	1.29307e-14	0.621585	0.772	0.472	4.01536e-10
Ano1	5.24079e-39	0.614341	0.793	0.239	1.62742e-34
Flnc	2.24296e-33	0.597691	0.598	0.16	6.96505e-29
Nfib	2.41299e-21	0.597374	0.935	0.606	7.49307e-17
Aprt	7.61888e-15	0.591036	0.87	0.643	2.36589e-10
Nr4a1	1.48167e-14	0.587202	0.87	0.541	4.60104e-10
Aebp1	6.67495e-16	0.582472	0.707	0.388	2.07277e-11
Klf5	2.20902e-41	0.576667	0.478	0.084	6.85966e-37
Timp2	5.82326e-18	0.57484	0.75	0.426	1.8083e-13
Lgals1	2.9567e-20	0.558931	1	0.919	9.18143e-16
Atp2b1	3.25892e-17	0.558072	0.924	0.594	1.01199e-12
Klf4	1.47992e-14	0.554465	0.891	0.531	4.5956e-10
Ccnb1ip1	6.52045e-37	0.552843	0.315	0.041	2.0248e-32
Lmna	1.96981e-16	0.551874	0.707	0.351	6.11685e-12
Cald1	4.61067e-19	0.551283	0.989	0.798	1.43175e-14
Gm12216	2.86616e-36	0.5429	0.391	0.063	8.9003e-32
Enpp2	4.73623e-18	0.54137	0.772	0.372	1.47074e-13
Socs3	7.60292e-24	0.541042	0.511	0.145	2.36094e-19
Tspan4	9.23857e-28	0.534583	0.63	0.203	2.86885e-23
Slc9a3r1	3.25005e-22	0.532565	0.511	0.162	1.00924e-17
Ildr2	5.77971e-29	0.531819	0.543	0.145	1.79477e-24
F3	1.28294e-21	0.530465	0.576	0.188	3.98393e-17
Prss35	1.10556e-21	0.529456	0.663	0.256	3.43309e-17
Gm11808	3.69224e-21	0.528648	0.957	0.662	1.14655e-16
Fxyd1	5.96778e-22	0.522724	0.543	0.18	1.85318e-17
Egfl6	2.72382e-19	0.522328	0.663	0.258	8.45828e-15
Pdcd4	2.61748e-14	0.520023	0.935	0.769	8.12807e-10
Tob2	3.29065e-21	0.519683	0.63	0.239	1.02184e-16
Lhx9	1.88263e-12	0.51854	0.87	0.571	5.84615e-08
Dctn6	9.79281e-21	0.516407	0.793	0.388	3.04096e-16
Pdpn	2.06301e-15	0.515903	0.837	0.513	6.40628e-11
Alcam	4.03265e-14	0.515569	0.75	0.408	1.25226e-09
Igfbp3	6.08938e-24	0.514279	0.391	0.09	1.89093e-19
Grcc10	6.73812e-19	0.514004	0.804	0.434	2.09239e-14
Palld	7.35278e-16	0.505572	0.837	0.504	2.28326e-11
B4galt1	2.09444e-20	0.502808	0.652	0.262	6.50388e-16
Apoc1	2.45394e-11	0.502359	0.696	0.425	7.62022e-07
Rarres2	1.23841e-20	0.501582	0.598	0.216	3.84564e-16
Cyr61	6.18852e-12	0.500591	0.946	0.664	1.92172e-07
Hs3st3a1	1.55124e-22	0.498882	0.489	0.148	4.81707e-18
Kdr	1.82888e-37	0.490347	0.467	0.088	5.67922e-33
Svs5	1.09737e-14	0.489878	0.337	0.097	3.40767e-10
Espn	1.31408e-13	0.489474	0.739	0.412	4.08062e-09
Ccnd2	1.42761e-16	0.489418	1	0.883	4.43316e-12
Adamts19	4.97709e-20	0.488889	0.75	0.31	1.54554e-15
Zfp36l2	7.56346e-12	0.486036	0.761	0.482	2.34868e-07
Adgrg2	2.06898e-47	0.483754	0.402	0.053	6.42482e-43
Rpl39	7.94258e-34	0.483113	1	0.998	2.46641e-29
Gm12840	9.9421e-28	0.480245	0.38	0.074	3.08732e-23
Gpm6a	1.82778e-82	0.474909	0.37	0.026	5.67579e-78
Irf1	2.22401e-19	0.471666	0.489	0.156	6.90623e-15
Lgals7	4.79456e-16	0.471167	1	0.903	1.48885e-11
Rps28	3.83902e-27	0.471136	1	0.999	1.19213e-22
Rplp1	1.69695e-32	0.466092	1	0.998	5.26953e-28
Plp2	4.51788e-16	0.465153	0.761	0.42	1.40294e-11
mt-Nd5	5.08593e-16	0.465109	0.989	0.946	1.57933e-11
Hk2	4.2624e-14	0.464044	0.587	0.275	1.3236e-09
Gata3	2.69207e-30	0.460967	0.304	0.048	8.35969e-26
Btg2	2.66683e-09	0.45832	0.946	0.811	8.2813e-05
Crip1	6.16104e-18	0.457613	0.435	0.136	1.91319e-13
mt-Nd4l	2.46455e-12	0.455183	0.902	0.703	7.65316e-08
Gm17056	1.45146e-14	0.453294	0.359	0.106	4.50721e-10
Dusp5	1.97121e-06	0.449638	0.533	0.327	0.0612121
Stk26	1.76665e-19	0.448531	0.533	0.182	5.48599e-15
Rasl11a	7.42751e-11	0.448389	0.804	0.489	2.30647e-06
Rps27	1.59736e-32	0.447751	1	0.999	4.96027e-28
Adamts1	4.81795e-09	0.446958	0.63	0.365	0.000149612
Tspan8	7.98295e-76	0.445923	0.391	0.031	2.47894e-71
Mfge8	3.32303e-10	0.445307	0.826	0.616	1.0319e-05
Rps29	1.99532e-39	0.442138	1	0.998	6.19608e-35
Usp50	1.49533e-15	0.441907	0.837	0.496	4.64345e-11
Tnfrsf12a	3.7525e-13	0.438391	0.565	0.24	1.16526e-08
Serinc3	3.63232e-14	0.436972	0.978	0.694	1.12794e-09
Anxa5	1.43626e-11	0.436103	0.891	0.611	4.46002e-07
Gpc3	1.02148e-17	0.435649	0.902	0.512	3.172e-13
Cdc42ep3	5.89351e-11	0.434394	0.402	0.164	1.83011e-06
Eif4a2	8.8976e-17	0.429761	1	0.94	2.76297e-12
Gsn	9.90189e-13	0.429683	0.728	0.411	3.07483e-08
Fosb	6.06779e-14	0.425928	0.957	0.563	1.88423e-09
Frmd4b	8.22851e-11	0.42241	0.75	0.49	2.5552e-06
Stard5	1.3918e-23	0.419948	0.435	0.112	4.32195e-19
Cdkn1c	4.97688e-10	0.41737	0.978	0.829	1.54547e-05
Pld3	3.59027e-13	0.416083	0.793	0.478	1.11489e-08
Megf6	1.25897e-45	0.412184	0.37	0.047	3.90948e-41
Mif4gd	6.71394e-18	0.412035	0.543	0.203	2.08488e-13
Rpl13a	6.58416e-19	0.410338	0.989	0.961	2.04458e-14
Cavin1	1.10983e-21	0.409128	0.522	0.156	3.44636e-17
Podxl	1.61109e-10	0.409071	0.783	0.466	5.00292e-06
Ptprd	2.61732e-11	0.408131	0.804	0.544	8.12756e-07
Pdgfa	1.60408e-13	0.40545	0.739	0.412	4.98115e-09
Zfp36	4.78401e-13	0.404935	0.598	0.271	1.48558e-08
Chka	8.84581e-08	0.403885	0.859	0.72	0.00274689
Rpl35	8.1876e-26	0.402988	1	0.996	2.54249e-21
Tspo	1.68046e-10	0.402087	0.783	0.522	5.21833e-06
Bsg	1.78491e-11	0.40198	0.989	0.933	5.54267e-07
Hspa2	7.26481e-19	0.401066	0.511	0.169	2.25594e-14
Frrs1	5.78376e-17	0.399796	0.446	0.148	1.79603e-12
Selenow	2.46404e-11	0.398238	0.957	0.801	7.65158e-07
Gstp1	6.39823e-13	0.395184	0.685	0.362	1.98684e-08
Cnn3	3.67798e-13	0.394311	0.924	0.844	1.14212e-08
Bloc1s1	7.98241e-28	0.391165	0.609	0.172	2.47878e-23
Wsb1	9.92038e-11	0.389532	0.793	0.528	3.08058e-06
Star	1.17774e-26	0.388778	0.457	0.108	3.65723e-22
Klf3	5.31677e-16	0.387336	0.576	0.24	1.65102e-11
Tmem98	1.62695e-11	0.386261	0.576	0.294	5.05217e-07
Vkorc1	2.24541e-11	0.385892	0.75	0.453	6.97266e-07
Hspb8	2.4083e-19	0.385515	0.37	0.096	7.4785e-15
Crim1	8.93908e-14	0.385035	0.543	0.222	2.77585e-09
Arl4d	1.23376e-12	0.384576	0.478	0.193	3.83119e-08
C2	4.21292e-30	0.382935	0.326	0.054	1.30824e-25
Limch1	2.20435e-11	0.382666	0.38	0.145	6.84517e-07
Anxa1	8.39749e-19	0.381736	0.424	0.12	2.60767e-14
Trib1	1.89481e-12	0.378021	0.293	0.088	5.88395e-08
Piezo1	2.14433e-23	0.37778	0.478	0.131	6.65879e-19
Rpl27	9.027e-20	0.377637	1	0.983	2.80315e-15
Soat1	7.39352e-09	0.376128	0.957	0.838	0.000229591
Cd81	2.37706e-15	0.375149	1	0.96	7.38149e-11
Rps21	9.04381e-22	0.374525	1	0.995	2.80837e-17
Rpl22l1	6.33592e-20	0.372528	1	0.995	1.96749e-15
Pcdh18	8.69073e-12	0.372038	0.717	0.393	2.69873e-07
Bnc2	2.16209e-09	0.371875	0.5	0.251	6.71394e-05
Slc4a4	1.24484e-13	0.371184	0.402	0.14	3.8656e-09
Cox19	1.28016e-10	0.37015	0.63	0.368	3.97529e-06
Cryl1	5.94597e-12	0.370045	0.761	0.463	1.8464e-07
Rpl38	5.37961e-26	0.369693	1	0.996	1.67053e-21
Dcn	1.23522e-11	0.368842	0.424	0.166	3.83574e-07
Kifc3	1.74389e-25	0.367579	0.315	0.058	5.41529e-21
D830025C05Rik	2.46389e-24	0.367238	0.293	0.053	7.65111e-20
Dnajb9	4.48628e-09	0.366383	0.826	0.553	0.000139312
Ppfibp2	1.54353e-13	0.366175	0.63	0.306	4.79312e-09
Vim	1.01282e-09	0.365903	0.978	0.935	3.14511e-05
Glul	1.0553e-11	0.364832	0.543	0.253	3.27701e-07
Cdkn1a	6.80372e-12	0.36434	0.511	0.206	2.11276e-07
Hspb1	9.13614e-17	0.363892	0.967	0.699	2.83705e-12
Meg3	1.00051e-10	0.360821	0.978	0.811	3.10687e-06
Atp6v0e	1.27162e-11	0.359343	0.902	0.746	3.94878e-07
Lmo4	2.36297e-07	0.358062	0.511	0.304	0.00733772
Ano6	1.48265e-10	0.35732	0.674	0.393	4.60408e-06
Tshz2	7.67516e-10	0.356952	0.88	0.733	2.38337e-05
Arpc1b	1.30042e-09	0.356809	0.837	0.632	4.0382e-05
Eif4e	0.000186881	0.356377	0.783	0.688	1
Trio	4.92579e-07	0.355675	0.511	0.304	0.0152961
Gbp2	4.82514e-25	0.351588	0.315	0.058	1.49835e-20
Rrbp1	7.22792e-07	0.348933	0.935	0.806	0.0224449
Maff	1.07997e-07	0.34613	0.489	0.254	0.00335363

## Sheet: 3 Epithelial_3
gene name	p_val	avg_logFC	pct.1	pct.2	p_val_adj
Krt19	7.86317e-168	2.10923	1	0.168	2.44175e-163
Mt2	3.936e-108	2.10717	0.922	0.23	1.22225e-103
Mt1	1.96197e-57	1.66434	0.992	0.63	6.0925e-53
Crip1	7.24181e-56	1.59946	0.581	0.132	2.2488e-51
Dcn	4.81338e-126	1.59777	0.884	0.155	1.4947e-121
Krt18	5.73862e-71	1.56664	0.984	0.549	1.78202e-66
Krt8	3.18263e-61	1.44772	0.938	0.505	9.88301e-57
Lgals1	1.15303e-60	1.43867	1	0.918	3.5805e-56
Upk3b	1.90376e-163	1.38871	0.938	0.127	5.91175e-159
Igfbp5	1.51107e-55	1.33164	0.977	0.538	4.69233e-51
Gm20186	4.11785e-87	1.31456	0.93	0.27	1.27872e-82
S100a6	8.06126e-54	1.31395	0.419	0.069	2.50326e-49
Eln	1.78309e-135	1.2702	0.822	0.12	5.53704e-131
Epcam	2.52894e-92	1.2123	0.829	0.192	7.85312e-88
Fabp5	3.25346e-56	1.16548	0.659	0.17	1.0103e-51
Krt7	2.55596e-112	1.15612	0.899	0.187	7.93702e-108
Lgals2	3.05088e-261	1.12019	0.566	0.022	9.47391e-257
Fabp3	9.61322e-64	1.10605	0.798	0.235	2.98519e-59
Col6a1	3.60544e-62	1.00078	0.829	0.251	1.1196e-57
Lgals7	5.42773e-44	0.95607	1	0.902	1.68547e-39
Ildr2	2.51107e-114	0.942795	0.806	0.137	7.79763e-110
Igfbp6	9.76481e-99	0.942786	0.736	0.121	3.03227e-94
Rarres2	9.36306e-49	0.922545	0.698	0.212	2.90751e-44
Upk1b	6.09156e-191	0.886677	0.713	0.058	1.89161e-186
Tm4sf5	2.36006e-129	0.884088	0.775	0.103	7.32868e-125
Col6a2	5.30981e-68	0.860351	0.729	0.175	1.64886e-63
Aldh1a2	1.66505e-41	0.847235	0.891	0.445	5.17048e-37
Ezr	5.73584e-51	0.843429	0.884	0.355	1.78115e-46
Cald1	8.3448e-45	0.836704	0.984	0.797	2.59131e-40
Apoe	1.87143e-33	0.831259	0.938	0.597	5.81136e-29
Tmsb4x	1.29706e-31	0.830742	1	0.992	4.02777e-27
Loxl2	3.51158e-98	0.829016	0.76	0.137	1.09045e-93
Crygb	2.18131e-62	0.827123	0.636	0.131	6.77361e-58
Cav1	4.51893e-76	0.827057	0.806	0.187	1.40326e-71
Hspb1	7.99268e-33	0.795595	0.977	0.697	2.48197e-28
Cystm1	1.6459e-236	0.793657	0.659	0.037	5.111e-232
Ooep	7.46938e-85	0.777932	0.589	0.088	2.31947e-80
Tspan8	3.28477e-272	0.777794	0.605	0.025	1.02002e-267
Anxa1	6.80706e-87	0.775441	0.674	0.114	2.1138e-82
Igfbp2	9.8588e-29	0.758005	0.907	0.547	3.06145e-24
Gbp2	1.19529e-109	0.747314	0.519	0.052	3.71173e-105
Gadd45b	5.49318e-33	0.731446	0.791	0.342	1.7058e-28
Gm12840	4.90595e-68	0.727612	0.481	0.07	1.52345e-63
Dctn6	1.10798e-35	0.706351	0.806	0.385	3.4406e-31
Lmo7	1.72412e-65	0.701192	0.643	0.135	5.35391e-61
S100a11	9.73612e-36	0.689297	0.992	0.965	3.02336e-31
Meg3	7.29552e-19	0.677212	0.961	0.81	2.26548e-14
Ier3	1.93437e-16	0.67209	0.612	0.279	6.0068e-12
Cryl1	1.86314e-32	0.669886	0.853	0.459	5.78561e-28
Cst12	4.13517e-16	0.665889	0.581	0.273	1.28409e-11
Ltbp4	1.37633e-92	0.659356	0.651	0.1	4.2739e-88
Capns1	2.95566e-35	0.65229	1	0.855	9.17821e-31
Ppfibp2	8.29119e-38	0.651264	0.775	0.301	2.57466e-33
Cpe	4.34388e-27	0.637042	0.977	0.706	1.34891e-22
Pdcd4	6.51332e-17	0.625156	0.946	0.768	2.02258e-12
Unc45b	7.71137e-272	0.624904	0.527	0.017	2.39461e-267
Ifitm3	5.32741e-29	0.624741	0.806	0.395	1.65432e-24
Egfl6	1.18422e-40	0.620719	0.775	0.254	3.67737e-36
Lsr	3.31757e-33	0.611081	0.798	0.363	1.0302e-28
Podxl	2.78085e-29	0.6058	0.845	0.463	8.63538e-25
Ddit4	6.87787e-26	0.603044	0.643	0.268	2.13578e-21
Lgr5	9.56593e-36	0.594876	0.729	0.257	2.97051e-31
Aebp1	6.55115e-19	0.594316	0.721	0.385	2.03433e-14
Smim1	3.63977e-26	0.592982	0.938	0.765	1.13026e-21
Slc9a3r1	8.4049e-48	0.591756	0.628	0.158	2.60997e-43
Nudt17	8.10198e-185	0.586137	0.535	0.031	2.51591e-180
Gpm6a	5.96746e-234	0.584527	0.519	0.021	1.85307e-229
S100a9	5.92208e-65	0.58061	0.69	0.14	1.83898e-60
Stk26	1.26658e-53	0.580597	0.698	0.177	3.9331e-49
Tnni1	5.41081e-17	0.577401	0.752	0.45	1.68022e-12
B2m	1.24301e-19	0.574827	0.814	0.47	3.85992e-15
Oasl2	3.69592e-66	0.567548	0.527	0.085	1.14769e-61
Cfap161	2.10942e-52	0.566095	0.566	0.121	6.55039e-48
Myl12a	4.93346e-31	0.56268	0.984	0.922	1.53199e-26
Gsn	2.80365e-29	0.560901	0.837	0.407	8.70618e-25
Tmem151a	1.05685e-95	0.554582	0.597	0.078	3.28185e-91
Anxa5	4.97298e-26	0.552857	0.922	0.608	1.54426e-21
Aprt	7.52053e-25	0.546166	0.899	0.641	2.33535e-20
Nfib	2.83685e-25	0.544955	0.93	0.604	8.80928e-21
Ccnd1	6.51182e-31	0.544825	0.512	0.148	2.02212e-26
Bcam	1.64739e-31	0.54317	0.752	0.319	5.11564e-27
S100a8	7.51925e-54	0.542592	0.744	0.177	2.33495e-49
Ifi27l2a	3.18925e-37	0.542126	0.442	0.101	9.90357e-33
Msln	7.47191e-252	0.541441	0.326	0.005	2.32025e-247
Prss35	6.34008e-29	0.537729	0.659	0.253	1.96879e-24
Adgrg2	1.6e-83	0.537593	0.45	0.05	4.96848e-79
Cavin3	2.53343e-31	0.536683	0.729	0.303	7.86707e-27
Pkhd1l1	1.96431e-243	0.536412	0.465	0.015	6.09978e-239
Car9	3.06998e-227	0.530382	0.45	0.015	9.53322e-223
H2-K1	4.17453e-42	0.529392	0.481	0.1	1.29632e-37
Lmna	1.5028e-25	0.526591	0.744	0.348	4.66665e-21
Tbrg1	3.09613e-21	0.526008	0.884	0.637	9.61441e-17
Ccdc80	2.98728e-22	0.52423	0.767	0.404	9.27639e-18
Sparc	3.92628e-18	0.520425	0.977	0.956	1.21923e-13
Emp2	1.04156e-33	0.517759	0.674	0.225	3.23437e-29
Bicc1	2.56941e-88	0.515916	0.527	0.066	7.97879e-84
Txn1	1.46077e-26	0.515436	0.969	0.89	4.53614e-22
Gxylt2	2.30462e-20	0.514829	0.876	0.537	7.15655e-16
Btg2	8.58001e-10	0.514184	0.953	0.81	2.66435e-05
Nrgn	1.50742e-77	0.512436	0.403	0.044	4.681e-73
Parvb	7.40978e-26	0.505272	0.713	0.301	2.30096e-21
Frrs1	4.61262e-51	0.504218	0.612	0.143	1.43236e-46
Rarres1	1.2761e-67	0.501221	0.318	0.031	3.96267e-63
Soat1	1.83197e-16	0.493757	0.938	0.838	5.68882e-12
Fam129a	1.62689e-27	0.492249	0.612	0.222	5.05199e-23
Tgm2	1.20356e-60	0.491645	0.512	0.089	3.73741e-56
Selenow	3.36077e-20	0.471309	0.946	0.8	1.04362e-15
Tspo	1.32204e-17	0.470919	0.814	0.52	4.10534e-13
Mif4gd	4.68828e-36	0.470719	0.651	0.199	1.45585e-31
Syngr2	5.56962e-35	0.468192	0.651	0.212	1.72953e-30
Ly6e	3.29706e-13	0.468131	0.667	0.427	1.02384e-08
Spats2l	1.48851e-26	0.460776	0.682	0.263	4.62228e-22
H2-D1	3.50145e-37	0.452851	0.481	0.109	1.0873e-32
Cd2ap	1.37731e-19	0.45153	0.938	0.686	4.27696e-15
Kifc3	1.4806e-77	0.44984	0.45	0.054	4.59772e-73
Plp2	7.74099e-21	0.44787	0.775	0.418	2.40381e-16
Timp2	5.54774e-21	0.447209	0.791	0.424	1.72274e-16
Gng13	6.2686e-19	0.445858	0.876	0.53	1.94659e-14
Palld	2.24465e-18	0.4442	0.837	0.503	6.97031e-14
Adgrf5	3.75077e-66	0.44008	0.442	0.061	1.16473e-61
Isg15	4.2033e-41	0.438932	0.333	0.052	1.30525e-36
Ndufa4	1.01491e-20	0.438152	1	0.953	3.15159e-16
Alad	4.70276e-16	0.434317	0.891	0.6	1.46035e-11
Atp5l	6.87803e-30	0.431983	1	0.957	2.13583e-25
Uchl3	1.90424e-13	0.430535	0.767	0.514	5.91324e-09
Atf3	0.000208591	0.427972	0.597	0.435	1
Atp2b1	9.21552e-14	0.427557	0.845	0.594	2.8617e-09
Ermp1	5.02522e-43	0.423267	0.589	0.149	1.56048e-38
Rbm3	1.35927e-20	0.420156	0.977	0.852	4.22093e-16
Pdpn	1.45916e-14	0.419658	0.829	0.511	4.53114e-10
Ano6	5.16509e-19	0.417253	0.76	0.39	1.60392e-14
Rrbp1	6.14605e-18	0.414157	0.938	0.805	1.90853e-13
Plat	1.16602e-23	0.413567	0.682	0.28	3.62084e-19
Col3a1	1.66689e-06	0.413237	0.744	0.503	0.051762
Rmst	2.44105e-20	0.412944	0.682	0.291	7.58019e-16
Me1	1.21371e-13	0.411568	0.736	0.446	3.76895e-09
Myrf	1.67737e-42	0.410887	0.589	0.147	5.20872e-38
Socs2	1.24549e-21	0.410247	0.798	0.361	3.86761e-17
Creb3	1.77727e-20	0.408527	0.736	0.341	5.51896e-16
Fxyd1	3.25201e-30	0.407786	0.581	0.178	1.00985e-25
Gpcpd1	2.42019e-09	0.401985	0.574	0.339	7.51541e-05
Celf2	1.00356e-18	0.401255	0.744	0.383	3.11637e-14
Plxna4	6.17988e-22	0.399465	0.612	0.263	1.91904e-17
Clip1	3.46209e-20	0.397682	0.736	0.361	1.07508e-15
Rspo1	4.83966e-14	0.397322	0.798	0.526	1.50286e-09
Arpc1b	5.40704e-14	0.395369	0.868	0.63	1.67905e-09
Nfkbia	3.24037e-06	0.394401	0.682	0.472	0.100623
1810058I24Rik	9.89985e-14	0.394395	0.938	0.796	3.0742e-09
Gabarapl1	8.42512e-18	0.389109	0.775	0.454	2.61625e-13
Hspg2	2.97603e-29	0.389022	0.55	0.177	9.24148e-25
Rhoc	9.41941e-15	0.388615	0.86	0.607	2.92501e-10
Cstb	3.35979e-13	0.387417	0.922	0.74	1.04332e-08
Rasl10a	3.80858e-197	0.387351	0.403	0.014	1.18268e-192
Adora1	1.08309e-44	0.386067	0.55	0.125	3.36331e-40
Sdc4	2.61599e-17	0.385837	0.992	0.735	8.12345e-13
Ctsc	2.00292e-48	0.385443	0.434	0.076	6.21966e-44
Thra	8.32108e-15	0.38353	0.767	0.462	2.58395e-10
Limch1	3.93814e-29	0.38319	0.496	0.141	1.22291e-24
Mbp	2.24152e-132	0.383097	0.434	0.028	6.96059e-128
Star	4.74689e-43	0.382676	0.496	0.105	1.47405e-38
Tagln2	6.12098e-49	0.381754	0.496	0.097	1.90075e-44
Lgals9	6.17878e-40	0.381133	0.426	0.085	1.9187e-35
Npc1	6.83214e-19	0.381088	0.674	0.303	2.12158e-14
Glul	1.04811e-16	0.378965	0.574	0.251	3.25469e-12
Adam33	7.75652e-133	0.376491	0.38	0.021	2.40863e-128
Irf1	3.52369e-11	0.375248	0.38	0.156	1.09421e-06
Ahnak	9.3565e-14	0.374821	0.775	0.504	2.90547e-09
Daam1	1.4915e-16	0.373434	0.55	0.245	4.63155e-12
Mical2	8.61549e-23	0.373228	0.581	0.219	2.67537e-18
Atpif1	8.77716e-19	0.369727	0.984	0.988	2.72557e-14
Cfap54	2.50506e-60	0.367106	0.457	0.068	7.77897e-56
Megf6	2.08957e-84	0.364716	0.426	0.044	6.48875e-80
Tmem108	9.25965e-30	0.363724	0.457	0.119	2.8754e-25
Flrt1	6.91692e-30	0.362984	0.496	0.141	2.14791e-25
Ndufa5	8.61071e-15	0.361592	0.915	0.758	2.67388e-10
Cebpd	2.81025e-10	0.361518	0.519	0.256	8.72668e-06
Pdzd2	6.69442e-23	0.360232	0.597	0.222	2.07882e-18
Hacd4	4.6804e-33	0.359266	0.535	0.147	1.45341e-28
Fgfr1	7.6131e-32	0.358511	0.597	0.182	2.3641e-27
Esam	8.59843e-118	0.356459	0.38	0.024	2.67007e-113
P3h4	1.0093e-13	0.355879	0.643	0.361	3.13418e-09
Rplp1	1.68164e-30	0.350482	1	0.998	5.22199e-26
Zfp36	0.000158959	0.349863	0.419	0.273	1
Cd63	7.72214e-15	0.345706	0.984	0.946	2.39796e-10
Cebpb	6.26757e-13	0.345134	0.76	0.428	1.94627e-08
Cdc42ep3	7.97393e-18	0.34336	0.442	0.161	2.47615e-13
Kdr	8.6282e-41	0.342135	0.434	0.086	2.67932e-36
Pam	3.46721e-11	0.339179	0.76	0.488	1.07667e-06
Ppl	3.73552e-161	0.33888	0.341	0.012	1.15999e-156
Cavin1	4.39725e-21	0.337087	0.473	0.155	1.36548e-16
Carhsp1	2.10933e-13	0.332744	0.744	0.446	6.5501e-09
2310009B15Rik	3.97624e-13	0.332405	0.69	0.41	1.23474e-08
Ndufb4	6.10189e-13	0.330935	0.946	0.855	1.89482e-08
Me2	3.75336e-09	0.328264	0.767	0.54	0.000116553
Rab6b	8.44482e-71	0.328073	0.457	0.06	2.62237e-66
Cryab	7.27246e-33	0.327582	0.426	0.098	2.25832e-28
S100a10	5.01775e-09	0.327308	0.969	0.954	0.000155816
Gata3	8.50399e-75	0.326153	0.403	0.044	2.64074e-70
Lrch2	5.23258e-21	0.324655	0.496	0.173	1.62487e-16

## Sheet: 4 Bipotential
gene name	p_val	avg_logFC	pct.1	pct.2	p_val_adj
Hmga2	5.43127e-241	1.45395	0.907	0.301	1.68657e-236
Gpc3	7.99772e-181	1.28112	0.918	0.487	2.48353e-176
Mdk	1.18445e-149	1.13443	0.948	0.594	3.67807e-145
AW551984	1.04203e-118	1.08393	0.443	0.101	3.23582e-114
Ldhb	3.12873e-63	1.06458	0.983	0.968	9.71564e-59
Lor	4.61802e-115	1.05302	0.583	0.184	1.43403e-110
Gadd45g	2.41466e-39	1.01637	0.6	0.415	7.49826e-35
Pkm	3.14912e-139	0.944577	0.952	0.92	9.77897e-135
Asns	4.1971e-67	0.920393	0.568	0.265	1.30332e-62
Hnrnpa1	1.98285e-167	0.893088	0.976	0.943	6.15736e-163
Pgk1	4.05345e-95	0.885619	0.866	0.668	1.25872e-90
Ybx1	2.19573e-178	0.884581	0.991	0.979	6.81841e-174
Actr6	5.35156e-40	0.880653	0.7	0.533	1.66182e-35
Bex3	5.17178e-113	0.859393	0.933	0.697	1.60599e-108
Stmn1	5.45704e-94	0.85696	0.929	0.836	1.69458e-89
Fkbp9	4.34378e-53	0.856128	0.823	0.716	1.34887e-48
Eno1	9.35687e-91	0.851822	0.914	0.783	2.90559e-86
Dlk1	1.60092e-66	0.845322	0.54	0.222	4.97133e-62
Cd24a	1.0495e-102	0.832724	0.624	0.235	3.25901e-98
Hnrnpk	3.28498e-168	0.817612	0.976	0.971	1.02008e-163
Pls3	7.75684e-74	0.817217	0.752	0.474	2.40873e-69
Mest	5.70025e-67	0.802609	0.829	0.641	1.7701e-62
Hbb-y	2.71787e-212	0.799909	0.946	0.304	8.4398e-208
Timm8a1	5.11909e-64	0.78684	0.771	0.519	1.58963e-59
H2afz	2.83889e-125	0.782775	0.972	0.95	8.81561e-121
Rpl22l1	8.59069e-184	0.77531	0.996	0.995	2.66767e-179
Ranbp1	1.74362e-99	0.774042	0.929	0.85	5.41447e-95
2010107E04Rik	7.23193e-140	0.771643	0.955	0.885	2.24573e-135
Hbb-bh1	0	0.764797	0.544	0.044	0
E330013P04Rik	1.89854e-64	0.759612	0.665	0.364	5.89553e-60
Ldha	3.10135e-56	0.711141	0.901	0.884	9.63062e-52
Npm1	3.58388e-147	0.705091	0.987	0.992	1.1129e-142
Hba-x	8.37021e-231	0.687723	0.635	0.108	2.5992e-226
Uqcrb	1.68065e-121	0.682939	0.968	0.936	5.21893e-117
Ccnjl	4.30473e-73	0.681686	0.6	0.271	1.33675e-68
Hmgn1	1.17874e-129	0.664753	0.974	0.972	3.66034e-125
Rap1a	6.08647e-53	0.659209	0.788	0.636	1.89003e-48
Hmgn2	1.49365e-81	0.657675	0.931	0.856	4.63823e-77
Ywhaq	1.72297e-104	0.657292	0.944	0.931	5.35035e-100
Pnlip	8.99126e-126	0.657052	0.324	0.046	2.79206e-121
Sumo1	5.42721e-100	0.655391	0.927	0.872	1.68531e-95
Cct4	4.64666e-99	0.648472	0.907	0.807	1.44293e-94
Nup62cl	2.89937e-221	0.641074	0.3	0.016	9.00342e-217
Meis2	1.1814e-75	0.640514	0.521	0.193	3.66859e-71
Slc25a5	5.98207e-78	0.637237	0.911	0.847	1.85761e-73
Tcf21	1.11581e-88	0.636991	0.289	0.052	3.46492e-84
Asb4	3.31242e-99	0.634635	0.339	0.065	1.02861e-94
Sumo2	8.29212e-135	0.627996	0.976	0.977	2.57495e-130
Usmg5	1.04877e-85	0.625947	0.955	0.911	3.25675e-81
Sfrp1	1.1671e-82	0.625437	0.443	0.133	3.6242e-78
Hnrnpm	2.63867e-76	0.623367	0.892	0.758	8.19386e-72
Fkbp1a	1.281e-75	0.620617	0.888	0.792	3.97788e-71
Cbx3	3.42961e-52	0.613949	0.844	0.678	1.065e-47
Grb10	6.79057e-80	0.612181	0.678	0.315	2.10868e-75
Ube2e3	5.92713e-65	0.612046	0.877	0.783	1.84055e-60
Sarnp	1.75685e-68	0.609998	0.851	0.667	5.45554e-64
Nr2f1	3.08352e-102	0.60387	0.374	0.079	9.57526e-98
Ptn	1.46184e-25	0.595189	0.445	0.258	4.53945e-21
Nt5dc2	6.34356e-80	0.594886	0.665	0.301	1.96987e-75
Nr2f2	5.09412e-53	0.593639	0.553	0.278	1.58188e-48
Sub1	1.97421e-107	0.592966	0.974	0.951	6.13052e-103
Ywhae	1.63899e-108	0.591259	0.972	0.954	5.08955e-104
Plac8	1.16376e-27	0.585867	0.253	0.099	3.61383e-23
G3bp1	3.01831e-69	0.581646	0.851	0.724	9.37275e-65
Ran	1.79961e-76	0.580931	0.931	0.892	5.58834e-72
Sec61g	2.85549e-115	0.579995	0.968	0.971	8.86715e-111
Ptma	3.55747e-142	0.579622	1	0.999	1.1047e-137
Srsf7	1.71622e-59	0.577358	0.81	0.601	5.32937e-55
Cdk4	1.5497e-79	0.575179	0.927	0.878	4.81229e-75
Peg3	3.08622e-60	0.574416	0.952	0.938	9.58364e-56
Gdi2	1.35889e-71	0.569043	0.886	0.802	4.21978e-67
Fam136a	3.36764e-54	0.568191	0.788	0.601	1.04575e-49
Morf4l2	3.54923e-75	0.565199	0.929	0.866	1.10214e-70
Gas1	4.85866e-27	0.564474	0.672	0.53	1.50876e-22
Pgam1	1.04298e-64	0.562503	0.911	0.827	3.23876e-60
Marcksl1	2.40559e-85	0.560806	0.961	0.938	7.47008e-81
Zfp277	5.45043e-42	0.558508	0.698	0.497	1.69252e-37
Pla2g4a	4.71952e-55	0.556058	0.6	0.308	1.46555e-50
Cbfb	5.49653e-45	0.554488	0.581	0.329	1.70684e-40
Kctd14	0.172245	0.552456	0.715	0.935	1
Sox11	1.48273e-23	0.547378	0.583	0.414	4.60431e-19
Rbm3	2.97602e-73	0.539358	0.924	0.849	9.24142e-69
Nap1l1	1.06473e-69	0.536172	0.929	0.827	3.30631e-65
Hnrnpf	5.79116e-77	0.532797	0.903	0.884	1.79833e-72
Mif	9.88547e-70	0.531766	0.974	0.977	3.06974e-65
Ube2v2	1.03382e-47	0.523567	0.734	0.499	3.21031e-43
Pkig	1.44369e-47	0.521895	0.877	0.814	4.4831e-43
F11r	1.03848e-43	0.515683	0.648	0.408	3.2248e-39
6030408B16Rik	4.37685e-80	0.513985	0.449	0.138	1.35914e-75
Pabpc1	3.28145e-59	0.513553	0.909	0.891	1.01899e-54
Dbi	2.7404e-43	0.509413	0.87	0.79	8.50976e-39
Vapa	1.06787e-39	0.507511	0.905	0.874	3.31607e-35
Prmt1	4.41795e-53	0.503679	0.883	0.846	1.37191e-48
Eif3e	1.26072e-86	0.502589	0.957	0.953	3.91493e-82
Rpl41	8.02164e-163	0.501705	1	0.999	2.49096e-158
Polr2g	2.01801e-35	0.500364	0.89	0.815	6.26653e-31
Mcm2	3.05675e-70	0.499839	0.516	0.201	9.49211e-66
Hnrnpa3	2.044e-73	0.499636	0.948	0.93	6.34724e-69
Paics	5.87352e-52	0.499479	0.823	0.641	1.8239e-47
Nono	2.37608e-65	0.498972	0.892	0.841	7.37843e-61
Cnbp	9.13721e-65	0.496603	0.916	0.892	2.83738e-60
Rbbp7	4.31749e-50	0.496136	0.901	0.838	1.34071e-45
Calu	1.81224e-22	0.495392	0.7	0.601	5.62756e-18
Eif5a	2.27124e-58	0.494232	0.927	0.912	7.0529e-54
Cdc26	5.13971e-50	0.494126	0.795	0.597	1.59604e-45
Elavl1	2.72661e-47	0.491101	0.819	0.642	8.46694e-43
Ppia	2.24658e-126	0.490015	0.996	0.997	6.97631e-122
Sumo3	9.00126e-42	0.48978	0.795	0.64	2.79516e-37
Tpm4	3.57574e-39	0.488787	0.788	0.654	1.11037e-34
Rps28	3.69613e-116	0.486231	1	0.999	1.14776e-111
Mcm6	1.02371e-36	0.485656	0.603	0.38	3.17893e-32
Tubb5	1.60354e-71	0.485216	0.978	0.972	4.97946e-67
Acat2	1.48749e-77	0.482163	0.533	0.198	4.6191e-73
Wt1	2.26758e-56	0.481387	0.905	0.911	7.04153e-52
Zfp422	1.01754e-42	0.481273	0.652	0.413	3.15978e-38
Rpl39	3.35573e-152	0.474854	1	0.998	1.04206e-147
Gapdh	2.18997e-57	0.474691	0.963	0.979	6.80053e-53
Ppcs	5.17105e-32	0.474355	0.374	0.178	1.60577e-27
Set	9.95609e-58	0.472986	0.94	0.926	3.09166e-53
Prdx2	3.54876e-80	0.472972	0.976	0.971	1.102e-75
Slirp	3.01537e-25	0.472445	0.801	0.727	9.36363e-21
Cdca7	1.49572e-57	0.471956	0.469	0.191	4.64467e-53
Cxcl12	1.06737e-71	0.47139	0.272	0.056	3.31449e-67
Idh1	2.12737e-21	0.470527	0.812	0.77	6.60612e-17
Psma4	5.2192e-46	0.469911	0.881	0.823	1.62072e-41
Idi1	1.14501e-17	0.469216	0.374	0.222	3.5556e-13
Pdgfc	7.87032e-74	0.469087	0.438	0.139	2.44397e-69
Nr0b1	2.76974e-38	0.468879	0.341	0.135	8.60086e-34
Ssbp2	1.7196e-35	0.467193	0.536	0.311	5.33987e-31
Bzw2	1.9013e-39	0.466097	0.663	0.433	5.90409e-35
Nme1	1.51055e-31	0.465062	0.814	0.734	4.69072e-27
Atp5c1	2.67729e-65	0.463096	0.927	0.891	8.31378e-61
Snrpg	8.57874e-59	0.46298	0.931	0.91	2.66396e-54
Cebpd	1.55255e-29	0.462913	0.449	0.247	4.82115e-25
Cpne8	6.72168e-51	0.462167	0.421	0.166	2.08728e-46
Srsf3	2.96915e-57	0.46114	0.94	0.906	9.22011e-53
Lsm5	1.97798e-36	0.457036	0.754	0.58	6.14221e-32
Msx1	6.05859e-42	0.455071	0.451	0.2	1.88137e-37
Mcm4	2.41356e-60	0.455026	0.505	0.211	7.49484e-56
Ewsr1	3.13481e-38	0.452084	0.799	0.696	9.73454e-34
Eif4a1	9.69888e-77	0.450747	0.972	0.982	3.01179e-72
Vdac3	1.11778e-35	0.450506	0.976	0.959	3.47105e-31
Tipin	1.5355e-44	0.449838	0.629	0.367	4.7682e-40
Nop10	9.03875e-31	0.449606	0.911	0.895	2.8068e-26
Eif4g2	5.12164e-53	0.445607	0.909	0.893	1.59042e-48
Ccdc34	9.98241e-32	0.445359	0.756	0.575	3.09984e-27
Trappc1	2.22107e-32	0.443101	0.7	0.512	6.89709e-28
Psma6	3.93553e-40	0.442561	0.857	0.764	1.2221e-35
Hspd1	2.9274e-41	0.440242	0.909	0.873	9.09046e-37
Ung	5.82666e-66	0.439376	0.477	0.173	1.80935e-61
Copz1	6.06423e-42	0.437372	0.646	0.41	1.88313e-37
Ppp4c	2.81592e-42	0.432812	0.743	0.543	8.74428e-38
Emx2	2.81524e-32	0.430987	0.778	0.606	8.74215e-28
Gpr37	1.37785e-24	0.429659	0.309	0.147	4.27864e-20
Ifitm1	6.09247e-06	0.428387	0.806	0.876	0.18919
Cct8	2.38978e-40	0.427647	0.832	0.776	7.42098e-36
Ccdc61	2.46586e-09	0.424917	0.413	0.309	7.65724e-05
Selenow	4.79304e-36	0.424841	0.857	0.799	1.48838e-31
Psmc6	7.51788e-32	0.424497	0.801	0.702	2.33453e-27
Hoxa7	1.65476e-117	0.423765	0.294	0.039	5.13854e-113
Btf3	4.39784e-85	0.422594	0.981	0.98	1.36566e-80
Litaf	5.67338e-22	0.421209	0.568	0.419	1.76175e-17
Zfp207	2.44114e-35	0.421003	0.778	0.66	7.58047e-31
Spcs2	4.85687e-39	0.420756	0.879	0.844	1.5082e-34
Psmd2	6.29923e-28	0.420656	0.708	0.584	1.9561e-23
Drg1	6.97144e-32	0.419722	0.65	0.463	2.16484e-27
Laptm4b	8.36082e-08	0.413916	0.73	0.782	0.00259629
Rnf7	1.04651e-43	0.413372	0.849	0.79	3.24973e-39
Atp5a1	1.44178e-52	0.409609	0.922	0.898	4.47715e-48
Psma3	2.32477e-36	0.409076	0.901	0.886	7.21911e-32
Gmps	5.82417e-27	0.408556	0.695	0.533	1.80858e-22
Ppid	5.22379e-31	0.407469	0.648	0.466	1.62214e-26
Aldoa	7.90196e-30	0.406874	0.942	0.963	2.4538e-25
Rpl3	2.02843e-113	0.40667	1	0.997	6.2989e-109
Eif3m	1.09617e-44	0.40581	0.907	0.886	3.40395e-40
Hoxd9	3.19913e-10	0.403595	0.333	0.231	9.93426e-06
Rpgrip1	3.02873e-10	0.403474	0.361	0.253	9.40513e-06
Ube2n	3.95045e-33	0.402188	0.819	0.722	1.22673e-28
Psma1	1.94169e-32	0.402034	0.842	0.782	6.02953e-28
Lhx9	1.74745e-12	0.401982	0.646	0.569	5.42635e-08
Cul4b	2.87349e-22	0.401848	0.458	0.293	8.92304e-18
Hells	7.87801e-28	0.399831	0.499	0.291	2.44636e-23
Atp5f1	3.79168e-40	0.399223	0.896	0.866	1.17743e-35
Sdhd	3.86421e-31	0.39911	0.67	0.509	1.19995e-26
Ltbp1	1.72358e-23	0.398451	0.456	0.278	5.35223e-19
Hspa9	1.45638e-30	0.398376	0.803	0.698	4.5225e-26
Polr2m	9.99328e-33	0.397645	0.801	0.719	3.10321e-28
Mycn	1.17961e-30	0.396313	0.464	0.242	3.66303e-26
Polr2k	7.78908e-32	0.395689	0.806	0.71	2.41874e-27
Ptgr1	4.57399e-21	0.39547	0.521	0.351	1.42036e-16
Srsf9	9.31559e-27	0.394905	0.685	0.531	2.89277e-22
Nudcd2	1.57198e-27	0.39476	0.607	0.439	4.88147e-23
Mrpl42	1.0199e-32	0.394512	0.786	0.645	3.16711e-28
Ctbp1	1.30042e-27	0.392824	0.689	0.54	4.03818e-23
Atp5k	7.6831e-36	0.392565	0.903	0.844	2.38583e-31
Polr3k	1.76583e-21	0.391783	0.581	0.434	5.48342e-17
Tmed2	4.89866e-30	0.391418	0.834	0.78	1.52118e-25
Prr13	6.59178e-19	0.389691	0.57	0.425	2.04694e-14
Hdac3	2.30079e-31	0.389	0.654	0.455	7.14465e-27

## Sheet: 5 BPG_0
gene name	p_val	avg_logFC	pct.1	pct.2	p_val_adj
Ifitm1	4.60194e-142	0.86666	0.998	0.861	1.42904e-137
Hbb-y	5.75404e-227	0.763887	0.978	0.304	1.7868e-222
Cdkn1c	1.24132e-87	0.748712	0.996	0.819	3.85467e-83
Eef1b2	1.22125e-179	0.724611	0.996	0.957	3.79234e-175
Igfbp2	1.73711e-99	0.717493	0.927	0.527	5.39423e-95
Npm1	7.43479e-164	0.704547	1	0.991	2.30872e-159
Rpl7a	1.11508e-190	0.697674	1	0.986	3.46267e-186
Gm10076	7.03927e-126	0.670246	0.962	0.675	2.1859e-121
Rplp0	1.57773e-190	0.658024	1	0.997	4.89932e-186
Rpl10a	8.77445e-211	0.646552	1	0.996	2.72473e-206
Rpl12	9.78421e-185	0.630129	0.998	0.988	3.03829e-180
Mdk	1.99902e-69	0.624994	0.94	0.595	6.20755e-65
Rps20	1.10536e-213	0.618897	0.998	0.997	3.43247e-209
Rpl7	1.10879e-206	0.597776	1	0.995	3.44312e-202
Rps2	4.02193e-191	0.588778	1	0.997	1.24893e-186
Rpl17	7.12994e-222	0.586034	1	0.997	2.21406e-217
Rpl11	7.19848e-216	0.570414	0.998	0.999	2.23534e-211
Rack1	1.99672e-161	0.569718	0.998	0.975	6.2004e-157
Rpl10	2.29998e-185	0.568153	1	0.996	7.14212e-181
Rpl32	8.68703e-201	0.564555	1	0.998	2.69758e-196
Rps6	8.31582e-190	0.557469	1	0.997	2.58231e-185
Rps5	4.07984e-196	0.55504	1	0.998	1.26691e-191
Rpl36a	6.20194e-171	0.551163	0.998	0.996	1.92589e-166
Rps17	2.38313e-204	0.545779	1	0.998	7.40033e-200
Rpl18	3.30222e-196	0.539251	1	0.996	1.02544e-191
Ccdc61	3.17501e-81	0.536619	0.699	0.288	9.85935e-77
Eef1a1	2.17585e-202	0.535643	1	0.999	6.75666e-198
C1qtnf7	3.07325e-112	0.535557	0.777	0.289	9.54336e-108
Nap1l1	1.39225e-99	0.532606	0.982	0.824	4.32336e-95
Rpl28	4.83156e-180	0.532354	1	0.997	1.50034e-175
Igfbp4	9.32135e-81	0.529973	0.906	0.559	2.89456e-76
Rpsa	1.40112e-162	0.528835	1	0.996	4.35091e-158
Rps7	1.80981e-200	0.527368	0.996	0.998	5.62001e-196
Rps23	1.05477e-204	0.522081	1	0.999	3.27538e-200
Bmyc	1.10156e-82	0.519533	0.996	0.898	3.42069e-78
Rps25	4.02109e-180	0.519139	1	0.995	1.24867e-175
Rpl23a	1.9057e-192	0.515898	1	0.999	5.91778e-188
Rpl18a	4.48386e-184	0.505534	1	0.999	1.39237e-179
Ldhb	3.8566e-85	0.503556	0.998	0.967	1.19759e-80
Rpl27a	1.10779e-192	0.501709	1	0.998	3.44003e-188
Rps12	3.53593e-168	0.501128	0.998	0.993	1.09801e-163
Rps4x	6.18262e-172	0.500642	1	0.998	1.91989e-167
Rps13	2.106e-190	0.500072	0.998	0.996	6.53975e-186
Rpl8	1.86748e-201	0.499132	1	0.998	5.7991e-197
Rps18	1.37266e-191	0.495183	1	0.998	4.26254e-187
Rps24	3.25504e-194	0.488347	1	0.998	1.01079e-189
Rps15a	3.10804e-186	0.486427	1	0.999	9.65138e-182
Naca	3.77913e-164	0.486412	0.998	0.993	1.17353e-159
Rps10	9.78535e-166	0.482208	1	0.996	3.03865e-161
Rpl31	2.17342e-163	0.472692	1	0.996	6.74911e-159
Rps3	1.56742e-171	0.47256	1	0.998	4.86731e-167
Rpl15	1.37154e-190	0.471167	1	0.998	4.25904e-186
Rps11	3.44294e-173	0.464506	1	0.997	1.06914e-168
Dock4	3.52974e-64	0.463676	0.835	0.457	1.09609e-59
Rps27a	1.7861e-186	0.463438	1	0.999	5.54636e-182
Rpl13	1.36671e-188	0.462162	1	0.999	4.24405e-184
Rpl30	6.18292e-140	0.462131	0.996	0.989	1.91998e-135
Rplp2	1.55364e-175	0.459681	1	0.998	4.82451e-171
Rpl14	2.564e-164	0.455125	1	0.998	7.96197e-160
Rpl4	4.1338e-137	0.452795	1	0.995	1.28367e-132
Rpl29	3.13254e-150	0.452395	1	0.993	9.72748e-146
Eef1g	2.21783e-129	0.452184	0.998	0.991	6.88703e-125
Rpl3	5.41619e-151	0.446768	1	0.997	1.68189e-146
Rpl13a	2.36488e-91	0.443533	0.991	0.959	7.34365e-87
Rpl19	2.7861e-180	0.438965	1	0.998	8.65168e-176
Rps8	2.48357e-168	0.431464	1	0.999	7.71222e-164
Rpl21	3.36475e-163	0.430789	1	0.998	1.04486e-158
Rps9	3.36388e-167	0.429356	1	0.998	1.04459e-162
Pgk1	6.01613e-49	0.429164	0.922	0.664	1.86819e-44
Timm8a1	6.31647e-45	0.427843	0.817	0.516	1.96145e-40
Rps3a1	4.27864e-156	0.423239	1	0.998	1.32864e-151
Mest	3.36797e-49	0.416214	0.924	0.635	1.04586e-44
Snrpd1	1.34844e-62	0.410193	0.969	0.833	4.18732e-58
Rpl23	2.02665e-164	0.405824	1	0.999	6.29337e-160
Ndufa4	2.17117e-66	0.404875	0.989	0.952	6.74213e-62
Bag1	1.08043e-55	0.404796	0.964	0.782	3.35507e-51
Rpl35	2.44188e-118	0.404778	0.996	0.996	7.58278e-114
Rps16	1.22704e-168	0.40471	1	0.998	3.81033e-164
Rpl6	1.15986e-155	0.401839	1	0.998	3.6017e-151
Rpl22	6.67393e-111	0.39948	0.998	0.987	2.07245e-106
Rps15	2.92586e-138	0.396548	1	0.996	9.08568e-134
Lhx9	1.56297e-48	0.394921	0.875	0.553	4.85349e-44
Rpl9	3.44185e-155	0.389295	0.998	0.998	1.0688e-150
Tulp2	2.79309e-60	0.387219	0.628	0.269	8.67338e-56
Gng2	2.05317e-79	0.384422	0.559	0.185	6.3757e-75
Rpl24	1.96275e-140	0.381052	1	0.998	6.09494e-136
Rplp1	8.65767e-123	0.377526	1	0.997	2.68847e-118
Rpl5	5.79558e-101	0.377499	0.998	0.988	1.7997e-96
Eno1	6.5744e-47	0.377352	0.958	0.78	2.04155e-42
E330013P04Rik	3.93654e-56	0.377083	0.735	0.36	1.22241e-51
Dctpp1	7.45305e-52	0.374135	0.849	0.53	2.3144e-47
Nme4	9.89493e-66	0.371363	0.748	0.346	3.07267e-61
Impdh2	1.44411e-48	0.370173	0.878	0.574	4.4844e-44
Hspd1	2.33348e-54	0.368828	0.989	0.867	7.24616e-50
Lgals7	2.42909e-45	0.368145	0.998	0.897	7.54307e-41
Rpl26	1.49873e-149	0.366116	1	0.998	4.65401e-145
Cdk4	6.58824e-57	0.361897	0.978	0.874	2.04585e-52
Tkt	3.64039e-44	0.356342	0.984	0.909	1.13045e-39
Parp1	1.27944e-38	0.353783	0.869	0.644	3.97304e-34
Rpl22l1	1.40729e-86	0.348623	0.998	0.995	4.37006e-82
Rps19	1.22988e-113	0.346089	1	0.999	3.81916e-109
Eef1d	5.54057e-58	0.345977	0.976	0.891	1.72051e-53
Ran	1.39364e-55	0.338935	0.98	0.889	4.32768e-51
Ybx1	2.50192e-62	0.338542	0.996	0.979	7.76922e-58
Rpl34	3.95586e-127	0.338382	0.998	0.997	1.22841e-122
Hint1	2.37367e-68	0.333724	0.996	0.953	7.37095e-64
Hnrnpa1	3.08713e-58	0.332922	0.998	0.941	9.58648e-54
Pebp1	1.01035e-63	0.332712	0.987	0.96	3.13743e-59
Rps14	9.49647e-138	0.327977	1	1	2.94894e-133
Nme1	2.49506e-39	0.323844	0.929	0.726	7.7479e-35
Smarcc1	1.36331e-38	0.321781	0.911	0.676	4.23348e-34
Siva1	7.78055e-40	0.321341	0.92	0.695	2.41609e-35
Id1	1.08905e-28	0.321076	0.857	0.592	3.38181e-24
Btf3	7.35675e-70	0.315214	0.998	0.978	2.28449e-65
Anp32b	6.50296e-42	0.314959	0.98	0.877	2.01936e-37
Npm3	2.1877e-39	0.313887	0.806	0.506	6.79347e-35
Tpi1	3.84274e-40	0.313872	0.976	0.872	1.19329e-35
Glrx3	4.81924e-40	0.313273	0.927	0.695	1.49652e-35
Peg3	1.04231e-40	0.310614	0.996	0.935	3.23667e-36
Snrpe	1.1985e-53	0.309921	0.98	0.906	3.72169e-49
Selenow	3.43423e-39	0.309133	0.953	0.792	1.06643e-34
Pgam1	8.56989e-38	0.306894	0.964	0.824	2.66121e-33
Psma5	3.93409e-37	0.306746	0.947	0.763	1.22165e-32
Adm	2.00939e-54	0.306358	0.47	0.165	6.23976e-50
Plac8	3.16814e-29	0.305908	0.269	0.098	9.83803e-25
Dtymk	1.33402e-36	0.305817	0.88	0.574	4.14254e-32
Pgls	8.63573e-40	0.305049	0.938	0.785	2.68165e-35
Eif3h	7.1633e-46	0.304412	0.978	0.899	2.22442e-41
Eif3i	8.50901e-38	0.303849	0.933	0.767	2.6423e-33
Gm45889	7.94469e-43	0.303846	0.69	0.349	2.46707e-38
Sfxn1	8.91621e-38	0.303319	0.751	0.427	2.76875e-33
Emg1	5.80112e-36	0.298933	0.853	0.564	1.80142e-31
Hist1h2ap	1.00338e-174	0.298109	0.742	0.175	3.11581e-170
Eif3k	2.03753e-48	0.297728	0.98	0.928	6.32715e-44
Dusp9	1.40693e-93	0.297148	0.388	0.083	4.36893e-89
Uhrf1bp1l	2.10644e-36	0.296725	0.731	0.424	6.54113e-32
Tomm5	5.76214e-35	0.296038	0.846	0.575	1.78932e-30
Eef2	2.71542e-52	0.291984	0.998	0.973	8.43221e-48
Ifngr2	4.80155e-37	0.291581	0.817	0.519	1.49103e-32
Snrpd2	7.32586e-41	0.290019	0.967	0.898	2.2749e-36
Laptm4b	5.83111e-32	0.289997	0.929	0.767	1.81074e-27
Zfp277	6.46151e-35	0.285215	0.786	0.491	2.00649e-30
Pkig	4.85728e-33	0.285138	0.958	0.808	1.50833e-28
Mrpl34	5.66247e-32	0.283556	0.871	0.641	1.75837e-27
Mcm6	1.42273e-37	0.28282	0.69	0.374	4.418e-33
Bex2	1.94351e-20	0.282682	0.78	0.557	6.03517e-16
Cyb5b	1.99163e-31	0.281884	0.59	0.325	6.18462e-27
Mrps16	2.26681e-30	0.277083	0.806	0.524	7.03914e-26
Aprt	1.88616e-33	0.274776	0.891	0.628	5.8571e-29
Rpl35a	3.62288e-92	0.274305	0.998	0.998	1.12501e-87
Trappc1	2.86668e-35	0.273862	0.811	0.504	8.90191e-31
Cgnl1	1.38312e-28	0.271932	0.737	0.461	4.29501e-24
Rpl39	3.88588e-76	0.270768	1	0.998	1.20668e-71
Cox6b2	1.72823e-29	0.269832	0.71	0.423	5.36666e-25
Hnrnpc	5.16171e-36	0.268839	0.989	0.904	1.60287e-31
Snrpf	4.06103e-32	0.268541	0.969	0.858	1.26107e-27
Rpl37	2.00844e-70	0.267838	1	0.998	6.23681e-66
Sec61b	5.50622e-30	0.267199	0.971	0.882	1.70985e-25
Myl1	3.31271e-50	0.267059	0.256	0.062	1.0287e-45
Klhl13	2.39824e-31	0.265948	0.557	0.293	7.44727e-27
Rpl36	3.06053e-69	0.265885	1	0.999	9.50385e-65
Ncl	1.09648e-34	0.265485	0.993	0.958	3.40488e-30
Grb10	2.17119e-47	0.265381	0.697	0.314	6.74221e-43
Phb2	1.63401e-30	0.261603	0.924	0.757	5.07408e-26
Mlec	1.0981e-29	0.260476	0.71	0.424	3.40993e-25
Serpinb6b	1.54677e-17	0.260022	0.61	0.395	4.80319e-13
Ccnjl	3.35469e-36	0.259582	0.572	0.274	1.04173e-31
Gm45765	2.37645e-55	0.259581	0.477	0.166	7.37958e-51
Cpne8	6.32376e-49	0.256478	0.457	0.164	1.96372e-44
Gamt	3.05607e-25	0.255521	0.764	0.51	9.49e-21
Cct2	1.70562e-26	0.255138	0.942	0.749	5.29646e-22
Hsp90ab1	4.37452e-74	0.253801	1	1	1.35842e-69
Efnb1	6.20126e-29	0.253656	0.724	0.435	1.92568e-24
Rps26	4.41753e-60	0.251825	0.998	0.998	1.37178e-55
Msi2	3.17402e-11	-0.250161	0.59	0.627	9.8563e-07
Prss35	6.02346e-11	-0.25108	0.145	0.27	1.87046e-06
Gng13	4.85792e-08	-0.251658	0.755	0.52	0.00150853
Hspa5	6.16403e-14	-0.251782	0.951	0.915	1.91412e-09
Mmp11	4.01889e-11	-0.251823	0.214	0.336	1.24799e-06
Ano1	3.83909e-15	-0.252038	0.102	0.258	1.19215e-10
Aff4	1.29341e-10	-0.252148	0.43	0.505	4.01644e-06
Ubald1	3.55656e-08	-0.252309	0.267	0.354	0.00110442
Hs6st2	1.67484e-05	-0.252716	0.401	0.447	0.520088
Map3k1	3.18656e-14	-0.252842	0.256	0.402	9.89522e-10
Scpep1	2.63947e-13	-0.253441	0.22	0.357	8.19634e-09
Cebpb	0.0786295	-0.253609	0.468	0.432	1
Kdm5b	8.72341e-11	-0.253833	0.735	0.734	2.70888e-06
Tead1	1.14328e-12	-0.254199	0.294	0.412	3.55023e-08
Nrip1	8.92219e-09	-0.25431	0.708	0.706	0.000277061
Jpt1	1.22384e-08	-0.255025	0.733	0.716	0.000380038
Serpinb6a	0.000149892	-0.255223	0.949	0.834	1
Cox17	5.71466e-11	-0.25613	0.39	0.479	1.77457e-06
Hsd17b11	1.38759e-06	-0.256489	0.269	0.344	0.0430887
Egfl6	7.57315e-08	-0.25651	0.171	0.271	0.00235169
Eif4a2	6.49384e-18	-0.257182	0.953	0.94	2.01653e-13
Atp6ap2	1.05335e-12	-0.257435	0.354	0.473	3.27096e-08
Stxbp6	8.67519e-15	-0.257754	0.156	0.313	2.69391e-10
Arf6	1.65585e-10	-0.258303	0.278	0.382	5.14192e-06
Bmpr2	2.02791e-13	-0.258392	0.247	0.381	6.29726e-09

## Sheet: 6 EPG_0
gene name	p_val	avg_logFC	pct.1	pct.2	p_val_adj
Cdkn1c	1.06188e-67	0.918491	1	0.824	3.29746e-63
Hmgcs2	2.21989e-71	0.901057	0.931	0.569	6.89341e-67
Hadha	6.96157e-90	0.870166	0.962	0.674	2.16178e-85
Id1	7.58638e-66	0.862625	0.938	0.597	2.3558e-61
Acot1	8.89653e-93	0.859593	0.946	0.494	2.76264e-88
H19	1.67009e-83	0.84369	0.996	0.86	5.18613e-79
Lgals7	3.24385e-96	0.832981	1	0.9	1.00731e-91
Fst	5.21958e-62	0.813336	0.969	0.697	1.62084e-57
Ccdc182	6.61736e-70	0.80792	0.454	0.104	2.05489e-65
Tkt	5.82683e-88	0.804803	0.992	0.911	1.80941e-83
Ifitm1	8.4282e-77	0.784087	1	0.865	2.61721e-72
Cpa2	2.30865e-63	0.728502	0.642	0.223	7.16904e-59
Angptl4	2.86935e-90	0.710055	0.738	0.228	8.9102e-86
Laptm4b	1.44527e-71	0.708212	0.973	0.77	4.48799e-67
Dock4	3.58761e-69	0.701383	0.885	0.466	1.11406e-64
Asns	8.97002e-37	0.667978	0.592	0.273	2.78546e-32
Hbb-y	5.20736e-120	0.65281	0.981	0.324	1.61704e-115
Hsd17b11	4.56335e-42	0.623156	0.673	0.325	1.41706e-37
Dclk1	1.89401e-24	0.617001	0.788	0.552	5.88148e-20
Hadhb	1.19695e-55	0.61393	0.946	0.66	3.71689e-51
Dbi	1.33408e-52	0.591354	0.973	0.788	4.14273e-48
Igfbp4	1.06981e-40	0.590857	0.892	0.57	3.32209e-36
Pglyrp1	2.15369e-44	0.566979	0.404	0.112	6.68786e-40
C1qtnf7	1.14777e-50	0.5585	0.708	0.306	3.56417e-46
Acadl	3.53364e-46	0.554153	0.892	0.56	1.0973e-41
Kctd14	4.58271e-43	0.553881	0.992	0.917	1.42307e-38
Gm5617	2.00045e-58	0.545644	0.912	0.512	6.212e-54
Id3	6.8339e-34	0.543535	0.95	0.764	2.12213e-29
Myl1	2.9931e-41	0.54309	0.288	0.067	9.29449e-37
Ttc38	1.51609e-56	0.522222	0.519	0.161	4.70792e-52
Wnt4	1.01837e-36	0.511773	0.931	0.612	3.16235e-32
Cox6b2	3.40407e-44	0.509117	0.796	0.428	1.05706e-39
Fkbp9	1.98482e-13	0.507013	0.804	0.72	6.16345e-09
Ech1	3.75674e-44	0.505032	0.942	0.735	1.16658e-39
Pcbd1	1.13974e-57	0.490904	0.765	0.318	3.53925e-53
Cgn	1.73949e-38	0.486531	0.892	0.557	5.40165e-34
Etfb	1.85441e-45	0.48475	0.946	0.745	5.75851e-41
Actr6	7.88445e-27	0.471579	0.8	0.534	2.44836e-22
Pank1	1.48158e-31	0.469789	0.873	0.598	4.60074e-27
Reep5	2.84001e-39	0.469235	0.95	0.746	8.8191e-35
Vim	1.22079e-42	0.459939	0.996	0.933	3.79091e-38
Eci1	1.392e-32	0.446342	0.762	0.462	4.32258e-28
Gm10638	3.31001e-64	0.444371	0.446	0.104	1.02786e-59
Glrx	3.66687e-37	0.443396	0.731	0.364	1.13867e-32
Ifngr2	3.37312e-38	0.442091	0.869	0.526	1.04746e-33
Lor	1.1534e-31	0.44067	0.5	0.2	3.58165e-27
Eci2	1.25515e-36	0.440584	0.896	0.631	3.89762e-32
Gm20275	1.13156e-134	0.439527	0.458	0.055	3.51384e-130
Mid1ip1	2.66389e-28	0.435401	0.75	0.424	8.27217e-24
Gm10076	1.24565e-40	0.435301	0.938	0.684	3.86812e-36
Ifnar1	1.00007e-40	0.43287	0.788	0.412	3.10552e-36
Csgalnact1	7.40323e-45	0.432536	0.669	0.268	2.29892e-40
Ldhb	5.41966e-36	0.4317	0.996	0.968	1.68297e-31
Gabra4	1.91897e-46	0.426599	0.688	0.289	5.95899e-42
Adm	6.59114e-59	0.426575	0.573	0.17	2.04675e-54
Tnnt1	1.27462e-43	0.42009	0.612	0.248	3.95807e-39
Wnk3	3.01907e-52	0.41891	0.442	0.123	9.37511e-48
Cgnl1	1.13887e-27	0.417594	0.765	0.468	3.53654e-23
Sptbn1	1.89978e-34	0.413965	0.985	0.826	5.89938e-30
Ccdc61	1.00271e-20	0.413389	0.565	0.306	3.11371e-16
Klf7	5.84373e-29	0.404601	0.838	0.524	1.81465e-24
Polr2g	6.18137e-27	0.402419	0.95	0.815	1.9195e-22
Dapk1	2.53737e-30	0.398952	0.773	0.427	7.87929e-26
Ucp2	1.33661e-30	0.39853	0.804	0.467	4.15056e-26
Rasl11a	2.37875e-28	0.394397	0.815	0.48	7.38674e-24
Rpl27a	1.49282e-78	0.390751	1	0.998	4.63566e-74
Cyb5b	6.62515e-30	0.390717	0.65	0.33	2.05731e-25
Marcks	1.71668e-25	0.389015	0.958	0.754	5.3308e-21
Rpl10a	2.3525e-61	0.38647	1	0.996	7.30523e-57
Wnt6	2.14347e-23	0.377525	0.973	0.809	6.65612e-19
Il6st	7.37344e-33	0.373309	0.585	0.257	2.28968e-28
Rpl23a	8.38225e-69	0.37288	1	0.999	2.60294e-64
Gamt	1.25656e-27	0.372786	0.804	0.516	3.90201e-23
Podxl	1.37775e-29	0.371246	0.785	0.457	4.27833e-25
Irx3	2.254e-13	0.371138	0.735	0.539	6.99936e-09
Gadd45g	1.92294e-11	0.370292	0.623	0.42	5.9713e-07
Bst2	3.59836e-24	0.369796	0.935	0.658	1.1174e-19
Cib2	3.00855e-29	0.369388	0.823	0.509	9.34245e-25
Utrn	6.36517e-31	0.366194	0.612	0.297	1.97658e-26
Rps20	3.27484e-62	0.365837	1	0.997	1.01694e-57
Uhrf1bp1l	6.7239e-22	0.36426	0.7	0.435	2.08797e-17
Timm8a1	1.78598e-11	0.361881	0.719	0.529	5.54602e-07
Gxylt2	1.26954e-25	0.360424	0.831	0.532	3.94232e-21
Hadh	7.52971e-28	0.360382	0.919	0.727	2.3382e-23
Snhg11	1.63391e-76	0.358932	0.4	0.074	5.0738e-72
Cox7a2l	4.36156e-39	0.35684	0.996	0.954	1.3544e-34
Mxd4	8.34218e-29	0.355989	0.931	0.655	2.5905e-24
Ptpn4	9.94508e-31	0.355365	0.585	0.267	3.08825e-26
Gm45765	2.48367e-50	0.352667	0.542	0.173	7.71255e-46
Rps11	1.80558e-62	0.352619	1	0.997	5.60686e-58
Zfp277	8.61131e-21	0.350316	0.765	0.5	2.67407e-16
Selenbp1	3.41229e-25	0.350146	0.688	0.372	1.05962e-20
Rpl28	1.13815e-57	0.349881	1	0.997	3.53431e-53
Adam8	1.3882e-43	0.348134	0.335	0.083	4.31079e-39
Tubb5	3.03743e-36	0.347765	0.996	0.971	9.43214e-32
Sulf1	3.97295e-18	0.344539	0.777	0.533	1.23372e-13
Ereg	1.20807e-47	0.343913	0.465	0.136	3.75141e-43
Eva1b	3.42226e-26	0.342838	0.938	0.706	1.06271e-21
Pkig	1.00954e-29	0.342799	0.954	0.813	3.13492e-25
Rps23	4.65799e-63	0.340299	1	0.999	1.44645e-58
Gpcpd1	8.58246e-25	0.33984	0.638	0.332	2.66511e-20
Rps6ka3	9.15438e-19	0.339812	0.612	0.367	2.84271e-14
Txnip	5.73749e-33	0.338238	0.831	0.436	1.78166e-28
Slc30a5	5.07902e-27	0.338009	0.573	0.278	1.57719e-22
Serpinb6b	1.06117e-12	0.337077	0.615	0.401	3.29524e-08
Rpl7	1.46968e-57	0.335666	1	0.995	4.56379e-53
Rps17	4.15556e-55	0.335622	1	0.998	1.29043e-50
Cntnap5a	1.63643e-27	0.33541	0.4	0.147	5.08162e-23
Nrtn	4.94128e-24	0.331445	0.512	0.238	1.53442e-19
Rpl17	4.15855e-61	0.329998	1	0.997	1.29135e-56
Rps7	8.67027e-60	0.328778	1	0.997	2.69238e-55
Cdk16	4.28425e-23	0.327489	0.75	0.473	1.33039e-18
Dhrs4	1.07394e-28	0.327234	0.688	0.356	3.33491e-24
Pgls	2.827e-24	0.325769	0.942	0.789	8.77869e-20
Rpl11	3.02882e-62	0.325506	1	0.998	9.40538e-58
Hist3h2a	1.03233e-21	0.323672	0.677	0.391	3.2057e-17
Ptgr1	3.43599e-21	0.323218	0.642	0.352	1.06698e-16
Msx1	2.78114e-29	0.321796	0.508	0.206	8.63628e-25
Calm3	1.21165e-23	0.32154	0.873	0.658	3.76254e-19
Sat2	9.34987e-31	0.320882	0.685	0.338	2.90341e-26
Hif1a	3.97885e-20	0.320611	0.869	0.669	1.23555e-15
Wasf2	1.92955e-21	0.320358	0.862	0.602	5.99183e-17
Rab11fip2	1.80024e-18	0.32031	0.804	0.556	5.59028e-14
Slc7a2	1.76001e-22	0.320168	0.373	0.154	5.46536e-18
Oxa1l	2.92385e-23	0.319869	0.804	0.504	9.07945e-19
Asap1	3.99684e-22	0.317743	0.773	0.493	1.24114e-17
Trappc1	1.28541e-24	0.316662	0.792	0.514	3.99158e-20
Rpl18	1.84587e-54	0.316273	1	0.996	5.73199e-50
Lzts1	2.22012e-28	0.313627	0.5	0.205	6.89414e-24
Bad	1.91526e-21	0.312633	0.769	0.485	5.94745e-17
Rpl21	8.37646e-58	0.31246	1	0.998	2.60114e-53
Rbms2	1.67927e-23	0.311712	0.727	0.422	5.21464e-19
Tnrc18	3.015e-22	0.311105	0.754	0.453	9.36249e-18
Stim1	1.27532e-21	0.31063	0.742	0.46	3.96025e-17
Naca	8.98813e-50	0.309192	1	0.993	2.79109e-45
Bex2	5.65771e-12	0.308926	0.754	0.565	1.75689e-07
Add1	6.65843e-17	0.308805	0.738	0.5	2.06764e-12
Aldh1b1	2.97565e-23	0.307387	0.742	0.445	9.24028e-19
Rpl32	3.7426e-44	0.307145	1	0.998	1.16219e-39
Peg3	2.10028e-16	0.307005	0.992	0.937	6.522e-12
Zbtb7c	2.07189e-22	0.306612	0.585	0.307	6.43385e-18
C1qtnf12	6.92888e-16	0.300561	0.635	0.394	2.15163e-11
Rpl7a	1.24919e-38	0.29997	1	0.987	3.87912e-34
Bmyc	2.36778e-17	0.299779	0.996	0.901	7.35265e-13
Edf1	4.8995e-22	0.296543	0.915	0.778	1.52144e-17
Cdk14	5.9753e-21	0.295934	0.6	0.326	1.85551e-16
Rpl10	4.19514e-38	0.295514	1	0.996	1.30272e-33
Tpr	5.09537e-20	0.294524	0.962	0.819	1.58227e-15
Dmac1	2.43391e-19	0.294504	0.773	0.525	7.55803e-15
Decr1	2.51473e-27	0.29414	0.712	0.378	7.80899e-23
Egfl6	2.19023e-15	0.292843	0.477	0.255	6.80131e-11
Prdx3	1.53818e-20	0.292831	0.931	0.768	4.77651e-16
Bcl2	1.15056e-17	0.287717	0.65	0.384	3.57283e-13
Gtf2a1	7.13814e-12	0.287567	0.488	0.301	2.21661e-07
Ccdc30	3.31149e-37	0.286679	0.388	0.121	1.02832e-32
Tmem171	2.91873e-42	0.284421	0.415	0.118	9.06353e-38
Smad7	6.75114e-17	0.284402	0.623	0.377	2.09643e-12
Ndrg1	1.08154e-38	0.283318	0.473	0.159	3.3585e-34
Col12a1	6.97422e-28	0.282326	0.569	0.248	2.1657e-23
Cdkn1b	2.87768e-22	0.280908	0.923	0.629	8.93605e-18
Igdcc3	3.81368e-51	0.27911	0.381	0.092	1.18426e-46
Zfp266	1.93013e-14	0.278469	0.835	0.638	5.99363e-10
Pgk1	2.44018e-17	0.275363	0.873	0.674	7.5775e-13
4833420G17Rik	1.91437e-21	0.274347	0.658	0.371	5.94471e-17
Rps10	6.4238e-42	0.274017	1	0.996	1.99478e-37
Frmd6	1.92094e-27	0.272924	0.527	0.229	5.96509e-23
Apoe	1.29865e-13	0.2727	0.819	0.595	4.03269e-09
Chchd3	1.22129e-16	0.271504	0.704	0.445	3.79248e-12
Myo5b	1.64794e-28	0.271205	0.542	0.235	5.11735e-24
1810058I24Rik	6.61074e-19	0.269025	0.935	0.793	2.05283e-14
Rpl15	3.81431e-48	0.269005	1	0.998	1.18446e-43
Rpl29	1.06521e-37	0.268615	1	0.993	3.30779e-33
Slc25a4	2.87277e-25	0.267669	0.988	0.956	8.92083e-21
Etfdh	6.85724e-22	0.267585	0.592	0.314	2.12938e-17
Rpl12	3.66411e-28	0.266762	0.996	0.989	1.13782e-23
Sfxn1	2.10357e-15	0.265925	0.677	0.44	6.53221e-11
Emx2	4.26611e-15	0.265806	0.842	0.609	1.32475e-10
Rack1	1.94861e-27	0.264191	0.996	0.976	6.05101e-23
Smarcc1	2.09689e-16	0.263626	0.892	0.684	6.51147e-12
Lgals1	6.27227e-23	0.263118	0.992	0.917	1.94773e-18
Hist1h1e	2.25957e-36	0.262345	0.419	0.136	7.01664e-32
Rpl24	2.33452e-46	0.262146	1	0.998	7.2494e-42
Rpl36a	2.21617e-30	0.262005	1	0.996	6.88188e-26
1810022K09Rik	6.97286e-17	0.260039	0.808	0.574	2.16528e-12
Ndufa4	2.31919e-17	0.260032	0.996	0.952	7.20179e-13
Rab13	1.12558e-14	0.260005	0.712	0.467	3.49525e-10
Jak1	0.00287363	0.259658	0.704	0.633	1
Gng12	2.89089e-19	0.259068	0.658	0.398	8.97708e-15
Gpx7	1.25746e-23	0.258863	0.623	0.309	3.90478e-19
1110065P20Rik	5.89624e-14	0.25875	0.892	0.733	1.83096e-09
Tmem35a	6.50897e-19	0.257272	0.542	0.275	2.02123e-14
Hint3	1.70718e-21	0.255904	0.538	0.265	5.30132e-17
Dcaf12l1	6.07424e-12	0.254382	0.777	0.568	1.88623e-07
Eno1	5.41518e-12	0.253224	0.935	0.787	1.68158e-07
Gm2a	1.26661e-13	0.251586	0.685	0.45	3.93322e-09
Ctnna1	2.70472e-15	0.251055	0.835	0.6	8.39896e-11
Rpl22	1.23902e-33	0.250954	1	0.988	3.84753e-29
Pld1	1.4757e-30	0.250032	0.396	0.14	4.5825e-26
Ptprd	1.18526e-07	-0.250619	0.412	0.553	0.00368058

## Sheet: 7 BPG_1
gene name	p_val	avg_logFC	pct.1	pct.2	p_val_adj
Cited2	8.68952e-93	0.787088	0.955	0.845	2.69836e-88
Tuba1a	3.33266e-69	0.716578	0.816	0.646	1.03489e-64
Hsd17b11	4.5993e-62	0.701649	0.56	0.318	1.42822e-57
Rnd3	1.06325e-66	0.687017	0.546	0.269	3.3017e-62
Jund	7.11363e-131	0.662513	0.987	0.957	2.20899e-126
Tnfrsf12a	1.32175e-72	0.621308	0.533	0.218	4.10444e-68
Id3	5.17663e-65	0.611021	0.906	0.758	1.6075e-60
Spry2	4.00415e-46	0.604483	0.445	0.205	1.24341e-41
Sertad2	4.10658e-63	0.595411	0.658	0.407	1.27522e-58
Itm2a	9.74691e-35	0.582015	0.58	0.424	3.02671e-30
Klf4	3.72009e-62	0.580033	0.782	0.513	1.1552e-57
Hmgcs2	1.94807e-63	0.571135	0.849	0.559	6.04935e-59
Cyr61	2.57011e-71	0.569618	0.917	0.644	7.98095e-67
Myl9	1.57018e-70	0.568408	0.937	0.822	4.87587e-66
Btg1	1.80383e-73	0.548106	0.942	0.881	5.60144e-69
Maff	2.70974e-54	0.543549	0.499	0.235	8.41456e-50
Amotl2	6.09756e-60	0.542611	0.665	0.421	1.89347e-55
Tceal8	4.61151e-56	0.540789	0.895	0.856	1.43201e-51
Actb	2.27552e-54	0.539056	1	1	7.06619e-50
Bhlhe41	5.83672e-33	0.527638	0.456	0.264	1.81248e-28
Pim1	1.61591e-31	0.525426	0.532	0.361	5.01788e-27
Klf7	6.75987e-54	0.514077	0.726	0.519	2.09914e-49
Cdkn1a	7.34656e-36	0.511385	0.387	0.193	2.28133e-31
Arf4	2.43611e-67	0.482828	0.921	0.871	7.56484e-63
Comt	6.61291e-23	0.480609	0.517	0.428	2.05351e-18
S100a11	9.09814e-72	0.477311	0.986	0.963	2.82525e-67
Atp6ap2	1.12019e-23	0.474597	0.553	0.457	3.47853e-19
Neat1	5.22082e-29	0.447968	0.587	0.397	1.62122e-24
Dusp5	4.21758e-38	0.441694	0.541	0.311	1.30969e-33
Id2	2.3608e-29	0.441612	0.769	0.638	7.33099e-25
Fst	1.73779e-27	0.440243	0.836	0.696	5.39635e-23
Dpysl2	1.36738e-28	0.433893	0.663	0.582	4.24614e-24
Sdc4	5.83553e-31	0.431657	0.867	0.729	1.81211e-26
Nab2	1.22988e-33	0.430643	0.523	0.339	3.81914e-29
Vcl	1.05678e-27	0.429283	0.622	0.503	3.28162e-23
Nr4a1	7.21323e-45	0.428282	0.769	0.524	2.23993e-40
S100a10	2.89022e-44	0.427762	0.96	0.954	8.97501e-40
Cpa2	1.467e-09	0.425942	0.317	0.233	4.55549e-05
Skil	2.57437e-33	0.424372	0.557	0.372	7.99418e-29
Prdx1	2.78213e-53	0.422831	0.995	0.994	8.63934e-49
Cox6c	1.37921e-99	0.422713	0.996	0.993	4.28285e-95
Fermt2	8.70632e-32	0.421488	0.782	0.741	2.70357e-27
H19	1.62442e-52	0.417023	0.978	0.855	5.04431e-48
Ifitm1	1.13914e-50	0.415192	0.964	0.862	3.53736e-46
Lgr4	8.25935e-23	0.409646	0.604	0.506	2.56478e-18
Ncam1	4.38614e-13	0.409225	0.319	0.214	1.36203e-08
Lgals1	2.62404e-49	0.409214	0.953	0.917	8.14842e-45
Nectin2	2.29346e-33	0.408337	0.705	0.598	7.12188e-29
Ier3	2.94814e-18	0.406509	0.411	0.274	9.15485e-14
Clu	2.39507e-40	0.402967	0.859	0.661	7.4374e-36
Dnajb4	6.715e-42	0.399076	0.832	0.715	2.08521e-37
Wnt4	1.54831e-28	0.394368	0.753	0.612	4.80796e-24
Nfkbia	2.27914e-19	0.393636	0.568	0.468	7.07743e-15
Tmsb10	1.07852e-48	0.393401	0.996	0.977	3.34911e-44
Xist	3.53246e-63	0.392149	0.993	0.927	1.09694e-58
Wsb1	2.74417e-33	0.39042	0.663	0.52	8.52147e-29
Irf2bpl	1.39605e-24	0.38923	0.607	0.496	4.33514e-20
Msx1	2.21009e-18	0.386617	0.341	0.207	6.863e-14
Egfl6	8.64659e-19	0.386466	0.389	0.252	2.68502e-14
Ccnl1	8.43225e-40	0.385995	0.867	0.823	2.61847e-35
Ttyh2	8.60461e-14	0.382844	0.413	0.317	2.67199e-09
Ppp1r15a	7.3887e-23	0.381863	0.587	0.477	2.29441e-18
Fosl2	3.16538e-31	0.380706	0.492	0.304	9.82945e-27
Rasl11a	1.01158e-07	0.376012	0.526	0.49	0.00314126
Egr3	5.44574e-45	0.374648	0.377	0.151	1.69106e-40
Rbpms	1.59087e-34	0.372699	0.813	0.732	4.94011e-30
Eloc	1.95051e-29	0.367636	0.823	0.807	6.05691e-25
Zwint	1.83014e-30	0.366201	0.775	0.731	5.68314e-26
Gstm6	2.81894e-22	0.361936	0.775	0.633	8.75365e-18
Tspan6	1.36598e-21	0.360169	0.654	0.594	4.24177e-17
Oat	9.43747e-25	0.359419	0.715	0.658	2.93062e-20
Rbbp6	7.75909e-29	0.355646	0.836	0.84	2.40943e-24
Coq10b	2.58109e-26	0.355168	0.55	0.393	8.01505e-22
Sertad1	4.43817e-24	0.355006	0.414	0.266	1.37818e-19
Ifi27	2.4516e-21	0.35332	0.764	0.66	7.61294e-17
Actg1	9.31987e-81	0.352896	1	0.998	2.8941e-76
Gstm2	4.22243e-39	0.351703	0.966	0.882	1.31119e-34
Srsf6	2.46744e-35	0.350659	0.838	0.764	7.66215e-31
Topors	5.71011e-22	0.350254	0.67	0.599	1.77316e-17
Ubc	2.1675e-46	0.349581	0.987	0.978	6.73073e-42
Gnai2	2.25399e-32	0.34919	0.838	0.832	6.99931e-28
Dstn	2.33371e-38	0.347226	0.941	0.946	7.24686e-34
Fbxo33	2.77527e-29	0.347106	0.497	0.309	8.61806e-25
Rhob	3.39688e-25	0.346768	0.674	0.577	1.05483e-20
Pnrc1	8.00246e-34	0.346731	0.877	0.84	2.48501e-29
Zyx	5.91828e-22	0.346176	0.625	0.532	1.8378e-17
Junb	9.25003e-29	0.344285	0.777	0.598	2.87241e-24
Tra2b	9.83682e-43	0.343106	0.921	0.888	3.05463e-38
Rap1b	2.84725e-32	0.340521	0.805	0.752	8.84157e-28
Dnajb9	1.02147e-25	0.340183	0.661	0.547	3.17197e-21
Spty2d1	1.60882e-20	0.339506	0.524	0.402	4.99586e-16
Slc38a2	6.92132e-28	0.338742	0.861	0.836	2.14928e-23
Klf13	1.19106e-19	0.33621	0.425	0.296	3.69861e-15
Egr2	1.4248e-28	0.335623	0.49	0.291	4.42443e-24
Mrps11	1.10269e-19	0.334219	0.627	0.553	3.4242e-15
Nell1	9.23577e-54	0.332615	0.258	0.072	2.86798e-49
Sde2	1.08745e-18	0.332312	0.613	0.556	3.37685e-14
Rps27rt	1.3171e-30	0.331533	0.701	0.582	4.08998e-26
Rras2	2.08804e-13	0.330598	0.472	0.407	6.484e-09
Dusp1	4.76654e-20	0.328236	0.559	0.413	1.48015e-15
Phlda1	3.78215e-20	0.326127	0.584	0.423	1.17447e-15
Prdx3	2.31313e-21	0.326094	0.795	0.773	7.18297e-17
Map1lc3a	4.57758e-21	0.325597	0.766	0.74	1.42148e-16
Peg10	5.33338e-24	0.323901	0.51	0.346	1.65617e-19
Eif4a2	1.10092e-41	0.322807	0.935	0.942	3.41868e-37
Gnb1	5.3308e-27	0.321492	0.796	0.799	1.65537e-22
Tob1	2.02113e-18	0.320716	0.557	0.445	6.27623e-14
Nab1	2.08878e-16	0.320624	0.456	0.349	6.48628e-12
Gstm7	2.23353e-13	0.316669	0.468	0.378	6.93579e-09
Col6a2	2.63009e-19	0.315883	0.306	0.175	8.16721e-15
Skp1a	1.30424e-27	0.31554	0.85	0.831	4.05005e-23
Actn1	1.17954e-13	0.31534	0.481	0.408	3.66281e-09
Ppp2ca	6.41721e-20	0.313388	0.694	0.643	1.99274e-15
Rassf1	4.34708e-16	0.308761	0.485	0.389	1.3499e-11
Lgals7	1.18674e-33	0.308713	0.973	0.898	3.68518e-29
Frat2	1.39574e-21	0.308603	0.337	0.192	4.3342e-17
Rrad	4.95887e-22	0.303335	0.281	0.139	1.53988e-17
Gstm5	1.52897e-13	0.302539	0.726	0.724	4.7479e-09
Arid5b	1.3341e-10	0.301619	0.616	0.589	4.14277e-06
Ube2l6	7.31759e-16	0.300712	0.368	0.251	2.27233e-11
Nfia	1.83042e-10	0.300463	0.677	0.668	5.68402e-06
Tpst2	2.38211e-14	0.298309	0.459	0.371	7.39716e-10
Slc39a1	9.31159e-06	0.297654	0.355	0.308	0.289153
Meg3	2.62678e-11	0.297512	0.825	0.812	8.15694e-07
Gadd45a	1.40449e-20	0.296447	0.477	0.323	4.36137e-16
Cnn3	2.65242e-17	0.293901	0.818	0.847	8.23656e-13
Ddx5	6.95309e-42	0.293747	0.978	0.984	2.15914e-37
Tmsb4x	9.24356e-41	0.293523	0.998	0.991	2.8704e-36
Col6a1	1.00358e-14	0.293238	0.375	0.252	3.11643e-10
Stk39	8.87132e-14	0.292966	0.58	0.522	2.75481e-09
Dynll1	1.6408e-37	0.291841	0.987	0.961	5.09518e-33
Cdk5	5.22591e-12	0.291145	0.432	0.35	1.6228e-07
Adk	7.44326e-16	0.29042	0.69	0.659	2.31135e-11
Hist3h2ba	1.05668e-08	0.28964	0.261	0.186	0.00032813
Abracl	6.26329e-14	0.289292	0.613	0.575	1.94494e-09
Selenbp1	2.92939e-12	0.286966	0.452	0.379	9.09662e-08
C1qtnf12	1.29155e-05	0.285552	0.418	0.402	0.401064
Pam	0.682893	0.284719	0.44	0.499	1
Fndc5	1.96058e-15	0.283976	0.595	0.482	6.08818e-11
Zbtb7a	1.56128e-13	0.283915	0.505	0.419	4.84825e-09
Rsrp1	1.21967e-28	0.282946	0.939	0.925	3.78743e-24
Taf7	3.09065e-11	0.282661	0.632	0.626	9.59738e-07
Midn	4.29019e-11	0.282016	0.512	0.466	1.33223e-06
Tgfbi	9.66941e-09	0.281591	0.353	0.283	0.000300264
Tcf7l2	2.63541e-14	0.281579	0.58	0.527	8.18375e-10
Cd81	1.58292e-34	0.281497	0.95	0.961	4.91543e-30
Tmem176b	1.1647e-25	0.28142	0.906	0.875	3.61673e-21
Tiparp	6.53358e-17	0.279679	0.717	0.66	2.02887e-12
Pfn1	4.97403e-24	0.279246	0.912	0.908	1.54459e-19
Cfl1	3.36412e-34	0.276255	0.96	0.968	1.04466e-29
Chic2	4.14887e-16	0.275976	0.65	0.632	1.28835e-11
Myl6	2.78331e-35	0.275804	0.975	0.975	8.64301e-31
Ppp1r10	1.27992e-12	0.274902	0.555	0.496	3.97454e-08
Nuak1	1.6493e-21	0.274278	0.295	0.157	5.12157e-17
Sdcbp	2.13161e-13	0.272977	0.6	0.576	6.6193e-09
Nnat	1.72722e-10	0.272806	0.533	0.453	5.36355e-06
Zfp131	1.47955e-14	0.271975	0.53	0.446	4.59446e-10
Srp14	5.99505e-17	0.270816	0.82	0.84	1.86164e-12
Zfand5	2.90629e-21	0.269844	0.856	0.839	9.02492e-17
Azin1	5.49295e-11	0.268882	0.494	0.43	1.70573e-06
Gng5	1.11028e-38	0.268572	0.982	0.98	3.44776e-34
Ubb	2.33949e-74	0.267396	1	0.999	7.26483e-70
2020-03-07	3.89144e-14	0.265574	0.609	0.556	1.20841e-09
Hadhb	3.47988e-08	0.265394	0.654	0.672	0.00108061
Elovl5	8.18452e-09	0.264892	0.398	0.343	0.000254154
Hist3h2a	2.57912e-08	0.263986	0.449	0.398	0.000800895
Pqlc1	3.32842e-09	0.263466	0.386	0.318	0.000103357
Myl12a	2.94602e-26	0.263384	0.928	0.923	9.14827e-22
Acot2	5.70827e-11	0.263086	0.285	0.193	1.77259e-06
Laptm4a	1.05415e-25	0.262681	0.953	0.956	3.27345e-21
Ap3s1	7.48764e-14	0.262644	0.593	0.546	2.32514e-09
Thbs1	1.49247e-13	0.262046	0.492	0.361	4.63455e-09
1110065P20Rik	2.80836e-14	0.261481	0.73	0.74	8.72081e-10
Polr2l	5.42145e-12	0.260335	0.566	0.517	1.68352e-07
Oser1	4.12092e-10	0.25988	0.456	0.404	1.27967e-05
Pet100	3.73611e-13	0.259422	0.532	0.473	1.16017e-08
Atf3	5.37891e-24	0.259111	0.627	0.421	1.67031e-19
Ywhaz	8.11758e-19	0.259054	0.823	0.827	2.52075e-14
Smim1	1.00311e-16	0.258784	0.796	0.766	3.11497e-12
Cdkn2aip	3.95859e-11	0.258503	0.35	0.264	1.22926e-06
Cav1	1.26058e-09	0.256671	0.279	0.192	3.91448e-05
Gabrb1	3.41261e-11	0.25602	0.265	0.174	1.05972e-06
Spag9	4.00636e-12	0.255961	0.611	0.576	1.24409e-07
Rps27	2.36023e-61	0.255335	1	0.999	7.32923e-57
Ywhaq	2.87621e-25	0.253643	0.93	0.932	8.93149e-21
Nfil3	2.22123e-11	0.252726	0.369	0.273	6.89758e-07
Tma7	2.4694e-26	0.252534	0.959	0.965	7.66822e-22
Stxbp6	1.31641e-10	0.251917	0.378	0.295	4.08785e-06
Ube2d2a	9.59575e-19	0.251856	0.804	0.798	2.97977e-14
Ormdl3	1.27912e-10	0.25118	0.605	0.582	3.97204e-06
Plin2	1.41711e-13	0.250223	0.717	0.693	4.40056e-09
Rheb	1.24407e-15	0.250197	0.78	0.796	3.8632e-11
Glrx3	2.81703e-22	-0.251527	0.483	0.732	8.74772e-18
Tpr	3.78108e-20	-0.2521	0.658	0.84	1.17414e-15
Rplp0	1.76651e-19	-0.252593	0.998	0.997	5.48553e-15
Inha	0.00377369	-0.252808	0.402	0.479	1
Rbm3	2.7948e-16	-0.254092	0.705	0.868	8.67869e-12
Fus	2.2418e-25	-0.254581	0.807	0.941	6.96146e-21
Txn1	2.64027e-22	-0.254965	0.762	0.903	8.19883e-18

## Sheet: 8 EPG_1
gene name	p_val	avg_logFC	pct.1	pct.2	p_val_adj
Gng13	8.51836e-237	1.26439	0.941	0.486	2.64521e-232
Hbb-y	3.49396e-07	1.20893	0.535	0.327	0.0108498
Cst8	8.00467e-238	1.03012	0.898	0.423	2.48569e-233
Cdkn1c	5.71122e-157	0.784359	0.988	0.812	1.77351e-152
Id2	7.22645e-124	0.784051	0.905	0.617	2.24403e-119
Rps28	4.58649e-293	0.704073	1	0.998	1.42424e-288
Rasl11a	8.48529e-89	0.65863	0.741	0.462	2.63494e-84
Spry2	2.59661e-79	0.634061	0.479	0.194	8.06324e-75
Prcd	8.66542e-117	0.625592	0.851	0.552	2.69087e-112
Lgals7	2.3202e-154	0.617853	0.997	0.893	7.20492e-150
Rps26	1.8725e-256	0.596717	1	0.998	5.81469e-252
Id3	2.5918e-85	0.593917	0.926	0.752	8.04832e-81
Rps27rt	2.72102e-99	0.591698	0.787	0.567	8.44957e-95
Dusp5	1.92271e-89	0.563863	0.613	0.295	5.97058e-85
Cited2	1.43987e-78	0.524777	0.957	0.842	4.47122e-74
Prdx3	1.43399e-96	0.522432	0.904	0.759	4.45298e-92
Irx3	1.35024e-57	0.507438	0.757	0.52	4.1929e-53
Pam	9.33737e-24	0.489267	0.593	0.481	2.89953e-19
Apoc1	5.09836e-60	0.487796	0.648	0.401	1.58319e-55
Nfia	4.15792e-40	0.482072	0.747	0.659	1.29116e-35
Ndufa4	8.69559e-81	0.468292	0.978	0.951	2.70024e-76
Rps27	8.40863e-238	0.464707	1	0.999	2.61113e-233
Ifitm1	9.50961e-85	0.45999	0.978	0.857	2.95302e-80
Fst	9.85117e-54	0.456245	0.893	0.685	3.05908e-49
Tra2b	1.40753e-89	0.440833	0.95	0.884	4.37082e-85
Sp5	8.80037e-45	0.436466	0.477	0.286	2.73278e-40
Rnaset2b	2.00194e-37	0.434819	0.593	0.458	6.21663e-33
Mycn	9.42887e-42	0.430068	0.425	0.237	2.92795e-37
Fbxo33	2.0896e-48	0.427637	0.512	0.301	6.48884e-44
Nrn1	4.832e-46	0.424433	0.651	0.463	1.50048e-41
Calb1	2.50705e-33	0.413362	0.338	0.167	7.78515e-29
Id1	2.98521e-40	0.407428	0.768	0.591	9.26997e-36
Klf7	1.38856e-45	0.397864	0.692	0.517	4.3119e-41
Srsf6	1.35029e-60	0.393238	0.873	0.758	4.19305e-56
AC167229.1	2.56209e-49	0.387949	0.889	0.706	7.95607e-45
Micu1	1.55096e-32	0.387187	0.594	0.483	4.81621e-28
Rnaset2a	6.47994e-38	0.385388	0.574	0.413	2.01222e-33
Rpl37a	3.85017e-183	0.384528	1	0.999	1.19559e-178
Rpl37	5.10369e-166	0.38399	1	0.998	1.58485e-161
Ccnl1	1.35649e-56	0.383615	0.889	0.819	4.2123e-52
Klf4	7.09622e-52	0.383554	0.754	0.508	2.20359e-47
Topors	8.83153e-43	0.383321	0.722	0.59	2.74246e-38
Polr2l	1.94076e-44	0.371281	0.657	0.504	6.02663e-40
Tcea3	7.88353e-30	0.371041	0.535	0.4	2.44807e-25
Mt1	9.46849e-88	0.369548	0.905	0.604	2.94025e-83
Hk2	8.9255e-35	0.366459	0.428	0.26	2.77164e-30
Dnajb9	2.55628e-43	0.364808	0.7	0.539	7.93802e-39
4930523C07Rik	8.27458e-23	0.363621	0.369	0.238	2.5695e-18
Igfbp2	1.44508e-33	0.357662	0.713	0.534	4.48741e-29
Rpl27	2.77041e-98	0.357321	0.993	0.982	8.60295e-94
Vdac3	8.08281e-73	0.351171	0.989	0.956	2.50995e-68
Eva1b	1.01315e-39	0.345492	0.794	0.706	3.14613e-35
Wsb1	1.60882e-31	0.343676	0.638	0.519	4.99587e-27
Ifitm2	6.96737e-68	0.342209	0.986	0.973	2.16358e-63
Tob1	2.31439e-34	0.341668	0.601	0.436	7.18686e-30
Rps29	4.51515e-167	0.341396	1	0.998	1.40209e-162
Rpl41	6.68106e-126	0.338398	1	0.999	2.07467e-121
Pdlim4	3.42779e-21	0.337747	0.443	0.334	1.06443e-16
Fdxr	1.36407e-27	0.333772	0.497	0.366	4.23583e-23
Rhox8	7.66608e-34	0.331497	0.338	0.17	2.38055e-29
Mrps11	1.02078e-26	0.329937	0.629	0.551	3.16983e-22
Tceal8	6.59845e-48	0.326025	0.902	0.854	2.04902e-43
Serpini1	2.05924e-35	0.323794	0.297	0.14	6.39457e-31
Lhx9	4.23942e-36	0.319285	0.735	0.555	1.31647e-31
Cox6b2	8.88874e-27	0.31883	0.557	0.428	2.76022e-22
Gm5617	1.07363e-27	0.316572	0.615	0.517	3.33394e-23
Sertad1	1.12961e-30	0.315638	0.415	0.261	3.50777e-26
Adm	1.10365e-35	0.315004	0.34	0.167	3.42718e-31
Rps27a	1.32527e-138	0.314924	0.999	0.999	4.11537e-134
Fat4	2.99696e-34	0.313515	0.316	0.161	9.30645e-30
Pim1	8.98991e-24	0.311528	0.501	0.36	2.79164e-19
Pnrc1	1.69165e-39	0.310481	0.893	0.837	5.25309e-35
Junb	5.08557e-47	0.310476	0.823	0.587	1.57922e-42
Cfl1	1.7614e-59	0.308582	0.986	0.965	5.46968e-55
Nr4a1	5.04032e-52	0.306593	0.787	0.515	1.56517e-47
Atox1	3.44748e-37	0.305247	0.834	0.798	1.07055e-32
Tmem256	7.12613e-37	0.304152	0.845	0.794	2.21288e-32
Tob2	3.11551e-27	0.302048	0.374	0.228	9.6746e-23
Rps8	7.48811e-125	0.300983	1	0.999	2.32528e-120
Notch2	1.76313e-09	0.300213	0.312	0.244	5.47506e-05
Uqcr10	3.65656e-50	0.299665	0.95	0.938	1.13547e-45
Slbp	3.88848e-28	0.29938	0.733	0.659	1.20749e-23
Fau	1.10678e-130	0.296732	0.999	0.998	3.4369e-126
Rpl18a	9.67457e-105	0.294939	1	0.999	3.00424e-100
Sde2	3.30079e-22	0.294834	0.616	0.553	1.02499e-17
Sertad2	4.77363e-20	0.292868	0.51	0.418	1.48235e-15
Pank1	6.09792e-28	0.29149	0.71	0.596	1.89359e-23
Igf1	5.001e-25	0.290999	0.484	0.341	1.55296e-20
Rps15	3.53045e-106	0.288551	0.999	0.996	1.09631e-101
Phlda1	7.05293e-18	0.287136	0.55	0.423	2.19015e-13
Dcaf12l1	1.35678e-19	0.286955	0.667	0.565	4.2132e-15
Zfp36l1	9.13887e-26	0.286539	0.868	0.822	2.83789e-21
Cyr61	1.10264e-45	0.286479	0.886	0.64	3.42402e-41
Rpl36	9.42996e-94	0.285405	1	0.999	2.92829e-89
Pfn1	4.7457e-44	0.284948	0.945	0.904	1.47368e-39
Rpl36a	2.84753e-74	0.284946	1	0.995	8.84242e-70
Laptm4b	5.13278e-36	0.284925	0.846	0.77	1.59388e-31
Zbtb7a	1.0487e-24	0.283747	0.539	0.412	3.25652e-20
Dpysl2	6.16566e-19	0.282879	0.64	0.583	1.91462e-14
Rpl13	2.60711e-120	0.282441	1	0.999	8.09587e-116
Rpl36al	7.34583e-39	0.282212	0.902	0.875	2.2811e-34
Rps11	1.49561e-108	0.28163	1	0.997	4.64432e-104
Smad7	6.28405e-19	0.281514	0.479	0.376	1.95139e-14
Wnt4	5.95346e-34	0.281432	0.785	0.604	1.84873e-29
Nab2	1.91616e-20	0.280757	0.461	0.341	5.95026e-16
Reep5	1.2487e-28	0.279999	0.796	0.748	3.87758e-24
Uqcr11	7.56208e-40	0.27653	0.938	0.909	2.34825e-35
Rpl35a	2.54573e-114	0.276477	1	0.998	7.90526e-110
Rps15a	1.93544e-107	0.272793	1	0.998	6.01014e-103
Ndufv3	9.39276e-19	0.272165	0.706	0.708	2.91673e-14
Eloc	5.63885e-25	0.269883	0.809	0.809	1.75103e-20
Taf7	3.13344e-20	0.269317	0.667	0.621	9.73028e-16
Eif3e	3.71574e-48	0.269028	0.959	0.953	1.15385e-43
Actb	3.67341e-24	0.266383	1	1	1.1407e-19
Tuba1c	2.76802e-20	0.264469	0.417	0.299	8.59554e-16
F11r	2.12578e-21	0.264214	0.52	0.414	6.60118e-17
Id4	9.13906e-17	0.263302	0.303	0.19	2.83795e-12
Rab26os	5.41654e-20	0.263074	0.356	0.241	1.682e-15
Cyba	7.54993e-20	0.262933	0.71	0.651	2.34448e-15
Pycard	2.52054e-17	0.262689	0.428	0.328	7.82702e-13
Amotl2	3.25421e-23	0.262212	0.565	0.426	1.01053e-18
Cox6a1	1.24e-35	0.262134	0.95	0.923	3.85058e-31
Arf6	1.39719e-21	0.259859	0.479	0.362	4.33868e-17
Rps3a1	1.08133e-91	0.258876	1	0.998	3.35787e-87
Rpl38	6.13687e-76	0.25858	1	0.996	1.90568e-71
Lgals1	1.5377e-49	0.25799	0.971	0.913	4.77502e-45
Xist	7.80689e-37	0.257118	0.993	0.925	2.42427e-32
Bace2	8.97612e-14	0.25556	0.281	0.189	2.78736e-09
Spty2d1	6.23153e-16	0.254851	0.491	0.403	1.93508e-11
Tiparp	4.95888e-17	0.252539	0.703	0.66	1.53988e-12
Cpa2	8.27122e-17	0.252212	0.347	0.227	2.56846e-12
Gnai2	7.06316e-25	0.25217	0.851	0.83	2.19332e-20
Wdr89	5.56236e-12	0.251068	0.429	0.378	1.72728e-07
Rpl10	1.52698e-60	0.250225	1	0.996	4.74173e-56
Ccdc61	1.58488e-09	0.250209	0.376	0.309	4.92154e-05
Anxa2	1.35196e-36	0.250107	0.982	0.953	4.19825e-32
Smarca5	1.65786e-23	-0.250321	0.615	0.797	5.14814e-19
Malat1	9.29771e-23	-0.25063	1	0.997	2.88722e-18
Cirbp	6.428e-21	-0.251369	0.545	0.75	1.99609e-16
Arglu1	1.13546e-24	-0.251958	0.554	0.772	3.52594e-20
AC160336.1	1.7681e-21	-0.251982	0.238	0.448	5.49049e-17
Tceal9	1.38917e-12	-0.252242	0.928	0.976	4.31378e-08
Palld	1.81699e-17	-0.253105	0.345	0.53	5.64229e-13
Cd2ap	2.46139e-19	-0.254756	0.525	0.711	7.64336e-15
Marcks	2.58638e-19	-0.254914	0.597	0.782	8.03148e-15
Aplp2	5.3004e-23	-0.25502	0.757	0.887	1.64593e-18
Pdgfa	5.92285e-26	-0.255267	0.212	0.442	1.83922e-21
Sdc2	5.04978e-15	-0.256999	0.303	0.488	1.56811e-10
Msmo1	3.20016e-08	-0.258053	0.384	0.509	0.000993746
Hmgb3	5.29475e-20	-0.258648	0.689	0.844	1.64418e-15
Pabpn1	1.26535e-19	-0.259812	0.549	0.732	3.92929e-15
Thra	5.4918e-31	-0.260801	0.234	0.498	1.70537e-26
B230307C23Rik	1.17176e-26	-0.261399	0.198	0.426	3.63867e-22
Tspan3	3.39649e-26	-0.262049	0.607	0.815	1.05471e-21
Itm2c	4.28814e-15	-0.262688	0.576	0.754	1.33159e-10
Rdx	1.75637e-28	-0.263525	0.583	0.812	5.45406e-24
Tuba1a	9.3723e-07	-0.264164	0.558	0.673	0.0291038
Ybx1	3.34985e-13	-0.264246	0.959	0.983	1.04023e-08
Arid5b	7.26493e-17	-0.265393	0.424	0.613	2.25598e-12
Chd6	4.91548e-29	-0.265672	0.4	0.675	1.5264e-24
Smc2	3.95816e-16	-0.265828	0.168	0.325	1.22913e-11
Myo1b	9.24546e-26	-0.266091	0.243	0.48	2.87099e-21
Nfe2l1	4.87785e-30	-0.267062	0.283	0.538	1.51472e-25
Ankrd12	4.33477e-25	-0.268227	0.263	0.491	1.34608e-20
Khdrbs1	1.11912e-25	-0.268253	0.491	0.714	3.47522e-21
Rev3l	6.33128e-28	-0.268713	0.18	0.408	1.96605e-23
Itch	6.00243e-38	-0.268716	0.19	0.476	1.86393e-33
Tia1	1.46011e-26	-0.268821	0.495	0.717	4.53407e-22
Bex1	4.88715e-27	-0.26908	0.128	0.335	1.51761e-22
mt-Nd5	4.17509e-06	-0.269779	0.928	0.949	0.129649
Bicd1	9.86201e-27	-0.270874	0.081	0.268	3.06245e-22
Hnrnpa3	6.924e-29	-0.271297	0.857	0.94	2.15011e-24
Atrx	2.32383e-27	-0.271306	0.733	0.89	7.21619e-23
Dpf3	1.50995e-26	-0.271821	0.117	0.314	4.68884e-22
Hmox1	8.46664e-05	-0.271825	0.278	0.369	1
Hnrnpu	2.91999e-31	-0.276546	0.854	0.923	9.06744e-27
Mycbp2	1.43666e-25	-0.276733	0.514	0.736	4.46128e-21
Arrdc3	2.02596e-28	-0.278312	0.099	0.306	6.29123e-24
Foxp1	3.76741e-28	-0.279859	0.371	0.634	1.16989e-23
Itm2a	1.19037e-07	-0.280051	0.323	0.451	0.00369647
Adgra3	2.50651e-39	-0.280091	0.138	0.411	7.78347e-35
Hes1	4.85834e-05	-0.280149	0.831	0.853	1
Arhgap5	1.19736e-32	-0.281294	0.431	0.701	3.71815e-28
Txn1	9.41027e-30	-0.282856	0.788	0.904	2.92217e-25
Nr2f2	1.11398e-23	-0.284037	0.129	0.319	3.45926e-19
Phf20l1	1.86718e-35	-0.284524	0.238	0.523	5.79816e-31
Igf1r	2.87626e-37	-0.284792	0.193	0.472	8.93164e-33
Rock2	6.17503e-29	-0.286756	0.347	0.597	1.91753e-24
Col6a1	2.42309e-22	-0.287942	0.107	0.281	7.52443e-18
Tgfb1i1	2.19812e-21	-0.288216	0.338	0.538	6.82582e-17
Maged2	0.0331492	-0.288863	0.931	0.915	1
Pik3r1	1.69038e-32	-0.289096	0.186	0.442	5.24914e-28
Golga4	2.53721e-36	-0.290091	0.267	0.556	7.8788e-32
Tanc1	4.6579e-34	-0.292143	0.166	0.422	1.44642e-29
Msi2	4.37865e-29	-0.292563	0.398	0.653	1.3597e-24
Armcx5	4.78355e-22	-0.293542	0.195	0.393	1.48543e-17
Dlk1	7.58945e-10	-0.293829	0.149	0.256	2.35675e-05
Arhgef12	1.95041e-41	-0.295901	0.144	0.429	6.05661e-37
Nedd4	7.63076e-36	-0.296127	0.861	0.937	2.36958e-31

## Sheet: 9 BPG_2
gene name	p_val	avg_logFC	pct.1	pct.2	p_val_adj
Gm42418	3.96576e-170	2.12107	1	0.742	1.23149e-165
AY036118	7.86867e-192	1.70319	0.994	0.376	2.44346e-187
mt-Nd6	4.99585e-199	1.42288	0.966	0.304	1.55136e-194
mt-Nd2	2.09975e-173	1.25914	1	0.986	6.52035e-169
mt-Nd5	6.43229e-150	1.02261	1	0.944	1.99742e-145
Khdrbs3	1.32437e-224	0.985431	0.905	0.214	4.11256e-220
Kcnq1ot1	2.38013e-102	0.978563	0.991	0.807	7.39102e-98
Lars2	1.20625e-259	0.96458	0.924	0.17	3.74575e-255
Sorbs2	7.2097e-126	0.957644	0.988	0.587	2.23883e-121
Tpt1	1.32144e-175	0.923648	1	0.998	4.10345e-171
Tsix	1.25241e-131	0.918868	0.979	0.535	3.88911e-127
Adamts19	2.09582e-163	0.918669	0.915	0.285	6.50815e-159
Calb1	1.06308e-137	0.88051	0.692	0.16	3.30119e-133
mt-Co2	2.84153e-153	0.87944	1	0.993	8.82379e-149
Hnrnpa0	3.2475e-139	0.871117	0.988	0.542	1.00845e-134
Kitl	5.87785e-115	0.836617	0.997	0.816	1.82525e-110
mt-Nd3	1.72922e-135	0.79781	1	0.975	5.36975e-131
Msmo1	6.56233e-47	0.786411	0.796	0.48	2.0378e-42
Gm14226	1.70313e-76	0.784642	0.777	0.319	5.28874e-72
Gm2044	2.32431e-84	0.765066	0.704	0.231	7.21767e-80
Lgr5	6.29678e-101	0.762808	0.741	0.241	1.95534e-96
Eid1	6.37629e-116	0.761518	0.985	0.65	1.98003e-111
Rmst	8.53851e-122	0.761376	0.848	0.269	2.65146e-117
Gm45889	3.32129e-99	0.747611	0.86	0.347	1.03136e-94
Cdkn1b	6.42155e-83	0.740645	0.979	0.623	1.99408e-78
Magi2	6.72836e-121	0.734386	0.872	0.322	2.08936e-116
mt-Nd4l	3.67328e-107	0.729792	0.997	0.69	1.14066e-102
Mtr	9.22306e-119	0.726367	0.851	0.3	2.86404e-114
mt-Atp8	3.2264e-104	0.673633	0.976	0.558	1.00189e-99
Wnt4	4.497e-64	0.641807	0.954	0.607	1.39645e-59
Dnajc15	1.1656e-77	0.634732	0.985	0.782	3.61954e-73
Lcorl	7.21847e-103	0.628158	0.805	0.275	2.24155e-98
AC160336.1	6.40067e-92	0.625365	0.927	0.399	1.9876e-87
Itpr2	1.24294e-90	0.622343	0.863	0.369	3.85971e-86
Nipa2	9.88297e-65	0.621057	0.823	0.395	3.06896e-60
Egr1	5.56542e-61	0.611169	0.976	0.746	1.72823e-56
Hbb-bt	0.000306735	0.607168	0.701	0.621	1
Pcdh18	1.05769e-96	0.603778	0.893	0.371	3.28444e-92
mt-Nd4	8.49068e-117	0.585142	0.997	0.993	2.63661e-112
Brd1	3.52752e-117	0.583112	0.893	0.313	1.0954e-112
Svs5	3.12945e-111	0.572465	0.466	0.081	9.7179e-107
Dhx9	1.9419e-69	0.570171	0.915	0.502	6.03017e-65
Cers4	6.41438e-69	0.565217	0.921	0.516	1.99186e-64
Lbx2	1.20977e-85	0.561275	0.784	0.276	3.75669e-81
Tcf12	3.06151e-68	0.56126	0.985	0.793	9.5069e-64
Hmgcr	2.80615e-57	0.557892	0.723	0.321	8.71393e-53
Nsd1	6.62652e-80	0.556108	0.966	0.612	2.05773e-75
Hmgcs1	8.52233e-48	0.549691	0.924	0.606	2.64644e-43
Sptbn1	1.51016e-69	0.548126	0.994	0.824	4.6895e-65
Thoc2	6.25791e-60	0.544672	0.97	0.779	1.94327e-55
Dclk1	5.54148e-58	0.544178	0.933	0.542	1.72079e-53
Kat6b	2.8895e-68	0.540487	0.848	0.4	8.97276e-64
Ryr2	8.76828e-61	0.535281	0.692	0.285	2.72281e-56
Ptprd	9.12638e-69	0.533184	0.936	0.527	2.83402e-64
Folr1	1.82567e-56	0.532307	0.692	0.293	5.66926e-52
Cacnb2	9.66968e-155	0.529553	0.689	0.135	3.00273e-150
Irx3	7.21127e-49	0.527367	0.893	0.528	2.23932e-44
Nedd4	3.35419e-88	0.522504	1	0.925	1.04158e-83
Csgalnact1	6.44923e-98	0.520054	0.793	0.257	2.00268e-93
Sulf1	3.2798e-52	0.518297	0.89	0.525	1.01848e-47
Cntn4	7.37052e-79	0.517743	0.756	0.269	2.28877e-74
Akap9	3.56887e-61	0.516484	0.97	0.739	1.10824e-56
mt-Co3	4.09451e-108	0.514491	1	0.997	1.27147e-103
Zfp503	2.79214e-57	0.508287	0.902	0.495	8.67043e-53
Ppp1r14b	3.65334e-64	0.50686	0.89	0.486	1.13447e-59
Mhrt	1.75677e-136	0.5052	0.637	0.127	5.45531e-132
Prrc2c	3.02507e-75	0.503623	0.994	0.869	9.39376e-71
Tnfrsf19	3.30775e-62	0.499392	0.909	0.497	1.02716e-57
Id1	2.97841e-22	0.498292	0.841	0.598	9.24887e-18
Egfl6	1.19618e-54	0.497795	0.646	0.244	3.71451e-50
Mycbp2	1.51127e-58	0.495495	0.973	0.697	4.69294e-54
Zfp148	9.57216e-68	0.495493	0.936	0.512	2.97244e-63
Mef2a	1.29641e-59	0.494405	0.951	0.639	4.02573e-55
Pank3	1.06951e-71	0.491938	0.854	0.369	3.32116e-67
Nfe2l1	3.62202e-78	0.490163	0.96	0.486	1.12475e-73
Trank1	1.82733e-99	0.489019	0.704	0.2	5.67442e-95
Rlim	9.86786e-50	0.487666	0.945	0.611	3.06427e-45
Macf1	2.18232e-50	0.486629	0.881	0.542	6.77675e-46
Rock2	8.07041e-63	0.486298	0.948	0.549	2.5061e-58
Itpr1	6.7125e-60	0.485938	0.872	0.455	2.08443e-55
Itga6	2.10515e-56	0.485521	0.997	0.797	6.53713e-52
mt-Atp6	4.82193e-96	0.482201	1	0.996	1.49735e-91
Rev3l	1.54674e-78	0.48078	0.872	0.356	4.80311e-74
Nfat5	1.26338e-53	0.475291	0.948	0.62	3.92316e-49
Aldh1a1	7.76971e-26	0.47482	0.838	0.61	2.41273e-21
Purb	5.889e-65	0.473328	0.951	0.587	1.82871e-60
Serinc3	3.90073e-60	0.472518	0.985	0.683	1.21129e-55
Zfp644	2.09287e-39	0.4686	0.927	0.686	6.49898e-35
D10Wsu102e	1.06417e-33	0.468018	0.878	0.584	3.30455e-29
Ncor1	1.28065e-64	0.467376	0.991	0.804	3.9768e-60
Myo9a	1.34737e-77	0.465803	0.765	0.289	4.18399e-73
Caprin2	2.30363e-87	0.464851	0.643	0.191	7.15345e-83
Adgrl2	1.74865e-60	0.462005	0.899	0.473	5.4301e-56
Atrx	2.90153e-57	0.459806	0.997	0.866	9.01014e-53
Cdk14	1.97682e-72	0.457777	0.79	0.313	6.13863e-68
Ubr5	2.2098e-57	0.456398	0.854	0.425	6.86209e-53
Ldlr	1.49863e-46	0.455252	0.506	0.188	4.65371e-42
Phf14	4.00183e-57	0.453264	0.982	0.73	1.24269e-52
Aes	5.98134e-59	0.448143	0.991	0.845	1.85738e-54
Kmt2c	1.4007e-59	0.447492	0.848	0.406	4.34959e-55
Atf7ip	1.2099e-58	0.446581	0.857	0.425	3.75712e-54
Rnf213	1.57286e-48	0.445833	0.89	0.528	4.88422e-44
Ube2m	7.41657e-65	0.445796	0.896	0.448	2.30307e-60
B230307C23Rik	3.59657e-54	0.445192	0.799	0.38	1.11684e-49
Cdkn1c	6.56005e-32	0.4426	0.991	0.823	2.03709e-27
Prlr	1.66297e-84	0.442397	0.396	0.076	5.16403e-80
Dcaf12l1	2.61611e-48	0.438964	0.921	0.558	8.12379e-44
Cep350	1.83411e-106	0.437484	0.665	0.17	5.69546e-102
Reep1	1.4774e-48	0.436903	0.878	0.501	4.58777e-44
Dcbld1	1.40169e-77	0.43195	0.738	0.253	4.35267e-73
Glg1	2.90533e-55	0.428813	0.93	0.585	9.02191e-51
AC149090.1	1.76897e-62	0.428722	0.817	0.357	5.4932e-58
Trim24	1.04977e-58	0.428598	0.89	0.432	3.25986e-54
Stim1	5.32968e-54	0.423894	0.872	0.45	1.65502e-49
Slc45a4	1.19623e-122	0.423723	0.646	0.14	3.71465e-118
E130308A19Rik	2.87873e-56	0.421458	0.784	0.359	8.93931e-52
Rb1cc1	2.13016e-54	0.420527	0.866	0.456	6.61477e-50
Hes1	2.41597e-32	0.420496	0.966	0.845	7.50232e-28
Adam10	2.4785e-50	0.419987	0.884	0.519	7.69648e-46
Acadl	2.05332e-48	0.419196	0.918	0.556	6.37618e-44
Cnot1	1.87104e-53	0.4184	0.909	0.545	5.81013e-49
Samhd1	5.26184e-28	0.417403	0.604	0.308	1.63396e-23
Scyl2	7.17129e-60	0.415543	0.683	0.264	2.2269e-55
Kmt2a	4.49159e-56	0.415316	0.848	0.417	1.39477e-51
Hadha	7.94835e-55	0.414603	0.973	0.671	2.4682e-50
Irf2bp2	1.8472e-52	0.414482	0.829	0.404	5.73609e-48
Suz12	7.69536e-72	0.413259	0.808	0.315	2.38964e-67
Hbb-bs	3.55727e-09	0.412594	0.963	0.795	0.000110464
Krba1	2.15371e-73	0.4121	0.61	0.188	6.6879e-69
Csnk2a2	3.69056e-67	0.411623	0.78	0.317	1.14603e-62
Zcchc11	7.41544e-50	0.411285	0.945	0.57	2.30272e-45
Sacs	2.8392e-77	0.408675	0.613	0.184	8.81656e-73
Fgfr2	3.02411e-53	0.408158	0.829	0.412	9.39077e-49
Hif1a	4.44525e-44	0.406926	0.942	0.663	1.38038e-39
Aox3	3.77169e-171	0.405277	0.473	0.055	1.17122e-166
Zfp292	3.26883e-43	0.402756	0.957	0.7	1.01507e-38
Pcmtd1	6.55686e-33	0.401754	0.918	0.64	2.0361e-28
Setd5	8.48191e-44	0.400605	0.921	0.591	2.63389e-39
Trip11	1.99149e-60	0.400158	0.793	0.333	6.18417e-56
Dapk1	3.38336e-57	0.398725	0.869	0.418	1.05063e-52
Wapl	5.64456e-49	0.397925	0.939	0.565	1.7528e-44
Adgrl3	1.2141e-50	0.396422	0.814	0.404	3.77013e-46
Stx17	4.38322e-62	0.396083	0.753	0.31	1.36112e-57
Rab11fip2	2.5686e-46	0.394112	0.905	0.548	7.97628e-42
Gtf3c1	5.77089e-68	0.393564	0.814	0.325	1.79203e-63
Ptpn4	1.81067e-66	0.392894	0.707	0.257	5.62268e-62
Btbd7	7.75015e-50	0.392664	0.851	0.437	2.40665e-45
Gng13	8.11831e-45	0.391723	0.912	0.517	2.52098e-40
Rsf1	9.05857e-39	0.391441	0.93	0.633	2.81296e-34
Dhx36	3.27227e-51	0.391156	0.857	0.438	1.01614e-46
Pdlim4	7.42896e-52	0.389952	0.738	0.326	2.30692e-47
Qsox1	2.14732e-53	0.389839	0.848	0.398	6.66809e-49
Cul3	3.58298e-64	0.389611	0.808	0.339	1.11262e-59
Yy1	3.68648e-44	0.389261	0.936	0.602	1.14476e-39
Cenpb	9.73095e-62	0.38842	0.671	0.251	3.02175e-57
Hmcn1	3.69544e-59	0.385858	0.799	0.341	1.14755e-54
Srgap3	1.04701e-78	0.385052	0.729	0.233	3.25128e-74
Ddx6	1.36252e-42	0.384182	0.918	0.555	4.23103e-38
Peak1	2.88916e-41	0.382493	0.918	0.575	8.9717e-37
Fdxr	1.45944e-54	0.381303	0.805	0.358	4.532e-50
Aff4	1.9957e-44	0.380434	0.863	0.481	6.19726e-40
Cd2ap	6.97579e-43	0.380073	0.966	0.676	2.16619e-38
Dync1h1	1.00798e-47	0.378798	0.826	0.419	3.13008e-43
Arhgef12	3.07712e-55	0.377957	0.823	0.375	9.55537e-51
Clk1	1.44502e-38	0.377328	0.979	0.796	4.48721e-34
Cst8	1.78476e-44	0.375615	0.887	0.454	5.5422e-40
Cenpv	6.32394e-73	0.375197	0.643	0.206	1.96377e-68
Tnrc18	4.13044e-50	0.37408	0.869	0.444	1.28263e-45
Cggbp1	1.3259e-35	0.374059	0.951	0.669	4.11733e-31
Pnisr	1.02113e-46	0.373396	0.985	0.808	3.17093e-42
Prcd	5.95318e-45	0.373073	0.957	0.565	1.84864e-40
Apc	6.1418e-62	0.372109	0.662	0.25	1.90721e-57
Ppp4r2	6.52995e-46	0.371434	0.918	0.553	2.02775e-41
Ppib	1.31698e-50	0.370909	0.994	0.908	4.08961e-46
Tm9sf3	7.14466e-43	0.370825	0.948	0.582	2.21863e-38
Rbm5	7.16473e-43	0.370686	0.954	0.675	2.22486e-38
Sec63	1.71908e-52	0.370232	0.799	0.374	5.33826e-48
Ptprf	6.48502e-46	0.370027	0.954	0.625	2.01379e-41
Arhgap17	3.01408e-50	0.369565	0.875	0.441	9.35962e-46
Kdm3a	1.00366e-42	0.369232	0.829	0.45	3.11665e-38
Ctnnb1	1.35603e-41	0.36873	0.96	0.747	4.21087e-37
Tfrc	5.95653e-67	0.36841	0.628	0.206	1.84968e-62
Smg1	2.25055e-56	0.368136	0.78	0.342	6.98863e-52
Atad2b	8.00434e-49	0.366771	0.774	0.368	2.48559e-44
Paxbp1	4.71589e-61	0.365828	0.732	0.288	1.46443e-56
Cgnl1	1.84917e-36	0.365819	0.814	0.462	5.74224e-32
Knop1	2.91523e-40	0.36567	0.991	0.849	9.05267e-36
Ifnar1	2.27542e-48	0.364998	0.817	0.407	7.06586e-44
Itgb1	3.76789e-39	0.363407	0.948	0.66	1.17004e-34
Trim33	2.03572e-56	0.362761	0.686	0.278	6.32152e-52
Tnrc6b	3.23664e-37	0.362239	0.936	0.681	1.00507e-32
Npc1	3.34655e-48	0.361774	0.692	0.29	1.0392e-43
Klhl23	8.51756e-30	0.36009	0.945	0.686	2.64496e-25
Specc1l	7.06864e-52	0.359747	0.753	0.334	2.19503e-47
Mbnl3	1.31427e-61	0.359518	0.71	0.266	4.0812e-57
Ltbp3	6.64466e-67	0.359269	0.698	0.239	2.06337e-62
St5	1.10919e-46	0.35918	0.835	0.428	3.44436e-42
mt-Co1	4.85061e-56	0.358368	1	0.995	1.50626e-51
Col4a5	8.322e-68	0.358293	0.704	0.242	2.58423e-63

[truncated: 7 more sheets: 10 EPG_2, 11 BPG_3, 12 EPG_3, 13 BPG_4, 14 EPG_4, 15 BG_wave 1, 16 EG_wave 2]
