# Supplementary material for: Two distinct pathways of pregranulosa cell differentiation support follicle formation in the mouse ovary
Source: Proc Natl Acad Sci U S A. 2020 Aug 5;117(33):20015–26. doi: 10.1073/pnas.2005570117 (PMC7443898; doi:10.1073/pnas.2005570117)
Supplement: Supplementary File [file pnas.2005570117.sd05.xlsx]

## Sheet: Table
Dataset S5.	Genes significantly enriched in Epithelial or Bipotential Pre-Granulosa Cells.
	Enriched genes in EPG pathway					Enriched genes in BPG pathway
	10	12	14	16		9	11	13	15
	EPG_2	EPG_3	EPG_4	EG_wave2		BPG_2	BPG_3	BPG_4	BG_wave1
1	Gng13	Lhx9	Gng13	Spats2l		Malat1	Col3a1	Map1b	Arhgap31
2	Mt1	Apoc1	Irx3	Crygb		Akr1cl	Aard	Cyr61	Metrnl
3	43892	Cst12	Krt18	Mt1		Col3a1	Bex3	Thbs1	Hsd3b1
4	Adamts19	Rasl11a	Cited4	Epb41l2		44081	Akr1cl	Mfap2	Dpysl3
5	Khdrbs3	Folr1	Krt8	Aldh1a2		Map1b	Fbn2	Akr1c14	Ephx2
6	Cst8	Cst8	Cgn	Gsta3		Bex3	Tuba1a	Col3a1	Fam13a
7	44081	Pam	Cst12	Ano1		Tuba1a	Mfap2	Tuba1a	Sdc1
8	Gm14226	Rgcc	Peak1	Cgn		43892	Mgp	Igfbp5	Ptges
9	Calb1	Dclk1	Fxyd6	Irx3		Aard	Tgfb1i1	Phlda1	Gja1
10	Lgr5	Mt2	Gm14226	Atp2b4		Gja1	Map1b	Serpine2	Serpinf1
11	Pam	Lgr5	Smpx	Oat		Gm26735	Foxl2	St3gal5	Akr1c14
12	Nrn1	Spry2	Cst8	Rbpms		Col18a1	Akr1c14	Mdk	Gadd45g
13	Gpc3	43892	Prcd	Krt18		Mgp	44081	Atp2b1	Rasgef1b
14	Lhx9	Gxylt2	Espn	Lims1		Pla2r1	Tspan6	Id3	Sema3c
15	Krt8	Bmp2	Rgcc	Add3		Cfh	Ddah2	Tenm4	Mdk
16	Apoc1	Camk2d	Foxn3	Krt8		Slc40a1	43897	1190002N15Rik	Myo1b
17	Krt18	Gpc3	Aldh1b1	Celf2		Lpl	Atp2b1	Gja1	Id3
18	Alcam	Itpr1	Lamtor4	Myh10		Etl4	43892	Mmp14	Lpl
19	Adgrl3	Krt8	Tnfrsf19	Ptprf		Mfap2	Nnat	Acot1	Slc18a2
20	Folr1	Stat3	B230307C23Rik	Foxn3		Pcsk6	Fndc5	Myo1b	Fam46a
21	Hmgcr	44081	Mest	Prcd		43897	Lpl	Fndc5	Nrn1
22	43897	43897	Gxylt2	Cdh2		Thbs1	Adgrl2	Rap2b	Gpc4
23	Serpinb6b	Rnf213	Adk	Ptch1		Lrp1	Jmjd1c	Tanc1	Tnni3
24	Micu1	Adam10	Gcc2	Nfat5		Plk2	Myo1b	Lrrfip1	Snx18
25	Hmcn1	Rnaset2b	Crtc3	St5		Klf6	Tfg	Gpc4	Fndc3b
26	Csgalnact1	Hmcn1	Nectin2	Tmem184a		Atp2b1	Dctn2	Ramp1	Lztfl1
27	Fdxr	Nfil3	Igfbp2	Colec12		Ablim1	Rassf1	Atxn10	Cklf
28	E130308A19Rik	Pld3	Add3	Arid5b		Greb1	Naa35	Rcn2	Mras
29	Cst12	Tspo	Zfp945	Lockd		Plpp3	Plpp3	Cfh	Ptbp3
30	Sh2d4a	Ly6e	Mt2	Fyn		Cpd	Vgll4	Pls3	Nop56
31	Etfa	Bex2	Apoc1	Tnni1		Hpcal1	Ndel1	Tshz1	Ap1ar
32	Galk1	Tpp2	Tmx2	H19		Tspan6	Pik3r1	Greb1	Pank1
33	Klf7	Dapk1	Taf6l	mt-Nd4l		Bhlhe41	Bmp2k	Tspan6	Rap2b
34	Pdlim4	Trps1	Npc1	Blmh		Tgfbr1	Arpc3	Ncam1	Eif6
35	Pfkl	Gm14226	Gm16286	Tspo		Fndc3b	Fbxo21	Bcl2	Greb1
36	Igf1	Cks2	Blmh	Ppp3ca		Shtn1	Gtf2e2	Prdx4	Zg16
37	Egfl6	Kdm3a	Ccnl2	Me1		Erc1	H2afy2	Ddah2	Ptpn1
38	Nr4a1	Rspo1	Rspo1	Dnmt3a		Gls	Fmnl2	Igf1r	Mcrip1
39	Bmp2	Pttg1	Fdps	Fabp3		Sox11	Tmem9	Zyx	Cpxm1
40	Pld3	Pank3	Col4a1	Gng13		Ptpn13	Fndc3b	Itm2a	Sdhb
41	Stx17	Arf6	Ppp4r2	Me2		Tanc1	Csnk2a1	Neat1	Arrdc3
42	Scpep1	Vkorc1	Cgnl1	Mprip		Kdm6a	Col18a1	Chic2	Nsmce3
43	Cstf3	Gm5617	Epb41l2	Jmjd1c		Cnot7	Dync1i1	Dpysl3	Plxnc1
44	Uba52	Ptprd	Itpr1	Wfdc1		Nnat	Supt4a	Metrnl	Psmc5
45	Scmh1	Magi2	Ly6e	Dap		Il6st	Tshz1	Brd2	Sytl4
46	Zfp277	Rilpl2	Rnf34	2810001G20Rik		Thbs2	Chmp5	Smarcb1	Emg1
47	Nexmif	Pigp	Dpm3	Nfib		Mllt3	Cnot7	Cldnd1	Psmd14
48	Dcbld1	Rnf34	Kras	Aamdc		Mmp14	Bax	Arhgap31	Ap3s1
49	Eif1a	Mpc1	Upf3a	Ryr2		Hspa1b	Rbm7	Gadd45g	Prkcd
50	Aebp1	Rnf130	mt-Nd4l	Adgrg1		Bmp2k	B230219D22Rik	Srsf7	Yipf4
51	Igfbp2	Celf2	Chchd7	Rasl11a		Hspa1a	Psmd8	Fndc3b	Mrpl21
52	Dtymk	Me1	1700020I14Rik	Nid1		Gucy1a1	Srp72	Anxa5	Phactr2
53	Taf6l	Gadd45b	Hs3st1	Pdzd2		Rbm28	Pfn2	Ablim1	Plagl1
54	Trank1	Adamts19	Rnaset2b	Pam		Zeb2	Uhrf2	Etl4	Ablim1
55	Rspo1	Ube2m	Pdgfa	Selenop		Mff	Wdr61	Ap1ar	Tcf7l2
56	Vkorc1	S100a1	Celf2	Gm20186		Rai14	43895	Ap3s1	Tshz1
57	Uchl3	Lsr	Me1	Tspan7		Pde1a	Tia1	Tpm4	Mrps12
58	Cntln	Galk1	Degs1	Pdgfa		Ralgps2	Peg10	Mmp23	Gm16286
59	Fbl	Nfib	Twistnb	Rere		Ap1ar	Oser1	Akirin2	0610012G03Rik
60	Mrpl24	Nr4a2	Nf1	Hs3st1		Tulp4	Spin1	Serpinf1	Parp1
61	Ly6e	Qsox1	Asap1	Gclm		Mid1ip1	Psmc3	Chmp5	Asf1a
62	Suclg2	Cd320	Tcerg1	Ly6e		Mta3	Tnrc6c	Adgra3	Polr2c
63	Mlec	Yme1l1	Rnaset2a	Amotl1		Col6a1	Slc40a1	Dnajc7	H2-K1
64	Isoc1	Alcam	Iscu	Txnrd1		Ckap4	Dbn1	Arrdc3	Emc6
65	Snx5	Axin2	Gas1	Nqo2		Igf1r	Ccdc12	Tmed4	Mrpl51
66	Samhd1	Arl5b	Dazap2	Mapk3		Ddit4l	Klhdc2	Tgfbi	Mrpl18
67	Igfbp4	Chd2	Nexmif	Lamb1		Rgs12	Pdhb	Mettl9	Polr2i
68	Tspan5	Tdrp	Ddx6	Gas1		Tmcc1	Hnrnpll	Rai14	Tmed4
69	Camk2d	43895	Pdcd10	Nkd1		Zyx	Sumo3	Atf3	Aga
70	Scyl2	Arhgap17	2310033P09Rik	Mt2		Ctnnal1	Copa	Brd8	Fndc5
71	Pnpla8	Gm2000	Atp13a3	Hmgcs1		Ttc28	9530068E07Rik	Fam32a	Prmt2
72	Adipor1	Itpr2	Uchl3	Adamts1		Usp22	Gpc4	Cnot7	Nupr1
73	Vps4b	Timm8a1	Commd6	Add1		Rhou	Phgdh	Ssu72	Ift43
74	Ptpn4	Gigyf2	Aldh1a2	Ccdc80		Smad3	Rcn3	Tnrc6c	Luc7l
75	Snhg18	Vasp	Malsu1	Smco4		Dbn1	Ndn	Mtch2	Rrs1
76	Stat3	Nfkbia	Epcam	Sbno1		Chd9	Arl3	Lman1	Etl4
77	Mtfr1l	Ppp3r1	Pcif1	Srpk2		Akr1c14	Mkln1	Kif1b	Prdx4
78	Polr2i	Tgfbr3l	Zfp148	Mvb12a		Eml4	Senp2	Bambi	Lrp1
79	Rabep1	Col4a1	Drap1	Myl12b		Gtf2e2	Mrps36	Srp19	Col3a1
80	Mbnl3	Kdm7a	Mpc1	Sh3bgrl		Heg1	Defb19	Rhob	Znrf1
81	Cacnb2	Pan3	Gm20186	Itpr2		Smarcc2	Tmed5	Gspt1	Eif3d
82	Timm8a1	Dpm3	Nr4a1	Acadl		Arhgap12	Pcsk6	Imp3	Akirin2
83	Mpc1	Tm2d2	Arhgap17	Gcc2		Tfg	Sh3bgrl	Tmem165	Rap1a
84	Trps1	Calb1	Npepps	Taf6l		Tenm4	Yipf4	Gkap1	Plekhj1
85	Naxe	Tnni1	Pam	Vmp1		Slc38a1	Glrx3	Hsd3b1	Carhsp1
86	Efnb1	Actr6	Actr6	Sec61a1		Rictor	4933434E20Rik	Actr3	Ube2e1
87	Hsd3b1	Ppm1g	Dclk1	Pard6g		Psmd14	Rbm26	Sh3bgrl3	Gpm6b
88	Rec8	Bola3	Setd3	Trim26		Tcaf1	Dhx15	Myo10	Nhp2
89	Tmem206	Rin2	Mrpl28	Nemf		Usp8	Ramp1	Jkamp	Snhg6
90	Sobp	Gamt	Pld3	Nfia		Stk4	Srek1ip1	Hmgb2	Tmem5
91	Nfic	Akap11	Ssbp4	Dlc1		Ap2b1	Igfbp5	Smchd1	Eif4e2
92	Pja1	Ddost	Magt1	Fam136a		Igdcc4	Mrpl20	Ptpn1	Cops4
93	Gm2a	Ifitm3	Mrpl32	Cgnl1		Abcc5	Ppp4c	Ucp2	Txnl4a
94	Caprin2	Fdxr	Purb	Cdc37l1		Wdfy3	Pcnp	Tcf7l2	Anxa3
95	Nkd1	Magi1	Atp6v1d	Ppp1r9a		Cttn	Nasp	Trp53	Nr5a2
96	Pgap2	Emp1	Smarcad1	Gpcpd1		Maf	Tmem165	Plpp3	Nfu1
97	Sema6d	Akap13	Dnajc1	Hmcn1		Nudt4	Pdcl3	Rmst	Mrpl27
98	Cenpb	Sh2d4a	Ddrgk1	Rbm26		Dock7	Ccdc59	Tgfbr1	Rbmxl1
99	C1qtnf12	Mrpl48	Reep1	Ddx6		43895	Emx2	Vcl	Mrpl24
100	Ltbp3	Ypel2	Pak1ip1	Gsn		Gas1	Csnk2b	Map2k2	Calu
101	Mrpl12	Ndufv1	Gpc3	Reep3		Olfm1	Kpna1	Fam216a	Gtpbp4
102	Apc	Dtymk	Gpbp1	Serp1		Bax	Tnrc18	Ip6k2	Tspan6
103	Ext1		Cpne3	Ppfibp2		Tet3	Kdm6a	Mga	Gadd45gip1
104	Mhrt		Smco4	Txn2		Arhgap42	Acp1	Psmd6	N6amt1
105	Slc25a39		Cib2	Rab11fip2		Gpc4	Hspa4	Gmps	Mlf1
106	Nup98		Ddx17	Pum2		Smarcb1	Eif4h	Col6a1	Nudt21
107	Gadd45g		Snx5	Srp19		Prkacb	Psmd14	Crip2	Txndc15
108	Hs6st2		Naa38	Hmox1		Zfp318	Psmc4	Hsph1	Ank2
109	43895		Hmcn1	Cryl1		Hsd17b11	Etl4	Eif3d	Spag7
110	Usp53		Rchy1	Tmem205		Palld	Wfdc10	Ddx18	Rbm17
111	Tmpo		Rtf2	Ttc1		Adgra3	Atxn10	Pank1	Pdcd10
112	Mrpl28		Cdc37l1	Rsu1		Ccdc12	Cox20	Ergic2	Slco3a1
113	Tcea3		Rnf213	Arhgap1		Armcx6	Tm2d1	Eid1	Mettl24
114	Cope		43895	Rin2		Jkamp	Zfp326	Ezr	Polr3k
115	Gna11		Hint2	Itpr1		Usp46	Snrnp48	Mbtd1	Diablo
116	Ppp2r1a		Lman2	Cpne3		Fndc3a	Rnf11	Nbdy	Mtch2
117	Idh3g		Brd4	Nbeal1		Usp3	Nsd1	Mtf2	Ik
118	Twistnb		Cdc14b	Nars		Brwd1	Epb41l2	Pfn2	Epdr1
119	Lamtor1		Trrap	Gabarapl1		Bcl2	Sar1a	Kdelr2	2610001J05Rik
120	Cdh2		Pttg1	Srsf1		Mia2	Wtap	Ptges3	0610009B22Rik
121	Tspan18		Mrps12	Peak1		Tmem9	Dazap1	Cspp1	Nucb1
122	Rad50		Tspo	Ptbp1		Smarcad1	Svbp	Timp2	Banf1
123	Pmpcb		Akirin1	Amn1		Maml3	Ctsz	Tm2d2	Cers5
124	Bad		Ywhag	Erg28		Tead2	Mrpl42	Desi2	Rpp21
125	Smco4		Creb3	Gucy1a1		Rybp	Drap1	Tardbp	Kdelr2
126	Pigyl		Nhp2	Purb		Lrrfip1	Pak2	Mgea5	Eif4e
127	Lamb1		Ccdc107	Sra1		Smad7	Lsm4	Fkbp10	Rexo1
128	Tmco1		Cdk6	Fam129a		Desi2	Dap	Pik3ip1	Mrpl32
129	Rab24		Faf2	Nasp		Psmc4	Golga4	Ctsz	Sh3glb1
130	Atp1b2		Ccnd3	44078		Senp2	Ube2h	Fyttd1	Mettl9
131	Crebrf		Abcf1	Upf3a		Cachd1	Sox11	Lrp1	Pcmt1
132	Ptpn2		Pank3	Leprot		Spin1	Rnf4	Aff4	Pigyl
133	Pcf11		Phf5a	1110038F14Rik		Ccni	Ube2g1	Csnk2a1	Brd7
134	Adgrg1		Mocs2	Cacna1d		Svil	Tgif1	Tprgl	Map2k2
135	Tcerg1		Yy1	Ctnna1		Zfpm2	Armcx2	Pja2	Fmc1
136	Tnni1		Lims1	Npepps		Tm9sf4	Dpm1	Ccdc88a	Mrps5
137	4930523C07Rik		Mrpl41	Tfg		Ptpn1	Pcm1	Dpf3	Rad23b
138	Epb41l4aos		Ryr2	Ccnd3		Clasp1	Fip1l1	Atp6ap2	Zfp148
139	Rnf34		Lhx9	Strn3		Pik3ip1	Ythdf2	Srsf6	Rnps1
140	Cep350		Grpel1	Pnkd		Tpd52l2	Napa	Il11ra1	Eif4a3
141	Rreb1		Fopnl	Kank3		Gk5	Zmynd11	Nsmce3	Chchd1
142	Ccnh		Coa3	2310009B15Rik		Maz	Sh3glb1	Hat1	Acbd6
143	Gatad1		Ypel3	Mat2b		Emx2os	Hbp1	Mesd	Sgms1
144	Smim11		Kank3	Il11ra1		Pnkd	Mtf2	Ctcf	Abcf1
145	Timm17b		Itch	Rgs10		44083	Gas1	Hspa4	Fam118a
146	Nop53		Lsm3	Dctn4		Dync1i1	Tjp1	Actl6a	Kras
147	Ddrgk1		Ptbp3	Eif1a		Arid2	Hnrnpa0	Ddost	Fxr1
148	Klhl13		Smarca2	Crebbp		Stx16	Phf20l1	Ckap4	Cuedc2
149	Csnk1g1		Nbeal1	U90926		Ago2	Lsm5	Pura	Clpp
150	Dab2ip		2810001G20Rik	Arhgef12		Sema6a	Fam136a	Sh3bgrl	Ctcf
151	Sptlc2		Srpr	Mpc1		Fuca1	Polr2j	Chd8	Hexa
152	Cops2		Krcc1	Cflar		Nynrin	Ndufs8	Ddit4l	Cntnap5a
153	Mob4		0610009B22Rik	Sdhaf4		Smim14	Sf1	Zfp91	Mrpl15
154	Lims1		Akr1b10	Ctnnd1		Emsy	Sulf1	Rpp21	Mrpl34
155	Pip5k1a		Rab11fip2	Ddrgk1		Cfap36	Gpx8	Pde1a	Gm2044
156	Oxa1l		Ubtf	Zyx		Gstm7	Add3	Dusp1	Grpel1
157	Trpc4ap		Borcs7	Wwtr1		Rc3h2	Fto	Sytl4	Polr1a
158	Hspb11		Alkbh1	Hmox2		Glyr1	Ghitm	Mtch1	Mrpl13
159	Fdps		Gpcpd1			Stk38	Mapk8	Dctn4	Fam96a
160	Sh3bp5		Sde2			Chmp5	Xbp1	Rsrc1	Elof1
161	Hsd17b12		Fam136a			Cul4b	Dctn3	Mrpl57	Jam2
162	Vegfb		Tm2d1			Nae1	Zfp771	Zrsr2	Ghitm
163	9930021J03Rik		Trim26			Fzd3	Mettl9	Cdc40	Suclg1
164	Prpf19		Setd2			Bmpr1a	Cttn	Pak2	Lsm6
165	Sat2		Utp11			Cnot4	Rrad	Cttn	Hdac2
166	Dctpp1		Gtpbp4			Usp40	Prmt2	Dnajb9	Ptpre
167	Ldlr		Anxa7			Ube2n	Jmjd6	Anapc16	Brd2
168	Emc6		Rere			Zfp664	Naa15	Adgrl2	Ebna1bp2
169	Rbms2		mt-Atp8			Washc2	Tspan31	Ptgr1	Xbp1
170	2810001G20Rik					Pten	Ergic2	Lrpap1	Mbd3
171	Oxct1					Brd9	Mgea5	Scfd1	Pfkl
172	Idh3b					Rnf111	Fam103a1	Fam96a	Zmym3
173	Krcc1					Rhob	Sesn3	Usp14	Fdx1
174	Nub1					Cbr1	Larp7	Lgr4	Atp6ap2
175	S100a1					Ift43	Bhlhe41	Mrps11	Atp6ap1
176	Mrpl11					C1galt1	Mlf1	Eapp	Arfgap2
177	Pspc1					Fam204a	Tprgl	Txndc5	Psmc1
178	Rps6ka3					Nsd2	Myef2	Mrps34	Tmco1
179	Wdr1					Mical3	Rbm17	Ginm1	Fkbp2
180	Pdzd2					Bicd1	Npepps	Sema3c	Brd4
181	Trib2					Setx	Bnip2	Brwd1	Borcs7
182	Bnc2					Lnpep	Ssu72	Clcn3	Phax
183	Prkcd					Upf3a	Mprip	Med31	Med31
184	Tubb4b					Kdm6b	Bcl10	Igbp1	Immt
185	Sacs					Ireb2	Ctcf	Heg1	Tgs1
186	Tfrc					Ramp2	Plekhj1	Med4	Alcam
187	Snhg12					Zfp704	Bub3	Lmcd1	Esr2
188	Hjurp					Vps29	Sntb2	Palld	Dnajc19
189	Dennd1b					Zmym2	Yap1	Ctbp1	Eif4g1
190	Tm2d3					Tomm40	Kdelr1	Smad3	Mtf2
191	Utrn					Itsn2	Cpsf6	Akap13	Actr10
192	Sat1					Slc26a7	Tubb2b	Rab5c	Kazald1
193	Dap3					Pard3	Ccnt2	Trappc2l	Pdhb
194	Eif4e					Txnrd1	Ppp1r9a	Nasp	Bambi
195	Rexo2					Eid2	Ube2v2	Ahnak	Cops8
196	Mapk3					Ate1	Pfdn6	Caprin1	Pfn2
197	Pdia4					Wasl	Sgk1	Dtymk	Tpd52
198	Churc1					Sdcbp	Adrm1		Ppp2r2a
199	Dpm3					Jmy	Slc3a2		Slc25a11
200	Acat1					Csnk1e	Usp14		Pigx
201	Krba1					Tsg101	Pa2g4		Zranb1
202	Ncbp2					G0s2	Zfp451		Ccdc88a
203	Iars2					Rrs1	AU020206		Ccdc28b
204	44083					Ddx1	Mkrn1		R3hdm2
205	Eci1					Selenot	Ankrd12		Tmed3
206	Slc25a11					Map3k1	Bag6		Nsrp1
207	Rfx7					Pygb	Hsph1		Actl6a
208	BC005537					Rad21	Aimp1
209	Tmem245					Ide	Tcea1
210	Pttg1ip					Nars	Gkap1
211	Sdhc					Zfp950	Siah2
212	Suds3					Etnk1	Cnot4
213	H1f0					Zfp945	Zranb2
214	Nop56					Mmp23	Itm2a
215	Ilk					Pdhb	Lrrfip1
216	Fibp					Zfp516	Tusc3
217	Man1a2					Csnk1g3	Dctn4
218	Mrpl22					Acaa1a	Copb1
219	Socs2					Nvl	Ssbp1
220	Qrich1					Elavl1	Ilf3
221	Rpl7l1					Naxd	Mrps6
222						Zfp652	Smim10l1
223						Atat1	Cript
224						Rnaseh2c	Daam2
225						Rbpj	Tead2
226						Vps13a	Nrd1
227						Dtnb	Safb
228						Sgce	Far1
229						Amn1	Ntan1
230						Grb2	Commd3
231						Kpna4	Tbcb
232						Rnf20	Arhgdia
233						Zmiz1	Ckap4
234						Aftph	Hnrnpul1
235						Wdr43	R3hdm2
236						Srgap1	Cfh
237						Rc3h1	Rbmxl1
238						Arxes2	St5
239						Kpnb1	Ccnl2
240						Cul5	Celf1
241						Txndc15	Chd1
242						Defb19	Ing2
243						Asah1	Ing4
244						Exosc4	Hnrnph3
245						Cd151	Tcf3
246						Prdm2	Flna
247						Taf1	Pde1a
248						Ppfia1	Kdm1a
249						H13	Csrnp1
250						Ift74	Rere
251						9530068E07Rik	Frat2
252						Crebzf	Nap1l4
253						Tnpo1	Plk2
254						Rnd2	Gadd45gip1
255						Camkk2	Ilk
256						Ppp2r3a	Lrrc59
257						Ece1	Ube2w
258						Timp2	Gm16286
259						Acot1	Rras2
260						Midn	Kpna4
261						Tnpo3	Armcx3
262						Uri1	Pttg1ip
263						Spen	Usp22
264						Cpxm1	Rcn1
265						Armcx3	Sptan1
266						Ubr4	Cyb5r3
267							Ppp2r1a
268							Eif4g3
269							Chordc1
270							Sgms1
271							Ttc1
272							Nckap1
273							Ctbp1
274							Smarcb1
275							Actr10
276							Snf8
277							Selenot
278							P4hb
279							Atraid
280							Cnot6
281							Hmgb2
282							Evi5
283							Rsl24d1
284							Banf1
285							Npm3
286							Atp1b3
287							Greb1
288							Zcchc9
289							2610001J05Rik
